# Supplementary material for: Pathway-based subnetworks enable cross-disease biomarker discovery
Source: Nat Commun. 2018 Nov 12;9:4746. doi: 10.1038/s41467-018-07021-3 (PMC6232113; doi:10.1038/s41467-018-07021-3)
Supplement: Supplementary file 3 — Supplementary Data 1 [file 41467_2018_7021_MOESM3_ESM.xlsx]

## Sheet: Supplementary Table 1
Source	Pathways
NCI-Nature curated pathways (PID)	127
BioCarta/Reactome (PID)	322
