# Supplementary material for: Pathway-based subnetworks enable cross-disease biomarker discovery
Source: Nat Commun. 2018 Nov 12;9:4746. doi: 10.1038/s41467-018-07021-3 (PMC6232113; doi:10.1038/s41467-018-07021-3)
Supplement: Supplementary file 4 — Supplementary Data 2 [file 41467_2018_7021_MOESM4_ESM.xlsx]

## Sheet: Supplementary Table 2
Study	Patients with Survival Data	Genes	Platform	Analysis Group	Year
Bild et al.	158	8260	HG-U95AV2	Validation	2006
Chin et al.	129	11972	HTHG-U133A	Validation	2006
Desmedt et al.	198	11979	HG-U133A	Training	2007
Li et al.	115	17788	HG-U133-PLUS2	Excluded	2010
Loi et al.	77	11979	HG-U133A	Excluded	2008
Miller et al.	236	16600	HG-U133A/B	Validation	2005
Pawitan et al.	159	16600	HG-U133A/B	Training	2005
Sabatier et al.	252	17788	HG-U133-PLUS2	Training	2010
Schmidt et al.	200	11979	HG-U133A	Training	2008
Sotiriou et al.	94	11979	HG-U133A	Validation	2006
Symmans et al. (JBI)	65	11979	HG-U133A	Training	2010
Symmans et al. (MDA)	195	11979	HG-U133A	Validation	2010
Wang et al.	286	11979	HG-U133A	Validation	2005
Zhang et al.	136	11979	HG-U133A	Training	2009
