# Supplementary material for: Pathway-based subnetworks enable cross-disease biomarker discovery
Source: Nat Commun. 2018 Nov 12;9:4746. doi: 10.1038/s41467-018-07021-3 (PMC6232113; doi:10.1038/s41467-018-07021-3)
Supplement: Supplementary file 5 — Supplementary Data 3 [file 41467_2018_7021_MOESM5_ESM.xlsx]

## Sheet: Supplementary Table 3
Study	Patients with Survival Data	Genes	Platform	Analysis Group
Jorissen et al.	80	17788	HG-U133-PLUS2	Training
Loboda et al.	125	15015	Rosetta custom human 23K array	Training
Smith et al.	226	17788	HG-U133-PLUS2	Validation
TCGA (RNA-Seq)	213	20531	Illumina HiSeq	Validation
