# Supplementary material for: Pathway-based subnetworks enable cross-disease biomarker discovery
Source: Nat Commun. 2018 Nov 12;9:4746. doi: 10.1038/s41467-018-07021-3 (PMC6232113; doi:10.1038/s41467-018-07021-3)
Supplement: Supplementary file 6 — Supplementary Data 4 [file 41467_2018_7021_MOESM6_ESM.xlsx]

## Sheet: Supplementary Table 4
Study	Patients with Survival Data	Genes	Platform	Analysis Group
Bhattacharjee et al.	124	11979	HG-U133A	Training
Shedden et al. (HLM)	79	11979	HG-U133A	Training
Shedden et al. (MI)	177	11979	HG-U133A	Training
Shedden et al. (DFCI)	82	11979	HG-U133A	Validation
Shedden et al. (MSKCC)	104	11979	HG-U133A	Validation
Bild et al.	57	17788	HG-U133-PLUS2	Validation
Beer et al.	86	5209	H-U6800	Validation
Lu et al. (Lu.Wash)	13	8260	HG-U95AV2	Validation
Zhu et al.	27	12146	HG-U133A	Validation
