# Supplementary material for: Pathway-based subnetworks enable cross-disease biomarker discovery
Source: Nat Commun. 2018 Nov 12;9:4746. doi: 10.1038/s41467-018-07021-3 (PMC6232113; doi:10.1038/s41467-018-07021-3)
Supplement: Supplementary file 7 — Supplementary Data 5 [file 41467_2018_7021_MOESM7_ESM.xlsx]

## Sheet: Supplementary Table 5
Study	Patients with Survival Data	Genes	Platform	Analysis Group
Bild et al.	131	12146	HG-U133A	Training
Bonome et al.	185	12146	HG-U133A	Training
Denkert et al.	80	12146	HG-U133A	Training
Konstantinopoulos et al. (U95)	42	8403	HG-U95AV2	Training
Konstantinopoulos et al. (U133)	28	19070	HG-U133-PLUS2	Validation
TCGA (RNA-Seq)	260	20531	Illumina HiSeq	Validation
Tothill et al.	278	19071	HG-U133-PLUS2	Validation
