# Supplementary material for: Pathway-based subnetworks enable cross-disease biomarker discovery
Source: Nat Commun. 2018 Nov 12;9:4746. doi: 10.1038/s41467-018-07021-3 (PMC6232113; doi:10.1038/s41467-018-07021-3)
Supplement: Supplementary file 8 — Supplementary Data 6 [file 41467_2018_7021_MOESM8_ESM.xlsx]

## Sheet: Supplementary Table 6a (N+E)
Subnetwork module	HR	95% CI lower	95% CI upper	P	n	Q
X.ID.200144_1.NAME.PDGFR.beta.signaling.pathway	2.179	1.733	2.741	2.8091e-11	1098	1.3905e-08
X.ID.200040_1.NAME.Signaling.events.mediated.by.PTP1B	2.14	1.697	2.699	1.26547e-10	1098	3.13203e-08
X.ID.500991_1.NAME.Cyclin.A.B1.associated.events.during.G2.M.transition	2.046	1.636	2.559	3.49456e-10	1098	4.62036e-08
X.ID.200097_1.NAME.PLK1.signaling.events	2.056	1.641	2.576	3.73362e-10	1098	4.62036e-08
X.ID.500328_1.NAME.Inactivation.of.APC.C.via.direct.inhibition.of.the.APC.C.complex	2	1.596	2.507	1.77137e-09	1098	1.66952e-07
X.ID.200011_1.NAME.Aurora.B.signaling	1.98	1.582	2.477	2.3383e-09	1098	1.66952e-07
X.ID.500510_1.NAME.Signaling.by.EGFR	2.033	1.611	2.566	2.36094e-09	1098	1.66952e-07
X.ID.501001_1.NAME.Mitotic.Telophase..Cytokinesis	1.962	1.567	2.458	4.35211e-09	1098	2.68325e-07
X.ID.200136_1.NAME.FOXM1.transcription.factor.network	1.954	1.561	2.446	4.87863e-09	1098	2.68325e-07
X.ID.200006_1.NAME.Signaling.events.mediated.by.PRL	1.897	1.518	2.372	1.88161e-08	1098	8.27109e-07
X.ID.100022_1.NAME.t.cell.receptor.signaling.pathway	1.918	1.528	2.407	1.92362e-08	1098	8.27109e-07
X.ID.100154_2.NAME.inhibition.of.cellular.proliferation.by.gleevec	1.913	1.525	2.4	2.00511e-08	1098	8.27109e-07
X.ID.200187_1.NAME.Aurora.A.signaling	1.882	1.506	2.351	2.55392e-08	1098	9.53741e-07
X.ID.200122_2.NAME.Integrins.in.angiogenesis	1.922	1.527	2.42	2.69745e-08	1098	9.53741e-07
X.ID.200043_1.NAME.IL12.mediated.signaling.events	1.885	1.505	2.362	3.52295e-08	1098	1.16257e-06
X.ID.100226_1.NAME.bioactive.peptide.induced.signaling.pathway	1.881	1.499	2.36	4.82369e-08	1098	1.49233e-06
X.ID.200159_1.NAME.Signaling.mediated.by.p38.gamma.and.p38.delta	1.857	1.484	2.325	6.42338e-08	1098	1.87034e-06
X.ID.500308_1.NAME.Basigin.interactions	1.872	1.49	2.352	7.16037e-08	1098	1.94296e-06
X.ID.200151_1.NAME.Syndecan.1.mediated.signaling.events	1.869	1.488	2.347	7.45781e-08	1098	1.94296e-06
X.ID.200204_1.NAME.Cellular.roles.of.Anthrax.toxin	1.85	1.474	2.323	1.12092e-07	1098	2.77428e-06
X.ID.500377_1.NAME.Unwinding.of.DNA	1.829	1.462	2.288	1.24826e-07	1098	2.94233e-06
X.ID.100047_1.NAME.ras.signaling.pathway	1.817	1.452	2.274	1.74705e-07	1098	3.93086e-06
X.ID.500014_1.NAME.Golgi.Associated.Vesicle.Biogenesis	1.822	1.452	2.286	2.21322e-07	1098	4.76324e-06
X.ID.200175_1.NAME.Signaling.events.mediated.by.Stem.cell.factor.receptor..c.Kit.	1.798	1.437	2.251	2.95439e-07	1098	6.09344e-06
X.ID.500897_1.NAME.Cyclin.D.associated.events.in.G1	1.816	1.443	2.285	3.6177e-07	1098	7.16305e-06
X.ID.200034_1.NAME.HIF.2.alpha.transcription.factor.network	1.799	1.433	2.258	4.29995e-07	1098	8.18645e-06
X.ID.200058_1.NAME.Aurora.C.signaling	1.775	1.419	2.222	5.33292e-07	1098	9.77702e-06
X.ID.200173_1.NAME.Signaling.mediated.by.p38.alpha.and.p38.beta	1.762	1.407	2.206	7.72536e-07	1098	1.36573e-05
X.ID.500068_1.NAME.Fanconi.Anemia.pathway	1.751	1.4	2.189	8.88432e-07	1098	1.51646e-05
X.ID.200190_1.NAME.Class.I.PI3K.signaling.events.mediated.by.Akt	1.762	1.401	2.215	1.23364e-06	1098	2.0355e-05
X.ID.100066_1.NAME.mechanism.of.gene.regulation.by.peroxisome.proliferators.via.ppara	1.705	1.364	2.13	2.66904e-06	1098	4.26185e-05
X.ID.200220_1.NAME.Notch.mediated.HES.HEY.network	1.721	1.37	2.162	3.04314e-06	1098	4.70735e-05
X.ID.100098_2.NAME.nfat.and.hypertrophy.of.the.heart.	1.705	1.362	2.134	3.14955e-06	1098	4.72433e-05
X.ID.500575_2.NAME.RNA.Polymerase.I.Transcription.Initiation	1.693	1.356	2.114	3.35273e-06	1098	4.88117e-05
X.ID.100154_1.NAME.inhibition.of.cellular.proliferation.by.gleevec	1.687	1.35	2.109	4.3716e-06	1098	6.18269e-05
X.ID.100059_2.NAME.phosphoinositides.and.their.downstream.targets	1.683	1.345	2.106	5.39371e-06	1098	7.41635e-05
X.ID.500938_1.NAME.Ubiquitin.Mediated.Degradation.of.Phosphorylated.Cdc25A	1.681	1.342	2.106	6.2566e-06	1098	8.33251e-05
X.ID.200195_1.NAME.HIF.1.alpha.transcription.factor.network	1.667	1.335	2.081	6.39667e-06	1098	8.33251e-05
X.ID.200081_2.NAME.Regulation.of.Telomerase	1.677	1.339	2.101	6.91557e-06	1098	8.77745e-05
X.ID.100137_1.NAME.skeletal.muscle.hypertrophy.is.regulated.via.akt.mtor.pathway	1.654	1.326	2.064	8.33549e-06	1098	0.000103152
X.ID.200116_5.NAME.p75.NTR..mediated.signaling	1.677	1.335	2.107	8.78915e-06	1098	0.000106113
X.ID.100046_1.NAME.rb.tumor.suppressor.checkpoint.signaling.in.response.to.dna.damage	1.656	1.325	2.071	9.37322e-06	1098	0.000107857
X.ID.100113_1.NAME.mapkinase.signaling.pathway	1.67	1.331	2.095	9.50143e-06	1098	0.000107857
X.ID.100077_2.NAME.pdgf.signaling.pathway	1.678	1.334	2.11	9.76923e-06	1098	0.000107857
X.ID.200208_2.NAME.Downstream.signaling.in.naive.CD8..T.cells	1.661	1.326	2.08	9.80517e-06	1098	0.000107857
X.ID.500379_1.NAME.Polo.like.kinase.mediated.events	1.654	1.323	2.069	1.03413e-05	1098	0.000111281
X.ID.200013_3.NAME.Insulin.Pathway	1.651	1.32	2.065	1.11782e-05	1098	0.000117727
X.ID.200148_2.NAME.C.MYB.transcription.factor.network	1.647	1.316	2.06	1.27586e-05	1098	0.000131573
X.ID.100212_1.NAME.cdc25.and.chk1.regulatory.pathway.in.response.to.dna.damage	1.636	1.311	2.042	1.30577e-05	1098	0.00013191
X.ID.100227_2.NAME.bcr.signaling.pathway	1.644	1.312	2.059	1.54794e-05	1098	0.000153125
X.ID.100224_1.NAME.btg.family.proteins.and.cell.cycle.regulation	1.638	1.309	2.049	1.57765e-05	1098	0.000153125
X.ID.200113_4.NAME.Ceramide.signaling.pathway	1.633	1.306	2.042	1.65592e-05	1098	0.000154721
X.ID.200074_1.NAME.Signaling.events.mediated.by.TCPTP	1.638	1.309	2.051	1.65661e-05	1098	0.000154721
X.ID.200114_1.NAME.Direct.p53.effectors	1.627	1.303	2.032	1.74947e-05	1098	0.000160368
X.ID.200090_2.NAME.mTOR.signaling.pathway	1.635	1.306	2.048	1.84926e-05	1098	0.000166434
X.ID.200093_4.NAME.CXCR4.mediated.signaling.events	1.618	1.297	2.019	2.01218e-05	1098	0.000177863
X.ID.200102_1.NAME.FoxO.family.signaling	1.631	1.302	2.044	2.08645e-05	1098	0.000181191
X.ID.200210_1.NAME.PLK3.signaling.events	1.626	1.299	2.037	2.26301e-05	1098	0.000193136
X.ID.100189_1.NAME.induction.of.apoptosis.through.dr3.and.dr4.5.death.receptors	1.619	1.294	2.024	2.42105e-05	1098	0.000203122
X.ID.500490_3.NAME.Interleukin.1.signaling	1.609	1.288	2.009	2.81288e-05	1098	0.000232063
X.ID.500866_1.NAME.mRNA.Splicing...Major.Pathway	1.617	1.286	2.033	3.87414e-05	1098	0.000314377
X.ID.200003_5.NAME.Fc.epsilon.receptor.I.signaling.in.mast.cells	1.59	1.274	1.985	4.02143e-05	1098	0.000321066
X.ID.200215_2.NAME.Regulation.of.retinoblastoma.protein	1.581	1.267	1.974	5.00656e-05	1098	0.000393372
X.ID.100029_1.NAME.sprouty.regulation.of.tyrosine.kinase.signals	1.585	1.268	1.981	5.25542e-05	1098	0.000406474
X.ID.100052_1.NAME.bone.remodeling	1.582	1.266	1.978	5.57397e-05	1098	0.000424479
X.ID.100056_1.NAME.rac1.cell.motility.signaling.pathway	1.583	1.264	1.983	6.4566e-05	1098	0.000484245
X.ID.100077_1.NAME.pdgf.signaling.pathway	1.575	1.259	1.97	6.86964e-05	1098	0.000503084
X.ID.100165_1.NAME.fc.epsilon.receptor.i.signaling.in.mast.cells	1.566	1.256	1.954	6.9924e-05	1098	0.000503084
X.ID.200036_1.NAME.ATR.signaling.pathway	1.584	1.263	1.987	7.01268e-05	1098	0.000503084
X.ID.100245_2.NAME.akt.signaling.pathway	1.562	1.251	1.951	8.33586e-05	1098	0.000589464
X.ID.200114_2.NAME.Direct.p53.effectors	1.559	1.248	1.947	8.96104e-05	1098	0.000624749
X.ID.500043_1.NAME.ATM.mediated.phosphorylation.of.repair.proteins	1.564	1.25	1.956	9.15841e-05	1098	0.000629641
X.ID.200064_1.NAME.Wnt.signaling.network	1.559	1.248	1.948	9.45274e-05	1098	0.000640974
X.ID.100221_2.NAME.role.of.egf.receptor.transactivation.by.gpcrs.in.cardiac.hypertrophy	1.559	1.247	1.949	9.63696e-05	1098	0.000644635
X.ID.100226_2.NAME.bioactive.peptide.induced.signaling.pathway	1.553	1.244	1.94	0.000103324	1098	0.000673643
X.ID.100238_1.NAME.oxidative.stress.induced.gene.expression.via.nrf2	1.558	1.246	1.95	0.000103428	1098	0.000673643
X.ID.200005_1.NAME.BCR.signaling.pathway	1.555	1.244	1.944	0.000105571	1098	0.000678671
X.ID.100159_1.NAME.cell.cycle..g2.m.checkpoint	1.549	1.24	1.935	0.000114706	1098	0.000727944
X.ID.100084_1.NAME.hypoxia.and.p53.in.the.cardiovascular.system	1.553	1.239	1.945	0.000129972	1098	0.000814382
X.ID.100119_1.NAME.keratinocyte.differentiation	1.557	1.24	1.953	0.000134635	1098	0.000830372
X.ID.200138_1.NAME.Hypoxic.and.oxygen.homeostasis.regulation.of.HIF.1.alpha	1.539	1.233	1.92	0.000135879	1098	0.000830372
X.ID.100018_2.NAME.trefoil.factors.initiate.mucosal.healing	1.542	1.234	1.928	0.000141902	1098	0.000856604
X.ID.200126_3.NAME.ErbB1.downstream.signaling	1.538	1.231	1.922	0.000149151	1098	0.000889516
X.ID.100196_1.NAME.activation.of.csk.by.camp.dependent.protein.kinase.inhibits.signaling.through.the.t.cell.receptor	1.538	1.23	1.924	0.000157579	1098	0.000928591
X.ID.200158_1.NAME.Retinoic.acid.receptors.mediated.signaling	1.535	1.229	1.917	0.000160789	1098	0.000936087
X.ID.200146_1.NAME.JNK.signaling.in.the.CD4..TCR.pathway	1.537	1.229	1.922	0.000162633	1098	0.000936087
X.ID.200199_1.NAME.p53.pathway	1.539	1.229	1.927	0.000169398	1098	0.000963815
X.ID.200003_1.NAME.Fc.epsilon.receptor.I.signaling.in.mast.cells	1.531	1.225	1.913	0.000181352	1098	0.0010201
X.ID.100235_1.NAME.atm.signaling.pathway	1.531	1.224	1.915	0.000188631	1098	0.00104913
X.ID.100062_2.NAME.prion.pathway	1.526	1.222	1.906	0.000191168	1098	0.00104968
X.ID.200010_1.NAME.ErbB4.signaling.events	1.536	1.226	1.925	0.000192972	1098	0.00104968
X.ID.200066_4.NAME.CDC42.signaling.events	1.523	1.22	1.901	0.000199234	1098	0.00107197
X.ID.200048_1.NAME.Calcineurin.regulated.NFAT.dependent.transcription.in.lymphocytes	1.523	1.217	1.905	0.00023148	1098	0.00123207
X.ID.500307_1.NAME.PECAM1.interactions	1.516	1.214	1.894	0.000243752	1098	0.00128359
X.ID.200129_1.NAME.ATF.2.transcription.factor.network	1.513	1.213	1.888	0.000246786	1098	0.00128588
X.ID.100170_2.NAME.erk1.erk2.mapk.signaling.pathway	1.517	1.213	1.897	0.000257625	1098	0.00131987
X.ID.100236_2.NAME.angiotensin.ii.mediated.activation.of.jnk.pathway.via.pyk2.dependent.signaling	1.509	1.21	1.882	0.000258641	1098	0.00131987
X.ID.200030_1.NAME.Canonical.NF.kappaB.pathway	1.519	1.212	1.903	0.000285357	1098	0.00144134
X.ID.200178_1.NAME.Calcium.signaling.in.the.CD4..TCR.pathway	1.506	1.207	1.88	0.000289041	1098	0.00144521
X.ID.200045_2.NAME.LPA4.mediated.signaling.events	1.509	1.206	1.889	0.000329695	1098	0.00162828
X.ID.100041_1.NAME.rho.cell.motility.signaling.pathway	1.503	1.203	1.877	0.000332235	1098	0.00162828
X.ID.200169_1.NAME.Regulation.of.nuclear.beta.catenin.signaling.and.target.gene.transcription	1.503	1.203	1.878	0.0003388	1098	0.00164418
X.ID.200180_1.NAME.Effects.of.Botulinum.toxin	1.498	1.201	1.869	0.000342437	1098	0.00164569
X.ID.100083_1.NAME.p53.signaling.pathway	1.495	1.199	1.863	0.000351175	1098	0.00165066
X.ID.500945_1.NAME.Removal.of.DNA.patch.containing.abasic.residue	1.494	1.199	1.862	0.00035278	1098	0.00165066
X.ID.200202_1.NAME.N.cadherin.signaling.events	1.495	1.199	1.865	0.000354247	1098	0.00165066
X.ID.200024_1.NAME.Signaling.events.mediated.by.HDAC.Class.III	1.502	1.202	1.879	0.000356809	1098	0.00165066
X.ID.200185_1.NAME.Syndecan.2.mediated.signaling.events	1.503	1.2	1.882	0.000387689	1098	0.00177691
X.ID.200112_1.NAME.IL2.signaling.events.mediated.by.PI3K	1.492	1.196	1.861	0.000391686	1098	0.00177876
X.ID.200122_1.NAME.Integrins.in.angiogenesis	1.493	1.196	1.864	0.000401053	1098	0.00180474
X.ID.100136_2.NAME.igf.1.signaling.pathway	1.489	1.194	1.857	0.000413862	1098	0.0018456
X.ID.200152_1.NAME.p38.signaling.mediated.by.MAPKAP.kinases	1.486	1.191	1.854	0.000443892	1098	0.00196184
X.ID.100204_2.NAME.apoptotic.signaling.in.response.to.dna.damage	1.487	1.191	1.856	0.000464191	1098	0.00202097
X.ID.500667_1.NAME.Telomere.Extension.By.Telomerase	1.485	1.19	1.854	0.000465434	1098	0.00202097
X.ID.200189_1.NAME.Insulin.mediated.glucose.transport	1.486	1.19	1.856	0.000472534	1098	0.00203395
X.ID.100064_1.NAME.basic.mechanism.of.action.of.ppara.pparb.d..and.pparg.and.effects.on.gene.expression	1.48	1.187	1.843	0.000481426	1098	0.00205436
X.ID.200077_1.NAME.Circadian.rhythm.pathway	1.477	1.185	1.843	0.000533958	1098	0.00225202
X.ID.500177_2.NAME.CREB.phophorylation.through.the.activation.of.Ras	1.478	1.185	1.844	0.000536845	1098	0.00225202
X.ID.200063_1.NAME.Regulation.of.p38.alpha.and.p38.beta	1.474	1.183	1.837	0.000551138	1098	0.00229255
X.ID.200070_3.NAME.LKB1.signaling.events	1.477	1.183	1.843	0.000575616	1098	0.00237442
X.ID.200148_1.NAME.C.MYB.transcription.factor.network	1.475	1.181	1.843	0.000612649	1098	0.00250629
X.ID.200198_1.NAME.BARD1.signaling.events	1.47	1.178	1.835	0.000652088	1098	0.00264577
X.ID.200123_1.NAME.IFN.gamma.pathway	1.467	1.176	1.83	0.000678837	1098	0.00272469
X.ID.100178_1.NAME.regulation.of.eif.4e.and.p70s6.kinase	1.465	1.175	1.827	0.000682549	1098	0.00272469
X.ID.200165_1.NAME.Hedgehog.signaling.events.mediated.by.Gli.proteins	1.465	1.175	1.828	0.000710783	1098	0.0028147
X.ID.500457_1.NAME.CREB.phosphorylation	1.462	1.171	1.824	0.000777205	1098	0.00305331
X.ID.100185_1.NAME.regulation.of.map.kinase.pathways.through.dual.specificity.phosphatases	1.459	1.17	1.819	0.000793429	1098	0.0030925
X.ID.100012_1.NAME.tpo.signaling.pathway	1.462	1.171	1.826	0.000809693	1098	0.00313124
X.ID.200183_2.NAME.a6b1.and.a6b4.Integrin.signaling	1.454	1.167	1.812	0.000848063	1098	0.0032367
X.ID.100054_1.NAME.influence.of.ras.and.rho.proteins.on.g1.to.s.transition	1.46	1.169	1.823	0.000850044	1098	0.0032367
X.ID.200206_1.NAME.Trk.receptor.signaling.mediated.by.the.MAPK.pathway	1.457	1.168	1.818	0.000865713	1098	0.0032712
X.ID.100047_2.NAME.ras.signaling.pathway	1.46	1.168	1.824	0.000893226	1098	0.0033496
X.ID.100167_1.NAME.fas.signaling.pathway..cd95.	1.454	1.165	1.815	0.000942268	1098	0.00348673
X.ID.200081_1.NAME.Regulation.of.Telomerase	1.458	1.166	1.823	0.000943881	1098	0.00348673
X.ID.500122_1.NAME.Tight.junction.interactions	1.473	1.171	1.854	0.000955921	1098	0.00350504
X.ID.100147_1.NAME.role.of.erbb2.in.signal.transduction.and.oncology	1.453	1.163	1.814	0.000986532	1098	0.00359069
X.ID.100244_1.NAME.alk.in.cardiac.myocytes	1.444	1.159	1.8	0.00105934	1098	0.00382753
X.ID.200207_2.NAME.Trk.receptor.signaling.mediated.by.PI3K.and.PLC.gamma	1.447	1.158	1.808	0.00115271	1098	0.00413473
X.ID.100068_1.NAME.regulation.of.cell.cycle.progression.by.plk3	1.446	1.158	1.807	0.0011633	1098	0.00414267
X.ID.100101_1.NAME.mtor.signaling.pathway	1.439	1.155	1.794	0.00118587	1098	0.00417055
X.ID.200219_2.NAME.TGF.beta.receptor.signaling	1.443	1.156	1.802	0.00118798	1098	0.00417055
X.ID.500689_1.NAME.vRNP.Assembly	1.438	1.154	1.791	0.00120178	1098	0.00418174
X.ID.100186_1.NAME.repression.of.pain.sensation.by.the.transcriptional.regulator.dream	1.439	1.154	1.793	0.00120806	1098	0.00418174
X.ID.100114_1.NAME.role.of.mal.in.rho.mediated.activation.of.srf	1.443	1.155	1.803	0.00123659	1098	0.00423629
X.ID.100066_3.NAME.mechanism.of.gene.regulation.by.peroxisome.proliferators.via.ppara	1.441	1.155	1.8	0.00124093	1098	0.00423629
X.ID.100150_1.NAME.calcium.signaling.by.hbx.of.hepatitis.b.virus	1.441	1.154	1.8	0.00128734	1098	0.00436463
X.ID.500949_3.NAME.RNA.Polymerase.II.Pre.transcription.Events	1.435	1.151	1.789	0.00130772	1098	0.00437437
X.ID.200025_1.NAME.Glypican.1.network	1.439	1.153	1.796	0.00130789	1098	0.00437437
X.ID.100106_1.NAME.role.of.mitochondria.in.apoptotic.signaling	1.435	1.151	1.789	0.00132853	1098	0.00438415
X.ID.100204_1.NAME.apoptotic.signaling.in.response.to.dna.damage	1.435	1.151	1.789	0.00132853	1098	0.00438415
X.ID.500515_2.NAME.EGFR.downregulation	1.434	1.149	1.791	0.00143895	1098	0.00471708
X.ID.200093_3.NAME.CXCR4.mediated.signaling.events	1.439	1.15	1.8	0.00148266	1098	0.00482465
X.ID.200098_1.NAME.Ras.signaling.in.the.CD4..TCR.pathway	1.433	1.148	1.789	0.00149126	1098	0.00482465
X.ID.200005_3.NAME.BCR.signaling.pathway	1.427	1.145	1.779	0.00153264	1098	0.00492634
X.ID.200070_2.NAME.LKB1.signaling.events	1.426	1.144	1.777	0.00159335	1098	0.00508846
X.ID.200135_6.NAME.ErbB2.ErbB3.signaling.events	1.419	1.135	1.773	0.00209602	1098	0.00665083
X.ID.200219_5.NAME.TGF.beta.receptor.signaling	1.418	1.135	1.772	0.0021271	1098	0.00670647
X.ID.200175_4.NAME.Signaling.events.mediated.by.Stem.cell.factor.receptor..c.Kit.	1.415	1.133	1.768	0.00224027	1098	0.00696009
X.ID.100030_1.NAME.aspirin.blocks.signaling.pathway.involved.in.platelet.activation	1.413	1.132	1.763	0.00224621	1098	0.00696009
X.ID.200020_2.NAME.Atypical.NF.kappaB.pathway	1.423	1.135	1.785	0.00224972	1098	0.00696009
X.ID.100152_1.NAME.inactivation.of.gsk3.by.akt.causes.accumulation.of.b.catenin.in.alveolar.macrophages	1.412	1.131	1.763	0.00230626	1098	0.00709067
X.ID.100174_2.NAME.er.associated.degradation..erad..pathway	1.411	1.131	1.762	0.00233917	1098	0.00709086
X.ID.100153_1.NAME.signaling.pathway.from.g.protein.families	1.411	1.13	1.761	0.00235357	1098	0.00709086
X.ID.200125_2.NAME.RXR.and.RAR.heterodimerization.with.other.nuclear.receptor	1.409	1.13	1.757	0.0023573	1098	0.00709086
X.ID.200090_4.NAME.mTOR.signaling.pathway	1.41	1.13	1.76	0.00236362	1098	0.00709086
X.ID.200166_2.NAME.Caspase.cascade.in.apoptosis	1.412	1.13	1.763	0.00240761	1098	0.00717933
X.ID.200176_5.NAME.EPO.signaling.pathway	1.412	1.129	1.766	0.00250172	1098	0.00741527
X.ID.100096_1.NAME.nerve.growth.factor.pathway..ngf.	1.404	1.125	1.751	0.00267601	1098	0.00787895
X.ID.200168_1.NAME.CXCR3.mediated.signaling.events	1.411	1.127	1.767	0.00268999	1098	0.00787895
X.ID.100129_3.NAME.il.2.receptor.beta.chain.in.t.cell.activation	1.401	1.123	1.747	0.00276237	1098	0.00804337
X.ID.500013_1.NAME.Clathrin.derived.vesicle.budding	1.405	1.124	1.755	0.0027998	1098	0.0081047
X.ID.500490_4.NAME.Interleukin.1.signaling	1.408	1.124	1.763	0.00288245	1098	0.00823828
X.ID.200156_1.NAME.PDGFR.alpha.signaling.pathway	1.398	1.122	1.743	0.0028917	1098	0.00823828
X.ID.200176_3.NAME.EPO.signaling.pathway	1.402	1.123	1.751	0.00289588	1098	0.00823828
X.ID.200090_1.NAME.mTOR.signaling.pathway	1.397	1.121	1.741	0.00294256	1098	0.00825739
X.ID.500179_1.NAME.RSK.activation	1.397	1.121	1.741	0.00294481	1098	0.00825739
X.ID.200174_2.NAME.Stabilization.and.expansion.of.the.E.cadherin.adherens.junction	1.401	1.122	1.749	0.00295264	1098	0.00825739
X.ID.500406_3.NAME.Chemokine.receptors.bind.chemokines	1.404	1.122	1.757	0.00301117	1098	0.00837377
X.ID.100057_1.NAME.links.between.pyk2.and.map.kinases	1.395	1.119	1.738	0.00305678	1098	0.0084531
X.ID.200176_2.NAME.EPO.signaling.pathway	1.401	1.12	1.752	0.00317864	1098	0.00874126
X.ID.100172_2.NAME.g.secretase.mediated.erbb4.signaling.pathway	1.387	1.114	1.728	0.00349996	1098	0.00957173
X.ID.500406_1.NAME.Chemokine.receptors.bind.chemokines	1.387	1.111	1.73	0.00376708	1098	0.0102456
X.ID.200126_2.NAME.ErbB1.downstream.signaling	1.387	1.111	1.731	0.00380829	1098	0.010259
X.ID.200003_4.NAME.Fc.epsilon.receptor.I.signaling.in.mast.cells	1.386	1.111	1.73	0.00381344	1098	0.010259
X.ID.200191_1.NAME.Syndecan.3.mediated.signaling.events	1.392	1.112	1.742	0.00383766	1098	0.0102683
X.ID.500141_1.NAME.Synthesis..Secretion..and.Deacylation.of.Ghrelin	1.386	1.11	1.73	0.00390091	1098	0.0103814
X.ID.100116_4.NAME.lissencephaly.gene..lis1..in.neuronal.migration.and.development	1.383	1.109	1.725	0.00403691	1098	0.0106859
X.ID.100032_1.NAME.map.kinase.inactivation.of.smrt.corepressor	1.378	1.105	1.719	0.00445524	1098	0.0117306
X.ID.200208_1.NAME.Downstream.signaling.in.naive.CD8..T.cells	1.381	1.104	1.727	0.00469234	1098	0.0122895
X.ID.100054_3.NAME.influence.of.ras.and.rho.proteins.on.g1.to.s.transition	1.373	1.102	1.711	0.00474676	1098	0.0123526
X.ID.100218_1.NAME.caspase.cascade.in.apoptosis	1.381	1.104	1.728	0.00476636	1098	0.0123526
X.ID.200171_1.NAME.Regulation.of.cytoplasmic.and.nuclear.SMAD2.3.signaling	1.379	1.103	1.723	0.00480237	1098	0.0123811
X.ID.100164_1.NAME.fibrinolysis.pathway	1.375	1.102	1.717	0.00482882	1098	0.0123848
X.ID.500294_1.NAME.GPVI.mediated.activation.cascade	1.377	1.102	1.72	0.00493874	1098	0.0126014
X.ID.500799_1.NAME.Hormone.sensitive.lipase..HSL..mediated.triacylglycerol.hydrolysis	1.375	1.101	1.718	0.00502289	1098	0.0127504
X.ID.200175_6.NAME.Signaling.events.mediated.by.Stem.cell.factor.receptor..c.Kit.	1.372	1.098	1.713	0.00532299	1098	0.0134433
X.ID.500759_1.NAME.Nef.Mediated.CD4.Down.regulation	1.367	1.097	1.704	0.00536176	1098	0.0134724
X.ID.200065_1.NAME.TRAIL.signaling.pathway	1.382	1.1	1.735	0.00544746	1098	0.0136186
X.ID.200145_2.NAME.Neurotrophic.factor.mediated.Trk.receptor.signaling	1.365	1.095	1.702	0.00572129	1098	0.0142314
X.ID.200004_2.NAME.Endothelins	1.362	1.093	1.697	0.00599971	1098	0.0148493
X.ID.100233_1.NAME.regulation.of.bad.phosphorylation	1.356	1.089	1.69	0.00652332	1098	0.0160649
X.ID.200203_1.NAME.Paxillin.independent.events.mediated.by.a4b1.and.a4b7	1.357	1.089	1.692	0.00665148	1098	0.0162994
X.ID.200134_1.NAME.Urokinase.type.plasminogen.activator..uPA..and.uPAR.mediated.signaling	1.357	1.088	1.693	0.00670621	1098	0.0163526
X.ID.100010_1.NAME.tsp.1.induced.apoptosis.in.microvascular.endothelial.cell	1.355	1.087	1.689	0.00689589	1098	0.0167327
X.ID.500858_1.NAME.snRNP.Assembly	1.353	1.086	1.685	0.00698626	1098	0.0168693
X.ID.200109_1.NAME.Sumoylation.by.RanBP2.regulates.transcriptional.repression	1.358	1.087	1.696	0.00706933	1098	0.016987
X.ID.500060_2.NAME.Formation.of.incision.complex.in.GG.NER	1.351	1.085	1.683	0.00727281	1098	0.0173915
X.ID.200004_3.NAME.Endothelins	1.352	1.083	1.687	0.00778228	1098	0.0185203
X.ID.200013_4.NAME.Insulin.Pathway	1.347	1.08	1.68	0.0081474	1098	0.0192965
X.ID.200012_4.NAME.LPA.receptor.mediated.events	1.342	1.078	1.672	0.00859948	1098	0.0202702
X.ID.100111_1.NAME.mcalpain.and.friends.in.cell.motility	1.347	1.078	1.683	0.00870741	1098	0.0204273
X.ID.100239_1.NAME.adp.ribosylation.factor	1.344	1.077	1.677	0.00893106	1098	0.0208532
X.ID.200076_2.NAME.FAS..CD95..signaling.pathway	1.348	1.077	1.686	0.00902827	1098	0.0209812
X.ID.200128_1.NAME.Syndecan.4.mediated.signaling.events	1.339	1.074	1.67	0.00953611	1098	0.0220578
X.ID.200115_3.NAME.Regulation.of.Androgen.receptor.activity	1.338	1.073	1.669	0.00981047	1098	0.0225869
X.ID.200181_3.NAME.Signaling.events.mediated.by.VEGFR1.and.VEGFR2	1.336	1.072	1.665	0.00990432	1098	0.0226974
X.ID.100129_1.NAME.il.2.receptor.beta.chain.in.t.cell.activation	1.335	1.072	1.664	0.0100264	1098	0.0228071
X.ID.100162_1.NAME.fmlp.induced.chemokine.gene.expression.in.hmc.1.cells	1.335	1.071	1.663	0.0100443	1098	0.0228071
X.ID.200092_1.NAME.IL2.mediated.signaling.events	1.336	1.07	1.666	0.0103756	1098	0.0234516
X.ID.500068_2.NAME.Fanconi.Anemia.pathway	1.336	1.07	1.668	0.0106568	1098	0.023942
X.ID.100195_1.NAME.sumoylation.as.a.mechanism.to.modulate.ctbp.dependent.gene.responses	1.331	1.069	1.658	0.0106892	1098	0.023942
X.ID.200216_2.NAME.Signaling.events.mediated.by.focal.adhesion.kinase	1.329	1.066	1.655	0.0112763	1098	0.0250884
X.ID.200132_1.NAME.AP.1.transcription.factor.network	1.329	1.066	1.656	0.0113025	1098	0.0250884
X.ID.100181_1.NAME.egf.signaling.pathway	1.328	1.066	1.654	0.0114217	1098	0.0252399
X.ID.100122_1.NAME.intrinsic.prothrombin.activation.pathway	1.331	1.066	1.662	0.0117012	1098	0.0257426
X.ID.200181_4.NAME.Signaling.events.mediated.by.VEGFR1.and.VEGFR2	1.325	1.064	1.65	0.0120454	1098	0.0263826
X.ID.100053_1.NAME.sumoylation.by.ranbp2.regulates.transcriptional.repression	1.33	1.064	1.662	0.0122435	1098	0.0266985
X.ID.100145_1.NAME.hypoxia.inducible.factor.in.the.cardivascular.system	1.324	1.062	1.649	0.0124701	1098	0.0270732
X.ID.200017_2.NAME.p38.MAPK.signaling.pathway	1.324	1.061	1.653	0.0131601	1098	0.0284464
X.ID.200079_1.NAME.Signaling.events.mediated.by.HDAC.Class.I	1.323	1.06	1.652	0.0133505	1098	0.0287326
X.ID.100144_1.NAME.hiv.1.nef..negative.effector.of.fas.and.tnf	1.318	1.057	1.644	0.0143009	1098	0.0305658
X.ID.100168_1.NAME.extrinsic.prothrombin.activation.pathway	1.316	1.056	1.64	0.0143258	1098	0.0305658
X.ID.100062_1.NAME.prion.pathway	1.317	1.056	1.643	0.0144599	1098	0.0307196
X.ID.200084_1.NAME.IL1.mediated.signaling.events	1.32	1.056	1.651	0.0146061	1098	0.0308976
X.ID.200033_1.NAME.Plasma.membrane.estrogen.receptor.signaling	1.315	1.055	1.64	0.0146987	1098	0.030961
X.ID.200198_3.NAME.BARD1.signaling.events	1.318	1.055	1.646	0.015045	1098	0.0315363
X.ID.100088_2.NAME.nfkb.activation.by.nontypeable.hemophilus.influenzae	1.32	1.055	1.65	0.0150992	1098	0.0315363
X.ID.100210_1.NAME.phosphorylation.of.mek1.by.cdk5.p35.down.regulates.the.map.kinase.pathway	1.315	1.054	1.64	0.0153945	1098	0.032018
X.ID.200205_1.NAME.S1P2.pathway	1.312	1.052	1.635	0.0159227	1098	0.0329779
X.ID.200116_4.NAME.p75.NTR..mediated.signaling	1.31	1.05	1.635	0.0168899	1098	0.0348354
X.ID.500642_1.NAME.Negative.regulation.of.the.PI3K.AKT.network	1.305	1.048	1.625	0.0173047	1098	0.0355428
X.ID.200127_4.NAME.Lissencephaly.gene..LIS1..in.neuronal.migration.and.development	1.307	1.048	1.63	0.0174415	1098	0.0356758
X.ID.100211_1.NAME.role.of.pi3k.subunit.p85.in.regulation.of.actin.organization.and.cell.migration	1.306	1.047	1.629	0.0180986	1098	0.0368674
X.ID.100215_2.NAME.ccr3.signaling.in.eosinophils	1.302	1.045	1.623	0.0187848	1098	0.0380284
X.ID.100014_1.NAME.tnfr2.signaling.pathway	1.305	1.045	1.63	0.0188221	1098	0.0380284
X.ID.500641_1.NAME.AKT.phosphorylates.targets.in.the.nucleus	1.301	1.044	1.622	0.0191745	1098	0.0385828
X.ID.500993_1.NAME.S6K1.signalling	1.3	1.043	1.62	0.019358	1098	0.0387944
X.ID.200183_1.NAME.a6b1.and.a6b4.Integrin.signaling	1.302	1.042	1.626	0.0200326	1098	0.0399845
X.ID.200083_2.NAME.Netrin.mediated.signaling.events	1.296	1.041	1.615	0.0205989	1098	0.0409497
X.ID.100085_1.NAME.p38.mapk.signaling.pathway	1.293	1.038	1.611	0.0218587	1098	0.0432803
X.ID.500065_1.NAME.Formation.of.transcription.coupled.NER..TC.NER..repair.complex	1.288	1.034	1.605	0.0241663	1098	0.0475171
X.ID.200053_1.NAME.Validated.transcriptional.targets.of.AP1.family.members.Fra1.and.Fra2	1.289	1.034	1.608	0.0241905	1098	0.0475171
X.ID.200175_5.NAME.Signaling.events.mediated.by.Stem.cell.factor.receptor..c.Kit.	1.287	1.033	1.603	0.0244397	1098	0.0478169
X.ID.200031_2.NAME.E2F.transcription.factor.network	1.289	1.032	1.61	0.0249801	1098	0.0486818
X.ID.200005_4.NAME.BCR.signaling.pathway	1.282	1.029	1.598	0.0270371	1098	0.0524549
X.ID.200013_1.NAME.Insulin.Pathway	1.284	1.029	1.602	0.0271282	1098	0.0524549
X.ID.100040_1.NAME.double.stranded.rna.induced.gene.expression	1.283	1.027	1.602	0.0282438	1098	0.0543996
X.ID.500134_1.NAME.Regulation.of.Insulin.Secretion	1.274	1.023	1.586	0.0307662	1098	0.0588637
X.ID.100100_1.NAME.pkc.catalyzed.phosphorylation.of.inhibitory.phosphoprotein.of.myosin.phosphatase	1.276	1.023	1.592	0.0307994	1098	0.0588637
X.ID.200012_3.NAME.LPA.receptor.mediated.events	1.276	1.022	1.593	0.0310792	1098	0.0590068
X.ID.500841_1.NAME.DARPP.32.events	1.273	1.022	1.586	0.0311127	1098	0.0590068
X.ID.500150_1.NAME.Glutamate.Neurotransmitter.Release.Cycle	1.275	1.022	1.59	0.0313016	1098	0.0591384
X.ID.200017_3.NAME.p38.MAPK.signaling.pathway	1.274	1.021	1.59	0.0317482	1098	0.0597542
X.ID.200004_1.NAME.Endothelins	1.271	1.02	1.582	0.0324556	1098	0.0608543
X.ID.200086_1.NAME.Glucocorticoid.receptor.regulatory.network	1.272	1.019	1.587	0.0332235	1098	0.0620589
X.ID.100169_1.NAME.mets.affect.on.macrophage.differentiation	1.271	1.019	1.584	0.0335318	1098	0.0623995
X.ID.200175_7.NAME.Signaling.events.mediated.by.Stem.cell.factor.receptor..c.Kit.	1.27	1.018	1.583	0.0338689	1098	0.0627907
X.ID.200163_1.NAME.Nongenotropic.Androgen.signaling	1.265	1.014	1.577	0.0371113	1098	0.0681305
X.ID.200052_1.NAME.S1P4.pathway	0.786	0.627	0.986	0.0371621	1098	0.0681305
X.ID.200072_1.NAME.S1P5.pathway	0.786	0.627	0.986	0.0371621	1098	0.0681305
X.ID.200181_1.NAME.Signaling.events.mediated.by.VEGFR1.and.VEGFR2	1.264	1.013	1.577	0.0384086	1098	0.070156
X.ID.100039_1.NAME.rna.polymerase.iii.transcription	1.26	1.01	1.571	0.0401539	1098	0.0726518
X.ID.200083_3.NAME.Netrin.mediated.signaling.events	1.259	1.01	1.57	0.0401598	1098	0.0726518
X.ID.200094_2.NAME.IGF1.pathway	1.258	1.01	1.566	0.0402154	1098	0.0726518
X.ID.100079_1.NAME.the.information.processing.pathway.at.the.ifn.beta.enhancer	1.259	1.01	1.569	0.0407245	1098	0.0733041
X.ID.200026_3.NAME.TCR.signaling.in.naive.CD4..T.cells	1.257	1.009	1.567	0.0415544	1098	0.0745269
X.ID.100095_2.NAME.ras.independent.pathway.in.nk.cell.mediated.cytotoxicity	1.254	1.006	1.564	0.0440488	1098	0.0787153
X.ID.500541_1.NAME.Gamma.carboxylation.of.protein.precursors	1.254	1.006	1.563	0.0444988	1098	0.0792334
X.ID.100052_2.NAME.bone.remodeling	1.254	1.005	1.565	0.0446781	1098	0.0792677
X.ID.500949_5.NAME.RNA.Polymerase.II.Pre.transcription.Events	1.25	1.002	1.559	0.0479011	1098	0.0846824
X.ID.100021_1.NAME.telomeres.telomerase.cellular.aging.and.immortality	1.247	1.001	1.554	0.0491562	1098	0.0865918
X.ID.100132_1.NAME.signal.transduction.through.il1r	1.245	1	1.551	0.0502754	1098	0.0882493
X.ID.100184_1.NAME.erk.and.pi.3.kinase.are.necessary.for.collagen.binding.in.corneal.epithelia	1.247	0.999	1.556	0.050707	1098	0.0886925
X.ID.200026_4.NAME.TCR.signaling.in.naive.CD4..T.cells	1.244	0.999	1.551	0.0513674	1098	0.0895312
X.ID.200039_4.NAME.Signaling.events.mediated.by.Hepatocyte.Growth.Factor.Receptor..c.Met.	1.243	0.999	1.548	0.0515605	1098	0.0895525
X.ID.100194_1.NAME.ctcf..first.multivalent.nuclear.factor	1.242	0.997	1.548	0.0529776	1098	0.0916921
X.ID.100072_1.NAME.platelet.amyloid.precursor.protein.pathway	1.242	0.996	1.549	0.054098	1098	0.0933048
X.ID.200055_1.NAME.Arf6.trafficking.events	1.241	0.995	1.549	0.0552293	1098	0.0949254
X.ID.500477_2.NAME.Immunoregulatory.interactions.between.a.Lymphoid.and.a.non.Lymphoid.cell	1.239	0.994	1.543	0.0561227	1098	0.0961271
X.ID.200118_2.NAME.E.cadherin.signaling.in.the.nascent.adherens.junction	1.24	0.994	1.546	0.05696	1098	0.0972248
X.ID.100008_1.NAME.ucalpain.and.friends.in.cell.spread	1.238	0.993	1.544	0.0576473	1098	0.0980599
X.ID.200188_1.NAME.Arf1.pathway	1.235	0.989	1.543	0.0625816	1098	0.106089
X.ID.200085_1.NAME.Role.of.Calcineurin.dependent.NFAT.signaling.in.lymphocytes	1.231	0.988	1.532	0.0637385	1098	0.107638
X.ID.100252_1.NAME.agrin.in.postsynaptic.differentiation	1.23	0.988	1.532	0.0639305	1098	0.107638
X.ID.200127_6.NAME.Lissencephaly.gene..LIS1..in.neuronal.migration.and.development	1.232	0.988	1.536	0.0642562	1098	0.10782
X.ID.200214_2.NAME.RAC1.signaling.pathway	1.231	0.984	1.539	0.0685892	1098	0.114701
X.ID.100246_1.NAME.protein.kinase.a.at.the.centrosome	1.223	0.982	1.525	0.0726388	1098	0.121065
X.ID.500458_1.NAME.Activation.of.the.AP.1.family.of.transcription.factors	1.223	0.981	1.523	0.072955	1098	0.121184
X.ID.200044_2.NAME.S1P3.pathway	1.22	0.978	1.522	0.0775916	1098	0.128454
X.ID.500405_15.NAME.Peptide.ligand.binding.receptors	1.219	0.978	1.519	0.078027	1098	0.128745
X.ID.500796_1.NAME.Chylomicron.mediated.lipid.transport	1.22	0.977	1.524	0.0786869	1098	0.129402
X.ID.200216_1.NAME.Signaling.events.mediated.by.focal.adhesion.kinase	1.218	0.977	1.518	0.0795348	1098	0.130363
X.ID.200211_1.NAME.Alpha.synuclein.signaling	1.216	0.976	1.514	0.080613	1098	0.131694
X.ID.200075_2.NAME.Angiopoietin.receptor.Tie2.mediated.signaling	1.213	0.975	1.511	0.0837797	1098	0.136418
X.ID.500755_1.NAME.Nef.and.signal.transduction	1.216	0.974	1.518	0.0840631	1098	0.13643
X.ID.100143_1.NAME.hop.pathway.in.cardiac.development	1.216	0.974	1.518	0.084544	1098	0.136762
X.ID.200045_1.NAME.LPA4.mediated.signaling.events	1.213	0.974	1.51	0.085083	1098	0.137186
X.ID.200060_3.NAME.Reelin.signaling.pathway	1.21	0.972	1.507	0.0882181	1098	0.141154
X.ID.200127_5.NAME.Lissencephaly.gene..LIS1..in.neuronal.migration.and.development	1.21	0.972	1.507	0.0882181	1098	0.141154
X.ID.500609_1.NAME.NRAGE.signals.death.through.JNK	0.826	0.663	1.029	0.0883995	1098	0.141154
X.ID.200012_1.NAME.LPA.receptor.mediated.events	1.209	0.971	1.506	0.0895082	1098	0.142465
X.ID.100183_1.NAME.phospholipids.as.signalling.intermediaries	1.208	0.97	1.505	0.0911999	1098	0.144692
X.ID.200061_2.NAME.Presenilin.action.in.Notch.and.Wnt.signaling	1.211	0.969	1.512	0.0921023	1098	0.145657
X.ID.200176_6.NAME.EPO.signaling.pathway	0.828	0.664	1.033	0.0947061	1098	0.149298
X.ID.500366_1.NAME.MicroRNA..miRNA..Biogenesis	1.204	0.966	1.5	0.0979749	1098	0.15396
X.ID.100067_1.NAME.regulation.of.transcriptional.activity.by.pml	1.204	0.966	1.501	0.0989274	1098	0.154965
X.ID.500408_1.NAME.Vasopressin.like.receptors	1.203	0.965	1.499	0.100717	1098	0.157271
X.ID.200137_1.NAME.EPHA.forward.signaling	1.202	0.964	1.498	0.1021	1098	0.158929
X.ID.500693_1.NAME.Viral.mRNA.Translation	1.2	0.963	1.495	0.103861	1098	0.161164
X.ID.500655_1.NAME.Processing.of.Capped.Intron.Containing.Pre.mRNA	1.202	0.962	1.502	0.104672	1098	0.161915
X.ID.500405_5.NAME.Peptide.ligand.binding.receptors	1.198	0.961	1.492	0.107917	1098	0.166415
X.ID.500833_1.NAME.Opioid.Signalling	1.196	0.961	1.489	0.109412	1098	0.167754
X.ID.200094_4.NAME.IGF1.pathway	1.197	0.96	1.493	0.109463	1098	0.167754
X.ID.500428_4.NAME.Class.B.2..Secretin.family.receptors.	1.195	0.959	1.489	0.111706	1098	0.170663
X.ID.500865_1.NAME.mTOR.signalling	1.199	0.956	1.502	0.115701	1098	0.176221
X.ID.500656_1.NAME.mRNA.Splicing...Minor.Pathway	1.192	0.957	1.485	0.116496	1098	0.176889
X.ID.200093_1.NAME.CXCR4.mediated.signaling.events	1.192	0.957	1.485	0.117351	1098	0.177641
X.ID.100017_1.NAME.tgf.beta.signaling.pathway	1.191	0.955	1.486	0.120633	1098	0.182053
X.ID.200201_2.NAME.Endogenous.TLR.signaling	1.188	0.953	1.479	0.125104	1098	0.188226
X.ID.100038_1.NAME.srebp.control.of.lipid.synthesis	1.187	0.953	1.478	0.125739	1098	0.188591
X.ID.200075_4.NAME.Angiopoietin.receptor.Tie2.mediated.signaling	1.187	0.953	1.477	0.126109	1098	0.188591
X.ID.200122_3.NAME.Integrins.in.angiogenesis	1.186	0.952	1.478	0.12756	1098	0.190188
X.ID.200139_1.NAME.BMP.receptor.signaling	1.187	0.952	1.48	0.128355	1098	0.190799
X.ID.500128_5.NAME.Insulin.Synthesis.and.Processing	1.187	0.951	1.482	0.129494	1098	0.191915
X.ID.500522_1.NAME.Regulation.of.gene.expression.in.beta.cells	1.185	0.95	1.479	0.13306	1098	0.196611
X.ID.200039_1.NAME.Signaling.events.mediated.by.Hepatocyte.Growth.Factor.Receptor..c.Met.	1.182	0.949	1.471	0.135674	1098	0.199876
X.ID.500097_1.NAME.L1CAM.interactions	1.181	0.948	1.472	0.136933	1098	0.201133
X.ID.500103_1.NAME.NrCAM.interactions	1.182	0.948	1.474	0.137666	1098	0.201611
X.ID.100123_1.NAME.integrin.signaling.pathway	1.181	0.948	1.47	0.138132	1098	0.201697
X.ID.200062_1.NAME.Nectin.adhesion.pathway	1.179	0.946	1.47	0.141853	1098	0.206521
X.ID.100039_2.NAME.rna.polymerase.iii.transcription	1.179	0.946	1.469	0.143004	1098	0.207587
X.ID.500120_1.NAME.Adherens.junctions.interactions	1.178	0.946	1.468	0.143906	1098	0.208285
X.ID.200079_2.NAME.Signaling.events.mediated.by.HDAC.Class.I	1.176	0.945	1.464	0.146461	1098	0.211109
X.ID.100026_1.NAME.tnf.stress.related.signaling	1.179	0.944	1.473	0.14671	1098	0.211109
X.ID.200061_1.NAME.Presenilin.action.in.Notch.and.Wnt.signaling	1.176	0.944	1.465	0.147315	1098	0.211194
X.ID.200079_3.NAME.Signaling.events.mediated.by.HDAC.Class.I	1.176	0.944	1.464	0.147622	1098	0.211194
X.ID.500455_1.NAME.ERK.MAPK.targets	1.175	0.944	1.464	0.148372	1098	0.211654
X.ID.200094_1.NAME.IGF1.pathway	1.175	0.943	1.464	0.149747	1098	0.213002
X.ID.200164_1.NAME.Internalization.of.ErbB1	1.173	0.942	1.461	0.154428	1098	0.219032
X.ID.200219_1.NAME.TGF.beta.receptor.signaling	1.172	0.94	1.461	0.158425	1098	0.223687
X.ID.100213_1.NAME.cd40l.signaling.pathway	1.171	0.94	1.46	0.158615	1098	0.223687
X.ID.200050_1.NAME.EPHB.forward.signaling	1.17	0.94	1.456	0.16084	1098	0.225637
X.ID.100234_3.NAME.role.of.brca1.brca2.and.atr.in.cancer.susceptibility	1.17	0.939	1.459	0.161199	1098	0.225637
X.ID.100072_2.NAME.platelet.amyloid.precursor.protein.pathway	1.17	0.939	1.457	0.16175	1098	0.225637
X.ID.100105_1.NAME.signal.dependent.regulation.of.myogenesis.by.corepressor.mitr	0.855	0.686	1.065	0.16182	1098	0.225637
X.ID.200181_2.NAME.Signaling.events.mediated.by.VEGFR1.and.VEGFR2	1.169	0.938	1.455	0.164228	1098	0.22782
X.ID.100108_1.NAME.melanocyte.development.and.pigmentation.pathway	1.17	0.938	1.461	0.164307	1098	0.22782
X.ID.500650_1.NAME.Neurophilin.interactions.with.VEGF.and.VEGFR	1.168	0.938	1.455	0.165991	1098	0.229513
X.ID.200022_1.NAME.Signaling.events.mediated.by.HDAC.Class.II	1.168	0.937	1.455	0.166895	1098	0.230119
X.ID.200145_5.NAME.Neurotrophic.factor.mediated.Trk.receptor.signaling	1.166	0.936	1.452	0.171518	1098	0.235838
X.ID.200067_1.NAME.Signaling.events.regulated.by.Ret.tyrosine.kinase	0.858	0.689	1.069	0.172588	1098	0.236651
X.ID.500652_1.NAME.Generic.Transcription.Pathway	1.167	0.934	1.458	0.17457	1098	0.238166
X.ID.500101_1.NAME.CHL1.interactions	1.164	0.935	1.45	0.174655	1098	0.238166
X.ID.100157_1.NAME.gata3.participate.in.activating.the.th2.cytokine.genes.expression	1.162	0.933	1.448	0.18015	1098	0.244984
X.ID.100244_3.NAME.alk.in.cardiac.myocytes	1.161	0.931	1.448	0.185305	1098	0.251303
X.ID.100132_2.NAME.signal.transduction.through.il1r	1.16	0.931	1.446	0.186353	1098	0.252034
X.ID.100219_1.NAME.carm1.and.regulation.of.the.estrogen.receptor	1.158	0.93	1.442	0.190237	1098	0.256029
X.ID.100002_1.NAME.wnt.signaling.pathway	1.158	0.93	1.442	0.190341	1098	0.256029
X.ID.100201_1.NAME.regulation.of.ck1.cdk5.by.type.1.glutamate.receptors	1.157	0.929	1.44	0.193456	1098	0.259514
X.ID.200070_1.NAME.LKB1.signaling.events	1.157	0.928	1.442	0.195953	1098	0.262153
X.ID.500556_2.NAME.CDO.in.myogenesis	1.156	0.927	1.443	0.197927	1098	0.264081
X.ID.200039_3.NAME.Signaling.events.mediated.by.Hepatocyte.Growth.Factor.Receptor..c.Met.	1.156	0.927	1.442	0.198736	1098	0.264448
X.ID.200181_5.NAME.Signaling.events.mediated.by.VEGFR1.and.VEGFR2	1.152	0.924	1.436	0.208549	1098	0.27676
X.ID.200066_2.NAME.CDC42.signaling.events	0.869	0.698	1.082	0.20938	1098	0.27712
X.ID.500490_2.NAME.Interleukin.1.signaling	0.869	0.698	1.082	0.210029	1098	0.277238
X.ID.500088_2.NAME.Netrin.1.signaling	1.15	0.924	1.432	0.210769	1098	0.277475
X.ID.500866_3.NAME.mRNA.Splicing...Major.Pathway	0.872	0.7	1.086	0.220694	1098	0.28977
X.ID.100114_2.NAME.role.of.mal.in.rho.mediated.activation.of.srf	0.876	0.704	1.091	0.23817	1098	0.311889
X.ID.500730_1.NAME.Integration.of.provirus	1.139	0.915	1.419	0.24476	1098	0.319674
X.ID.200135_1.NAME.ErbB2.ErbB3.signaling.events	0.878	0.705	1.094	0.246798	1098	0.321484
X.ID.200137_2.NAME.EPHA.forward.signaling	1.139	0.913	1.422	0.247445	1098	0.321484
X.ID.500172_1.NAME.Trafficking.of.GluR2.containing.AMPA.receptors	0.881	0.707	1.096	0.255523	1098	0.33067
X.ID.200095_1.NAME.EGF.receptor..ErbB1..signaling.pathway	1.136	0.912	1.414	0.255852	1098	0.33067
X.ID.200073_1.NAME.Canonical.Wnt.signaling.pathway	1.136	0.911	1.418	0.258151	1098	0.331825
X.ID.200139_2.NAME.BMP.receptor.signaling	1.135	0.911	1.413	0.258697	1098	0.331825
X.ID.100236_3.NAME.angiotensin.ii.mediated.activation.of.jnk.pathway.via.pyk2.dependent.signaling	1.136	0.911	1.416	0.258757	1098	0.331825
X.ID.200182_1.NAME.PAR1.mediated.thrombin.signaling.events	1.133	0.909	1.411	0.26613	1098	0.340399
X.ID.200096_5.NAME.TNF.receptor.signaling.pathway	1.13	0.907	1.408	0.277274	1098	0.353739
X.ID.500543_1.NAME.Removal.of.aminoterminal.propeptides.from.gamma.carboxylated.proteins	1.129	0.906	1.407	0.28066	1098	0.357138
X.ID.200116_3.NAME.p75.NTR..mediated.signaling	1.127	0.905	1.404	0.284559	1098	0.361171
X.ID.200017_1.NAME.p38.MAPK.signaling.pathway	1.127	0.905	1.403	0.286552	1098	0.362771
X.ID.200204_2.NAME.Cellular.roles.of.Anthrax.toxin	1.126	0.904	1.402	0.289553	1098	0.365634
X.ID.200019_2.NAME.Noncanonical.Wnt.signaling.pathway	1.121	0.9	1.396	0.306871	1098	0.386517
X.ID.100149_1.NAME.human.cytomegalovirus.and.map.kinase.pathways	1.12	0.899	1.394	0.313109	1098	0.392857
X.ID.200071_1.NAME.TCR.signaling.in.naive.CD8..T.cells	1.12	0.898	1.397	0.313492	1098	0.392857
X.ID.200197_1.NAME.Ephrin.B.reverse.signaling	1.116	0.896	1.391	0.326379	1098	0.407973
X.ID.500130_1.NAME.Activation.of.Chaperones.by.ATF6.alpha	0.897	0.72	1.117	0.331867	1098	0.412802
X.ID.100148_1.NAME.control.of.skeletal.myogenesis.by.hdac.and.calcium.calmodulin.dependent.kinase..camk.	0.897	0.72	1.117	0.331949	1098	0.412802
X.ID.200140_1.NAME.IL3.mediated.signaling.events	1.116	0.894	1.394	0.332743	1098	0.412802
X.ID.100075_1.NAME.regulation.of.pgc.1a	0.898	0.721	1.118	0.336682	1098	0.416644
X.ID.100118_2.NAME.lectin.induced.complement.pathway	0.898	0.718	1.122	0.343216	1098	0.423671
X.ID.200153_1.NAME.ErbB.receptor.signaling.network	1.11	0.891	1.382	0.351134	1098	0.432366
X.ID.200093_2.NAME.CXCR4.mediated.signaling.events	1.109	0.887	1.387	0.365172	1098	0.448537
X.ID.100142_2.NAME.stress.induction.of.hsp.regulation	1.106	0.887	1.379	0.370412	1098	0.453846
X.ID.100071_1.NAME.phospholipase.c.delta.in.phospholipid.associated.cell.signaling	1.102	0.885	1.372	0.384614	1098	0.468927
X.ID.200019_4.NAME.Noncanonical.Wnt.signaling.pathway	1.102	0.885	1.373	0.384615	1098	0.468927
X.ID.500905_1.NAME.Notch.HLH.transcription.pathway	1.102	0.885	1.372	0.386863	1098	0.470509
X.ID.200142_1.NAME.E.cadherin.signaling.in.keratinocytes	1.101	0.884	1.371	0.389223	1098	0.472219
X.ID.100094_1.NAME.actions.of.nitric.oxide.in.the.heart	1.099	0.883	1.369	0.397047	1098	0.480534
X.ID.500697_1.NAME.Assembly.of.Viral.Components.at.the.Budding.Site	1.097	0.881	1.366	0.409232	1098	0.494073
X.ID.200002_2.NAME.Regulation.of.nuclear.SMAD2.3.signaling	1.096	0.88	1.365	0.411531	1098	0.49564
X.ID.500112_1.NAME.Maturation.of.Notch.precursor.via.proteolytic.cleavage	1.095	0.88	1.364	0.416136	1098	0.499969
X.ID.500769_1.NAME.Glycoprotein.hormones	0.915	0.735	1.14	0.428471	1098	0.512717
X.ID.500441_1.NAME.Olfactory.Signaling.Pathway	1.093	0.877	1.36	0.428818	1098	0.512717
X.ID.200012_2.NAME.LPA.receptor.mediated.events	1.09	0.875	1.359	0.442671	1098	0.528005
X.ID.500306_1.NAME.Tie2.Signaling	1.085	0.871	1.35	0.468283	1098	0.557212
X.ID.500797_2.NAME.HDL.mediated.lipid.transport	1.084	0.87	1.349	0.473939	1098	0.562589
X.ID.100215_1.NAME.ccr3.signaling.in.eosinophils	1.082	0.869	1.348	0.481031	1098	0.569642
X.ID.500592_1.NAME.Signaling.by.BMP	1.082	0.868	1.347	0.483558	1098	0.571268
X.ID.500121_1.NAME.Nectin.Necl..trans.heterodimerization	1.079	0.866	1.344	0.497339	1098	0.58615
X.ID.100098_1.NAME.nfat.and.hypertrophy.of.the.heart.	1.078	0.866	1.342	0.502814	1098	0.591037
X.ID.100257_1.NAME.the.41bb.dependent.immune.response	0.928	0.745	1.156	0.504765	1098	0.591037
X.ID.100227_1.NAME.bcr.signaling.pathway	1.078	0.865	1.343	0.505068	1098	0.591037
X.ID.500102_1.NAME.Neurofascin.interactions	0.929	0.746	1.157	0.509307	1098	0.594592
X.ID.200062_2.NAME.Nectin.adhesion.pathway	0.929	0.746	1.157	0.510936	1098	0.59509
X.ID.200096_1.NAME.TNF.receptor.signaling.pathway	1.074	0.86	1.342	0.528007	1098	0.613193
X.ID.200018_1.NAME.GMCSF.mediated.signaling.events	0.932	0.748	1.161	0.528957	1098	0.613193
X.ID.100240_1.NAME.generation.of.amyloid.b.peptide.by.ps1	1.07	0.859	1.332	0.548716	1098	0.634613
X.ID.100016_1.NAME.chaperones.modulate.interferon.signaling.pathway	1.069	0.858	1.333	0.550949	1098	0.635711
X.ID.200076_5.NAME.FAS..CD95..signaling.pathway	1.069	0.858	1.33	0.553139	1098	0.636753
X.ID.200213_2.NAME.FGF.signaling.pathway	1.067	0.857	1.328	0.563781	1098	0.647498
X.ID.200168_4.NAME.CXCR3.mediated.signaling.events	1.066	0.856	1.327	0.56828	1098	0.649284
X.ID.200044_1.NAME.S1P3.pathway	0.938	0.753	1.169	0.569271	1098	0.649284
X.ID.200117_1.NAME.Sphingosine.1.phosphate..S1P..pathway	0.938	0.753	1.169	0.569271	1098	0.649284
X.ID.200127_2.NAME.Lissencephaly.gene..LIS1..in.neuronal.migration.and.development	1.062	0.853	1.322	0.593395	1098	0.675242
X.ID.100171_3.NAME.role.of.erk5.in.neuronal.survival.pathway	1.059	0.85	1.319	0.607911	1098	0.69012
X.ID.500128_2.NAME.Insulin.Synthesis.and.Processing	1.06	0.849	1.323	0.609714	1098	0.69012
X.ID.100146_1.NAME.segmentation.clock	1.059	0.849	1.321	0.610652	1098	0.69012
X.ID.100250_1.NAME.hemoglobins.chaperone	1.057	0.849	1.316	0.621723	1098	0.69991
X.ID.100042_2.NAME.visual.signal.transduction	1.057	0.848	1.317	0.622142	1098	0.69991
X.ID.200175_3.NAME.Signaling.events.mediated.by.Stem.cell.factor.receptor..c.Kit.	1.056	0.848	1.315	0.627842	1098	0.70322
X.ID.200161_1.NAME.Signaling.events.mediated.by.the.Hedgehog.family	1.056	0.848	1.314	0.627926	1098	0.70322
X.ID.500624_1.NAME.NGF.independant.TRKA.activation	1.055	0.847	1.314	0.630593	1098	0.704613
X.ID.100102_1.NAME.downregulated.of.mta.3.in.er.negative.breast.tumors	0.948	0.762	1.181	0.634101	1098	0.706937
X.ID.500128_1.NAME.Insulin.Synthesis.and.Processing	1.054	0.847	1.313	0.636421	1098	0.707266
X.ID.100171_1.NAME.role.of.erk5.in.neuronal.survival.pathway	1.054	0.847	1.312	0.637254	1098	0.707266
X.ID.500796_2.NAME.Chylomicron.mediated.lipid.transport	0.949	0.762	1.182	0.639825	1098	0.708531
X.ID.500128_4.NAME.Insulin.Synthesis.and.Processing	1.051	0.844	1.31	0.655414	1098	0.724174
X.ID.200075_1.NAME.Angiopoietin.receptor.Tie2.mediated.signaling	1.05	0.843	1.308	0.664001	1098	0.731277
X.ID.200083_1.NAME.Netrin.mediated.signaling.events	1.05	0.843	1.307	0.664797	1098	0.731277
X.ID.500405_21.NAME.Peptide.ligand.binding.receptors	0.953	0.766	1.187	0.668869	1098	0.734124
X.ID.100173_1.NAME.neuroregulin.receptor.degredation.protein.1.controls.erbb3.receptor.recycling	0.954	0.766	1.188	0.671209	1098	0.735063
X.ID.100116_3.NAME.lissencephaly.gene..lis1..in.neuronal.migration.and.development	1.048	0.841	1.306	0.674049	1098	0.736544
X.ID.200201_1.NAME.Endogenous.TLR.signaling	1.047	0.841	1.304	0.681218	1098	0.741951
X.ID.200019_3.NAME.Noncanonical.Wnt.signaling.pathway	1.047	0.841	1.303	0.683456	1098	0.741951
X.ID.100018_3.NAME.trefoil.factors.initiate.mucosal.healing	1.047	0.841	1.303	0.683494	1098	0.741951
X.ID.100058_1.NAME.pten.dependent.cell.cycle.arrest.and.apoptosis	1.046	0.84	1.302	0.686929	1098	0.744048
X.ID.100095_1.NAME.ras.independent.pathway.in.nk.cell.mediated.cytotoxicity	1.045	0.839	1.302	0.691725	1098	0.747606
X.ID.500256_1.NAME.TNF.signaling	0.96	0.771	1.195	0.716465	1098	0.771037
X.ID.200118_1.NAME.E.cadherin.signaling.in.the.nascent.adherens.junction	0.96	0.771	1.196	0.716519	1098	0.771037
X.ID.200213_1.NAME.FGF.signaling.pathway	1.041	0.836	1.296	0.718769	1098	0.77178
X.ID.100241_1.NAME.antisense.pathway	1.041	0.836	1.296	0.721401	1098	0.772929
X.ID.500502_1.NAME.Regulation.of.AMPK.activity.via.LKB1	0.963	0.773	1.199	0.733754	1098	0.784467
X.ID.200008_1.NAME.RhoA.signaling.pathway	1.038	0.833	1.292	0.741231	1098	0.790753
X.ID.100120_1.NAME.internal.ribosome.entry.pathway	1.037	0.833	1.292	0.745602	1098	0.793706
X.ID.100089_1.NAME.regulators.of.bone.mineralization	1.036	0.832	1.29	0.751804	1098	0.79859
X.ID.100049_1.NAME.degradation.of.the.rar.and.rxr.by.the.proteasome	0.966	0.775	1.202	0.753694	1098	0.798884
X.ID.500527_1.NAME.Eukaryotic.Translation.Elongation	0.972	0.78	1.21	0.79764	1098	0.843658
X.ID.100013_3.NAME.toll.like.receptor.pathway	1.028	0.826	1.281	0.802105	1098	0.846571
X.ID.200187_2.NAME.Aurora.A.signaling	1.024	0.823	1.275	0.829424	1098	0.873543
X.ID.500087_1.NAME.NCAM1.interactions	0.977	0.785	1.217	0.837518	1098	0.876984
X.ID.200014_1.NAME.Notch.signaling.pathway	1.023	0.822	1.274	0.837836	1098	0.876984
X.ID.200220_2.NAME.Notch.mediated.HES.HEY.network	1.023	0.822	1.274	0.838007	1098	0.876984
X.ID.200212_1.NAME.VEGFR3.signaling.in.lymphatic.endothelium	1.022	0.821	1.273	0.843681	1098	0.879305
X.ID.100255_1.NAME.role.of.nicotinic.acetylcholine.receptors.in.the.regulation.of.apoptosis	1.022	0.821	1.273	0.843778	1098	0.879305
X.ID.100082_1.NAME.thrombin.signaling.and.protease.activated.receptors	1.02	0.819	1.27	0.85882	1098	0.891713
X.ID.200116_1.NAME.p75.NTR..mediated.signaling	1.02	0.819	1.27	0.859287	1098	0.891713
X.ID.200003_7.NAME.Fc.epsilon.receptor.I.signaling.in.mast.cells	1.019	0.818	1.269	0.865987	1098	0.896785
X.ID.500575_1.NAME.RNA.Polymerase.I.Transcription.Initiation	1.017	0.817	1.267	0.878115	1098	0.907447
X.ID.500123_1.NAME.Cell.extracellular.matrix.interactions	0.986	0.792	1.228	0.899721	1098	0.927838
X.ID.100197_1.NAME.regulation.of.spermatogenesis.by.crem	0.986	0.791	1.23	0.902676	1098	0.928949
X.ID.100037_1.NAME.how.does.salmonella.hijack.a.cell	1.013	0.814	1.262	0.90462	1098	0.929018
X.ID.100123_2.NAME.integrin.signaling.pathway	1.013	0.814	1.261	0.906741	1098	0.929269
X.ID.500014_3.NAME.Golgi.Associated.Vesicle.Biogenesis	0.989	0.794	1.233	0.921681	1098	0.942628
X.ID.200175_2.NAME.Signaling.events.mediated.by.Stem.cell.factor.receptor..c.Kit.	0.99	0.795	1.232	0.926086	1098	0.944706
X.ID.100026_2.NAME.tnf.stress.related.signaling	0.99	0.795	1.233	0.927529	1098	0.944706
X.ID.500100_1.NAME.Signal.transduction.by.L1	1.01	0.811	1.257	0.929977	1098	0.945254
X.ID.500090_1.NAME.Netrin.mediated.repulsion.signals	0.991	0.796	1.234	0.93426	1098	0.947661
X.ID.200105_1.NAME.C.MYC.pathway	1.009	0.81	1.256	0.939032	1098	0.950554
X.ID.100091_1.NAME.proteolysis.and.signaling.pathway.of.notch	1.007	0.809	1.255	0.94784	1098	0.955917
X.ID.200205_2.NAME.S1P2.pathway	0.993	0.797	1.236	0.948193	1098	0.955917
X.ID.500310_1.NAME.Degradation.of.beta.catenin.by.the.destruction.complex	1.007	0.809	1.253	0.952582	1098	0.958391
X.ID.200012_5.NAME.LPA.receptor.mediated.events	1.006	0.808	1.252	0.960189	1098	0.964085
X.ID.200207_1.NAME.Trk.receptor.signaling.mediated.by.PI3K.and.PLC.gamma	0.996	0.8	1.24	0.968184	1098	0.970144
X.ID.200113_7.NAME.Ceramide.signaling.pathway	0.998	0.802	1.243	0.987429	1098	0.987429
X.ID.100252_2.NAME.agrin.in.postsynaptic.differentiation	NA	NA	NA	NA	NA	NA
X.ID.200117_3.NAME.Sphingosine.1.phosphate..S1P..pathway	NA	NA	NA	NA	NA	NA
X.ID.500445_3.NAME.MyD88.cascade	NA	NA	NA	NA	NA	NA
X.ID.500695_1.NAME.Viral.RNP.Complexes.in.the.Host.Cell.Nucleus	NA	NA	NA	NA	NA	NA
X.ID.500699_1.NAME.Packaging.of.Eight.RNA.Segments	NA	NA	NA	NA	NA	NA

## Sheet: Supplementary Table 6b (N)
Subnetwork module	HR	95% CI lower	95% CI upper	P	n	Q
X.ID.100119_1.NAME.keratinocyte.differentiation	2.143	1.699	2.703	1.28547e-10	1098	3.84856e-08
X.ID.200040_1.NAME.Signaling.events.mediated.by.PTP1B	2.111	1.677	2.658	2.0671e-10	1098	3.84856e-08
X.ID.200097_1.NAME.PLK1.signaling.events	2.083	1.66	2.614	2.35146e-10	1098	3.84856e-08
X.ID.500328_1.NAME.Inactivation.of.APC.C.via.direct.inhibition.of.the.APC.C.complex	2.059	1.641	2.584	4.40732e-10	1098	5.40999e-08
X.ID.500991_1.NAME.Cyclin.A.B1.associated.events.during.G2.M.transition	2.017	1.613	2.521	7.51261e-10	1098	7.37738e-08
X.ID.200136_1.NAME.FOXM1.transcription.factor.network	2.015	1.61	2.522	9.36498e-10	1098	7.58991e-08
X.ID.200173_1.NAME.Signaling.mediated.by.p38.alpha.and.p38.beta	2.042	1.623	2.57	1.1469e-09	1098	7.58991e-08
X.ID.200011_1.NAME.Aurora.B.signaling	2.007	1.603	2.513	1.23665e-09	1098	7.58991e-08
X.ID.100022_1.NAME.t.cell.receptor.signaling.pathway	2.031	1.614	2.555	1.53239e-09	1098	8.36006e-08
X.ID.200195_1.NAME.HIF.1.alpha.transcription.factor.network	1.997	1.593	2.503	1.91919e-09	1098	9.42324e-08
X.ID.500510_1.NAME.Signaling.by.EGFR	2.033	1.611	2.566	2.36094e-09	1098	1.05384e-07
X.ID.200058_1.NAME.Aurora.C.signaling	1.978	1.577	2.481	3.59613e-09	1098	1.40155e-07
X.ID.200187_1.NAME.Aurora.A.signaling	1.966	1.571	2.462	3.71083e-09	1098	1.40155e-07
X.ID.200151_1.NAME.Syndecan.1.mediated.signaling.events	1.977	1.572	2.487	5.76667e-09	1098	2.02246e-07
X.ID.200006_1.NAME.Signaling.events.mediated.by.PRL	1.937	1.549	2.421	6.57219e-09	1098	2.1513e-07
X.ID.100154_2.NAME.inhibition.of.cellular.proliferation.by.gleevec	1.952	1.555	2.451	8.01126e-09	1098	2.45845e-07
X.ID.501001_1.NAME.Mitotic.Telophase..Cytokinesis	1.932	1.543	2.419	9.36485e-09	1098	2.70479e-07
X.ID.200098_1.NAME.Ras.signaling.in.the.CD4..TCR.pathway	1.941	1.546	2.437	1.11762e-08	1098	3.04861e-07
X.ID.100113_1.NAME.mapkinase.signaling.pathway	1.94	1.542	2.44	1.50667e-08	1098	3.89356e-07
X.ID.200144_1.NAME.PDGFR.beta.signaling.pathway	1.908	1.521	2.394	2.3274e-08	1098	5.71377e-07
X.ID.100226_2.NAME.bioactive.peptide.induced.signaling.pathway	1.896	1.511	2.38	3.38586e-08	1098	7.91646e-07
X.ID.500377_1.NAME.Unwinding.of.DNA	1.869	1.494	2.338	4.52296e-08	1098	1.00542e-06
X.ID.200013_3.NAME.Insulin.Pathway	1.879	1.498	2.356	4.81278e-08	1098	1.00542e-06
X.ID.200122_2.NAME.Integrins.in.angiogenesis	1.899	1.508	2.391	4.91449e-08	1098	1.00542e-06
X.ID.100224_1.NAME.btg.family.proteins.and.cell.cycle.regulation	1.86	1.482	2.334	8.67544e-08	1098	1.70386e-06
X.ID.100066_1.NAME.mechanism.of.gene.regulation.by.peroxisome.proliferators.via.ppara	1.846	1.471	2.317	1.22138e-07	1098	2.28215e-06
X.ID.100226_1.NAME.bioactive.peptide.induced.signaling.pathway	1.848	1.472	2.321	1.25495e-07	1098	2.28215e-06
X.ID.500308_1.NAME.Basigin.interactions	1.853	1.473	2.331	1.36282e-07	1098	2.3898e-06
X.ID.200204_1.NAME.Cellular.roles.of.Anthrax.toxin	1.821	1.452	2.283	2.04139e-07	1098	3.45629e-06
X.ID.200090_2.NAME.mTOR.signaling.pathway	1.82	1.45	2.285	2.38053e-07	1098	3.89614e-06
X.ID.200175_1.NAME.Signaling.events.mediated.by.Stem.cell.factor.receptor..c.Kit.	1.798	1.437	2.251	2.95439e-07	1098	4.67938e-06
X.ID.200012_3.NAME.LPA.receptor.mediated.events	1.781	1.422	2.231	5.10046e-07	1098	7.82602e-06
X.ID.200145_2.NAME.Neurotrophic.factor.mediated.Trk.receptor.signaling	1.775	1.417	2.225	6.20969e-07	1098	9.23926e-06
X.ID.100098_2.NAME.nfat.and.hypertrophy.of.the.heart.	1.773	1.413	2.225	7.41912e-07	1098	1.07141e-05
X.ID.200093_4.NAME.CXCR4.mediated.signaling.events	1.755	1.403	2.196	8.59859e-07	1098	1.20626e-05
X.ID.500068_1.NAME.Fanconi.Anemia.pathway	1.751	1.4	2.189	8.88432e-07	1098	1.21172e-05
X.ID.200165_1.NAME.Hedgehog.signaling.events.mediated.by.Gli.proteins	1.758	1.404	2.203	9.14171e-07	1098	1.21313e-05
X.ID.500014_1.NAME.Golgi.Associated.Vesicle.Biogenesis	1.76	1.401	2.21	1.14884e-06	1098	1.48442e-05
X.ID.200199_1.NAME.p53.pathway	1.759	1.401	2.21	1.19373e-06	1098	1.50288e-05
X.ID.100137_1.NAME.skeletal.muscle.hypertrophy.is.regulated.via.akt.mtor.pathway	1.721	1.378	2.15	1.71087e-06	1098	2.10009e-05
X.ID.200079_1.NAME.Signaling.events.mediated.by.HDAC.Class.I	1.73	1.38	2.169	2.00565e-06	1098	2.40189e-05
X.ID.200043_1.NAME.IL12.mediated.signaling.events	1.731	1.38	2.172	2.13633e-06	1098	2.49747e-05
X.ID.200148_2.NAME.C.MYB.transcription.factor.network	1.726	1.377	2.163	2.23788e-06	1098	2.55535e-05
X.ID.200159_1.NAME.Signaling.mediated.by.p38.gamma.and.p38.delta	1.713	1.369	2.143	2.51341e-06	1098	2.75358e-05
X.ID.500897_1.NAME.Cyclin.D.associated.events.in.G1	1.727	1.376	2.168	2.52364e-06	1098	2.75358e-05
X.ID.200034_1.NAME.HIF.2.alpha.transcription.factor.network	1.713	1.366	2.148	3.17415e-06	1098	3.38806e-05
X.ID.200190_1.NAME.Class.I.PI3K.signaling.events.mediated.by.Akt	1.718	1.367	2.159	3.45126e-06	1098	3.60546e-05
X.ID.200210_1.NAME.PLK3.signaling.events	1.705	1.361	2.137	3.57327e-06	1098	3.65515e-05
X.ID.100032_1.NAME.map.kinase.inactivation.of.smrt.corepressor	1.694	1.354	2.119	3.89435e-06	1098	3.89891e-05
X.ID.100212_1.NAME.cdc25.and.chk1.regulatory.pathway.in.response.to.dna.damage	1.686	1.351	2.105	3.97038e-06	1098	3.89891e-05
X.ID.100236_2.NAME.angiotensin.ii.mediated.activation.of.jnk.pathway.via.pyk2.dependent.signaling	1.686	1.349	2.107	4.27331e-06	1098	4.11411e-05
X.ID.100084_1.NAME.hypoxia.and.p53.in.the.cardiovascular.system	1.683	1.345	2.105	5.17723e-06	1098	4.8885e-05
X.ID.200206_1.NAME.Trk.receptor.signaling.mediated.by.the.MAPK.pathway	1.681	1.342	2.106	6.26139e-06	1098	5.8002e-05
X.ID.200158_1.NAME.Retinoic.acid.receptors.mediated.signaling	1.669	1.336	2.085	6.37904e-06	1098	5.8002e-05
X.ID.200220_1.NAME.Notch.mediated.HES.HEY.network	1.688	1.344	2.12	6.79568e-06	1098	5.96234e-05
X.ID.100008_1.NAME.ucalpain.and.friends.in.cell.spread	1.678	1.339	2.102	6.80023e-06	1098	5.96234e-05
X.ID.500490_4.NAME.Interleukin.1.signaling	1.68	1.339	2.107	7.38563e-06	1098	6.36201e-05
X.ID.100154_1.NAME.inhibition.of.cellular.proliferation.by.gleevec	1.662	1.33	2.078	7.83754e-06	1098	6.63488e-05
X.ID.200122_1.NAME.Integrins.in.angiogenesis	1.66	1.328	2.075	8.375e-06	1098	6.96971e-05
X.ID.500938_1.NAME.Ubiquitin.Mediated.Degradation.of.Phosphorylated.Cdc25A	1.666	1.33	2.087	9.08834e-06	1098	7.43729e-05
X.ID.500866_1.NAME.mRNA.Splicing...Major.Pathway	1.659	1.325	2.076	1.01398e-05	1098	8.16173e-05
X.ID.200123_1.NAME.IFN.gamma.pathway	1.643	1.315	2.051	1.20794e-05	1098	9.56609e-05
X.ID.500575_2.NAME.RNA.Polymerase.I.Transcription.Initiation	1.641	1.313	2.049	1.28514e-05	1098	0.000100159
X.ID.200070_3.NAME.LKB1.signaling.events	1.657	1.32	2.081	1.362e-05	1098	0.000104491
X.ID.200113_4.NAME.Ceramide.signaling.pathway	1.639	1.311	2.05	1.4654e-05	1098	0.000110694
X.ID.200074_1.NAME.Signaling.events.mediated.by.TCPTP	1.638	1.309	2.051	1.65661e-05	1098	0.000121705
X.ID.100221_2.NAME.role.of.egf.receptor.transactivation.by.gpcrs.in.cardiac.hypertrophy	1.637	1.308	2.049	1.66074e-05	1098	0.000121705
X.ID.200114_1.NAME.Direct.p53.effectors	1.627	1.303	2.032	1.74947e-05	1098	0.00012522
X.ID.200030_1.NAME.Canonical.NF.kappaB.pathway	1.645	1.311	2.065	1.75971e-05	1098	0.00012522
X.ID.100227_2.NAME.bcr.signaling.pathway	1.625	1.301	2.03	1.87088e-05	1098	0.000131229
X.ID.200003_5.NAME.Fc.epsilon.receptor.I.signaling.in.mast.cells	1.623	1.299	2.027	2.01978e-05	1098	0.000139678
X.ID.200114_2.NAME.Direct.p53.effectors	1.621	1.298	2.025	2.0814e-05	1098	0.000141211
X.ID.200126_3.NAME.ErbB1.downstream.signaling	1.623	1.299	2.029	2.09947e-05	1098	0.000141211
X.ID.200176_5.NAME.EPO.signaling.pathway	1.625	1.297	2.034	2.35013e-05	1098	0.000155934
X.ID.100083_1.NAME.p53.signaling.pathway	1.609	1.29	2.006	2.4844e-05	1098	0.000161985
X.ID.100170_2.NAME.erk1.erk2.mapk.signaling.pathway	1.616	1.293	2.02	2.50731e-05	1098	0.000161985
X.ID.200081_1.NAME.Regulation.of.Telomerase	1.614	1.29	2.021	2.92636e-05	1098	0.000186603
X.ID.100101_1.NAME.mtor.signaling.pathway	1.606	1.286	2.006	2.98565e-05	1098	0.000187943
X.ID.200064_1.NAME.Wnt.signaling.network	1.609	1.287	2.012	3.03265e-05	1098	0.000188485
X.ID.100056_1.NAME.rac1.cell.motility.signaling.pathway	1.599	1.279	1.997	3.63796e-05	1098	0.000222709
X.ID.200081_2.NAME.Regulation.of.Telomerase	1.599	1.28	1.998	3.67402e-05	1098	0.000222709
X.ID.100047_2.NAME.ras.signaling.pathway	1.608	1.282	2.016	3.93627e-05	1098	0.000235696
X.ID.200138_1.NAME.Hypoxic.and.oxygen.homeostasis.regulation.of.HIF.1.alpha	1.588	1.273	1.983	4.30831e-05	1098	0.000254865
X.ID.200180_1.NAME.Effects.of.Botulinum.toxin	1.581	1.268	1.971	4.81812e-05	1098	0.000281631
X.ID.500490_3.NAME.Interleukin.1.signaling	1.582	1.268	1.974	4.93378e-05	1098	0.000284998
X.ID.100077_1.NAME.pdgf.signaling.pathway	1.581	1.267	1.973	5.04745e-05	1098	0.000288174
X.ID.200148_1.NAME.C.MYB.transcription.factor.network	1.583	1.266	1.98	5.71073e-05	1098	0.000322295
X.ID.200077_1.NAME.Circadian.rhythm.pathway	1.576	1.261	1.969	6.39217e-05	1098	0.000356654
X.ID.100178_1.NAME.regulation.of.eif.4e.and.p70s6.kinase	1.571	1.259	1.961	6.51062e-05	1098	0.000359182
X.ID.200146_1.NAME.JNK.signaling.in.the.CD4..TCR.pathway	1.576	1.26	1.972	6.70724e-05	1098	0.000365917
X.ID.100189_1.NAME.induction.of.apoptosis.through.dr3.and.dr4.5.death.receptors	1.564	1.253	1.953	7.8821e-05	1098	0.000425287
X.ID.100046_1.NAME.rb.tumor.suppressor.checkpoint.signaling.in.response.to.dna.damage	1.565	1.252	1.955	8.30827e-05	1098	0.000443409
X.ID.100054_1.NAME.influence.of.ras.and.rho.proteins.on.g1.to.s.transition	1.555	1.246	1.942	9.6668e-05	1098	0.000510365
X.ID.200216_2.NAME.Signaling.events.mediated.by.focal.adhesion.kinase	1.552	1.243	1.938	0.000104473	1098	0.00054434
X.ID.500043_1.NAME.ATM.mediated.phosphorylation.of.repair.proteins	1.553	1.243	1.941	0.00010532	1098	0.00054434
X.ID.100114_1.NAME.role.of.mal.in.rho.mediated.activation.of.srf	1.55	1.242	1.934	0.000106518	1098	0.000544797
X.ID.200036_1.NAME.ATR.signaling.pathway	1.562	1.246	1.959	0.000111701	1098	0.000565415
X.ID.200198_1.NAME.BARD1.signaling.events	1.546	1.238	1.929	0.000118665	1098	0.000585987
X.ID.100165_1.NAME.fc.epsilon.receptor.i.signaling.in.mast.cells	1.544	1.237	1.926	0.00011908	1098	0.000585987
X.ID.200175_6.NAME.Signaling.events.mediated.by.Stem.cell.factor.receptor..c.Kit.	1.551	1.24	1.94	0.000119346	1098	0.000585987
X.ID.200010_1.NAME.ErbB4.signaling.events	1.551	1.239	1.94	0.000123855	1098	0.000600214
X.ID.100244_1.NAME.alk.in.cardiac.myocytes	1.545	1.237	1.929	0.000124688	1098	0.000600214
X.ID.200102_1.NAME.FoxO.family.signaling	1.55	1.238	1.94	0.000132184	1098	0.000625409
X.ID.200025_1.NAME.Glypican.1.network	1.544	1.236	1.93	0.00013247	1098	0.000625409
X.ID.100066_3.NAME.mechanism.of.gene.regulation.by.peroxisome.proliferators.via.ppara	1.542	1.235	1.926	0.000135127	1098	0.000631881
X.ID.100041_1.NAME.rho.cell.motility.signaling.pathway	1.537	1.232	1.918	0.000140549	1098	0.000651032
X.ID.100088_2.NAME.nfkb.activation.by.nontypeable.hemophilus.influenzae	1.541	1.232	1.927	0.000148913	1098	0.000677884
X.ID.100052_1.NAME.bone.remodeling	1.536	1.231	1.918	0.000149107	1098	0.000677884
X.ID.100186_1.NAME.repression.of.pain.sensation.by.the.transcriptional.regulator.dream	1.529	1.226	1.907	0.000164842	1098	0.000742545
X.ID.200048_1.NAME.Calcineurin.regulated.NFAT.dependent.transcription.in.lymphocytes	1.532	1.225	1.916	0.000181535	1098	0.000808824
X.ID.100245_2.NAME.akt.signaling.pathway	1.526	1.223	1.905	0.00018285	1098	0.000808824
X.ID.100062_2.NAME.prion.pathway	1.526	1.222	1.906	0.000191168	1098	0.000827835
X.ID.100167_1.NAME.fas.signaling.pathway..cd95.	1.535	1.226	1.923	0.000191985	1098	0.000827835
X.ID.500379_1.NAME.Polo.like.kinase.mediated.events	1.528	1.223	1.909	0.000192206	1098	0.000827835
X.ID.500177_2.NAME.CREB.phophorylation.through.the.activation.of.Ras	1.521	1.219	1.897	0.000203487	1098	0.000862486
X.ID.200185_1.NAME.Syndecan.2.mediated.signaling.events	1.53	1.222	1.914	0.000203764	1098	0.000862486
X.ID.200207_2.NAME.Trk.receptor.signaling.mediated.by.PI3K.and.PLC.gamma	1.523	1.219	1.904	0.000213633	1098	0.000896529
X.ID.200116_5.NAME.p75.NTR..mediated.signaling	1.52	1.218	1.898	0.000216014	1098	0.000898457
X.ID.100029_1.NAME.sprouty.regulation.of.tyrosine.kinase.signals	1.519	1.217	1.895	0.000217752	1098	0.000898457
X.ID.100059_2.NAME.phosphoinositides.and.their.downstream.targets	1.521	1.217	1.9	0.000224787	1098	0.000919753
X.ID.500120_1.NAME.Adherens.junctions.interactions	1.513	1.212	1.889	0.000254717	1098	0.0010336
X.ID.100047_1.NAME.ras.signaling.pathway	1.511	1.21	1.887	0.000271956	1098	0.0010884
X.ID.100153_1.NAME.signaling.pathway.from.g.protein.families	1.512	1.21	1.889	0.00027438	1098	0.0010884
X.ID.100010_1.NAME.tsp.1.induced.apoptosis.in.microvascular.endothelial.cell	1.51	1.209	1.885	0.000274872	1098	0.0010884
X.ID.100054_3.NAME.influence.of.ras.and.rho.proteins.on.g1.to.s.transition	1.508	1.208	1.882	0.000284617	1098	0.00111798
X.ID.100235_1.NAME.atm.signaling.pathway	1.51	1.208	1.887	0.000289522	1098	0.00112001
X.ID.200189_1.NAME.Insulin.mediated.glucose.transport	1.513	1.21	1.893	0.000289697	1098	0.00112001
X.ID.100064_1.NAME.basic.mechanism.of.action.of.ppara.pparb.d..and.pparg.and.effects.on.gene.expression	1.502	1.205	1.872	0.000294599	1098	0.00113006
X.ID.200070_2.NAME.LKB1.signaling.events	1.505	1.205	1.879	0.000317538	1098	0.00120219
X.ID.100014_1.NAME.tnfr2.signaling.pathway	1.505	1.205	1.881	0.000318299	1098	0.00120219
X.ID.100181_1.NAME.egf.signaling.pathway	1.502	1.203	1.875	0.000323108	1098	0.00121104
X.ID.200045_2.NAME.LPA4.mediated.signaling.events	1.509	1.206	1.889	0.000329695	1098	0.00122636
X.ID.100106_1.NAME.role.of.mitochondria.in.apoptotic.signaling	1.496	1.199	1.867	0.000360106	1098	0.00131949
X.ID.100204_1.NAME.apoptotic.signaling.in.response.to.dna.damage	1.496	1.199	1.867	0.000360106	1098	0.00131949
X.ID.200176_3.NAME.EPO.signaling.pathway	1.503	1.201	1.88	0.000362847	1098	0.00131969
X.ID.500406_3.NAME.Chemokine.receptors.bind.chemokines	1.505	1.201	1.886	0.000384449	1098	0.00138797
X.ID.200215_2.NAME.Regulation.of.retinoblastoma.protein	1.494	1.196	1.866	0.000395667	1098	0.00141805
X.ID.100204_2.NAME.apoptotic.signaling.in.response.to.dna.damage	1.487	1.191	1.856	0.000464191	1098	0.00163827
X.ID.500307_1.NAME.PECAM1.interactions	1.488	1.191	1.859	0.000464632	1098	0.00163827
X.ID.200169_1.NAME.Regulation.of.nuclear.beta.catenin.signaling.and.target.gene.transcription	1.486	1.19	1.855	0.000467125	1098	0.00163827
X.ID.500541_1.NAME.Gamma.carboxylation.of.protein.precursors	1.489	1.191	1.861	0.000474124	1098	0.00165103
X.ID.200092_1.NAME.IL2.mediated.signaling.events	1.488	1.19	1.86	0.00048253	1098	0.00166846
X.ID.500013_1.NAME.Clathrin.derived.vesicle.budding	1.487	1.189	1.859	0.000503889	1098	0.00172953
X.ID.200166_2.NAME.Caspase.cascade.in.apoptosis	1.484	1.188	1.854	0.000507236	1098	0.00172953
X.ID.200202_1.NAME.N.cadherin.signaling.events	1.476	1.182	1.844	0.000589159	1098	0.00199502
X.ID.500515_2.NAME.EGFR.downregulation	1.476	1.181	1.845	0.000610976	1098	0.00205472
X.ID.100238_1.NAME.oxidative.stress.induced.gene.expression.via.nrf2	1.472	1.179	1.838	0.000631331	1098	0.00209869
X.ID.100147_1.NAME.role.of.erbb2.in.signal.transduction.and.oncology	1.474	1.18	1.842	0.000635549	1098	0.00209869
X.ID.200126_2.NAME.ErbB1.downstream.signaling	1.474	1.18	1.841	0.000636874	1098	0.00209869
X.ID.100252_1.NAME.agrin.in.postsynaptic.differentiation	1.472	1.178	1.839	0.000681561	1098	0.00223098
X.ID.100215_2.NAME.ccr3.signaling.in.eosinophils	1.464	1.174	1.826	0.000715631	1098	0.00231254
X.ID.100068_1.NAME.regulation.of.cell.cycle.progression.by.plk3	1.471	1.176	1.84	0.000717666	1098	0.00231254
X.ID.500945_1.NAME.Removal.of.DNA.patch.containing.abasic.residue	1.462	1.173	1.822	0.000720609	1098	0.00231254
X.ID.200115_3.NAME.Regulation.of.Androgen.receptor.activity	1.468	1.175	1.835	0.000729451	1098	0.00232464
X.ID.500141_1.NAME.Synthesis..Secretion..and.Deacylation.of.Ghrelin	1.465	1.174	1.829	0.000733848	1098	0.00232464
X.ID.100030_1.NAME.aspirin.blocks.signaling.pathway.involved.in.platelet.activation	1.462	1.171	1.825	0.000791719	1098	0.00249189
X.ID.500457_1.NAME.CREB.phosphorylation	1.46	1.17	1.821	0.000811563	1098	0.00253807
X.ID.500858_1.NAME.snRNP.Assembly	1.452	1.166	1.808	0.000864024	1098	0.00268111
X.ID.100018_2.NAME.trefoil.factors.initiate.mucosal.healing	1.459	1.168	1.822	0.000868221	1098	0.00268111
X.ID.100145_1.NAME.hypoxia.inducible.factor.in.the.cardivascular.system	1.457	1.167	1.818	0.000878002	1098	0.00269437
X.ID.500689_1.NAME.vRNP.Assembly	1.45	1.164	1.806	0.000921599	1098	0.00281059
X.ID.200094_2.NAME.IGF1.pathway	1.454	1.165	1.816	0.000937607	1098	0.00284176
X.ID.200005_1.NAME.BCR.signaling.pathway	1.449	1.161	1.808	0.00102567	1098	0.00308959
X.ID.100129_1.NAME.il.2.receptor.beta.chain.in.t.cell.activation	1.453	1.162	1.817	0.0010434	1098	0.00312383
X.ID.200090_4.NAME.mTOR.signaling.pathway	1.448	1.16	1.807	0.00106013	1098	0.00315438
X.ID.200085_1.NAME.Role.of.Calcineurin.dependent.NFAT.signaling.in.lymphocytes	1.449	1.16	1.81	0.00106862	1098	0.00315438
X.ID.200020_2.NAME.Atypical.NF.kappaB.pathway	1.459	1.163	1.83	0.00107287	1098	0.00315438
X.ID.100196_1.NAME.activation.of.csk.by.camp.dependent.protein.kinase.inhibits.signaling.through.the.t.cell.receptor	1.446	1.159	1.805	0.00109554	1098	0.00320185
X.ID.100079_1.NAME.the.information.processing.pathway.at.the.ifn.beta.enhancer	1.445	1.157	1.804	0.00115259	1098	0.00334865
X.ID.200112_1.NAME.IL2.signaling.events.mediated.by.PI3K	1.449	1.158	1.812	0.00116484	1098	0.00336432
X.ID.200129_1.NAME.ATF.2.transcription.factor.network	1.441	1.155	1.797	0.00119908	1098	0.00344297
X.ID.200152_1.NAME.p38.signaling.mediated.by.MAPKAP.kinases	1.445	1.156	1.806	0.00121874	1098	0.00347908
X.ID.100159_1.NAME.cell.cycle..g2.m.checkpoint	1.441	1.154	1.798	0.00124916	1098	0.00354529
X.ID.200128_1.NAME.Syndecan.4.mediated.signaling.events	1.442	1.154	1.801	0.00128169	1098	0.00361671
X.ID.200153_1.NAME.ErbB.receptor.signaling.network	1.446	1.154	1.812	0.00136369	1098	0.00382611
X.ID.500641_1.NAME.AKT.phosphorylates.targets.in.the.nucleus	1.433	1.149	1.788	0.00140406	1098	0.00391701
X.ID.100152_1.NAME.inactivation.of.gsk3.by.akt.causes.accumulation.of.b.catenin.in.alveolar.macrophages	1.433	1.149	1.787	0.00141246	1098	0.00391819
X.ID.200005_3.NAME.BCR.signaling.pathway	1.427	1.145	1.779	0.00153264	1098	0.00422768
X.ID.500667_1.NAME.Telomere.Extension.By.Telomerase	1.429	1.145	1.784	0.00160918	1098	0.004414
X.ID.500949_3.NAME.RNA.Polymerase.II.Pre.transcription.Events	1.422	1.141	1.773	0.001725	1098	0.00470542
X.ID.100184_1.NAME.erk.and.pi.3.kinase.are.necessary.for.collagen.binding.in.corneal.epithelia	1.427	1.142	1.783	0.00174201	1098	0.00471723
X.ID.500179_1.NAME.RSK.activation	1.425	1.142	1.778	0.00174855	1098	0.00471723
X.ID.100185_1.NAME.regulation.of.map.kinase.pathways.through.dual.specificity.phosphatases	1.423	1.14	1.775	0.00180528	1098	0.00484367
X.ID.200156_1.NAME.PDGFR.alpha.signaling.pathway	1.421	1.139	1.772	0.00182947	1098	0.00488191
X.ID.200219_2.NAME.TGF.beta.receptor.signaling	1.417	1.135	1.769	0.00210682	1098	0.0055916
X.ID.200219_5.NAME.TGF.beta.receptor.signaling	1.418	1.135	1.772	0.0021271	1098	0.00559205
X.ID.200191_1.NAME.Syndecan.3.mediated.signaling.events	1.42	1.135	1.776	0.00212976	1098	0.00559205
X.ID.200125_2.NAME.RXR.and.RAR.heterodimerization.with.other.nuclear.receptor	1.409	1.13	1.757	0.0023573	1098	0.00615658
X.ID.200090_1.NAME.mTOR.signaling.pathway	1.408	1.129	1.757	0.00240784	1098	0.00625528
X.ID.100077_2.NAME.pdgf.signaling.pathway	1.415	1.13	1.771	0.00250453	1098	0.00647222
X.ID.200086_1.NAME.Glucocorticoid.receptor.regulatory.network	1.409	1.128	1.76	0.00252551	1098	0.00648422
X.ID.100218_1.NAME.caspase.cascade.in.apoptosis	1.408	1.128	1.759	0.00253558	1098	0.00648422
X.ID.200063_1.NAME.Regulation.of.p38.alpha.and.p38.beta	1.403	1.126	1.749	0.00259167	1098	0.0065933
X.ID.100162_1.NAME.fmlp.induced.chemokine.gene.expression.in.hmc.1.cells	1.403	1.125	1.75	0.00261603	1098	0.00662099
X.ID.200017_2.NAME.p38.MAPK.signaling.pathway	1.409	1.126	1.762	0.00271529	1098	0.00683696
X.ID.200139_1.NAME.BMP.receptor.signaling	1.404	1.125	1.754	0.00273314	1098	0.00684679
X.ID.200132_1.NAME.AP.1.transcription.factor.network	1.399	1.122	1.745	0.00285867	1098	0.00712492
X.ID.200066_4.NAME.CDC42.signaling.events	1.397	1.121	1.741	0.00292651	1098	0.00725715
X.ID.100100_1.NAME.pkc.catalyzed.phosphorylation.of.inhibitory.phosphoprotein.of.myosin.phosphatase	1.396	1.12	1.74	0.00300122	1098	0.00740005
X.ID.100123_1.NAME.integrin.signaling.pathway	1.396	1.12	1.741	0.00301428	1098	0.00740005
X.ID.100111_1.NAME.mcalpain.and.friends.in.cell.motility	1.398	1.12	1.745	0.00309544	1098	0.00756149
X.ID.200134_1.NAME.Urokinase.type.plasminogen.activator..uPA..and.uPAR.mediated.signaling	1.394	1.118	1.739	0.00320247	1098	0.0077555
X.ID.500428_4.NAME.Class.B.2..Secretin.family.receptors.	1.392	1.117	1.736	0.00321712	1098	0.0077555
X.ID.100012_1.NAME.tpo.signaling.pathway	1.394	1.117	1.739	0.00323804	1098	0.0077555
X.ID.100150_1.NAME.calcium.signaling.by.hbx.of.hepatitis.b.virus	1.394	1.117	1.739	0.00323804	1098	0.0077555
X.ID.200004_2.NAME.Endothelins	1.39	1.116	1.732	0.00331091	1098	0.00789154
X.ID.500406_1.NAME.Chemokine.receptors.bind.chemokines	1.391	1.115	1.735	0.00346496	1098	0.00821882
X.ID.100172_2.NAME.g.secretase.mediated.erbb4.signaling.pathway	1.387	1.114	1.728	0.00349996	1098	0.00822402
X.ID.100057_1.NAME.links.between.pyk2.and.map.kinases	1.39	1.114	1.735	0.0035174	1098	0.00822402
X.ID.100129_3.NAME.il.2.receptor.beta.chain.in.t.cell.activation	1.39	1.114	1.735	0.0035174	1098	0.00822402
X.ID.200005_4.NAME.BCR.signaling.pathway	1.388	1.113	1.731	0.00359354	1098	0.00836221
X.ID.200208_2.NAME.Downstream.signaling.in.naive.CD8..T.cells	1.384	1.11	1.727	0.00396732	1098	0.00918847
X.ID.200213_1.NAME.FGF.signaling.pathway	1.382	1.109	1.723	0.0039987	1098	0.00921766
X.ID.200176_2.NAME.EPO.signaling.pathway	1.388	1.11	1.737	0.00406423	1098	0.00932494
X.ID.200003_4.NAME.Fc.epsilon.receptor.I.signaling.in.mast.cells	1.378	1.105	1.719	0.00445646	1098	0.0101773
X.ID.200093_3.NAME.CXCR4.mediated.signaling.events	1.381	1.105	1.726	0.00448295	1098	0.0101904
X.ID.100210_1.NAME.phosphorylation.of.mek1.by.cdk5.p35.down.regulates.the.map.kinase.pathway	1.373	1.101	1.712	0.00484727	1098	0.0109678
X.ID.200135_6.NAME.ErbB2.ErbB3.signaling.events	1.375	1.102	1.717	0.00487084	1098	0.0109706
X.ID.100174_2.NAME.er.associated.degradation..erad..pathway	1.371	1.099	1.709	0.00508168	1098	0.0113932
X.ID.200175_7.NAME.Signaling.events.mediated.by.Stem.cell.factor.receptor..c.Kit.	1.369	1.097	1.707	0.00533712	1098	0.0119115
X.ID.500759_1.NAME.Nef.Mediated.CD4.Down.regulation	1.367	1.097	1.704	0.00536176	1098	0.0119123
X.ID.500652_1.NAME.Generic.Transcription.Pathway	1.366	1.096	1.702	0.00548908	1098	0.0121403
X.ID.500366_1.NAME.MicroRNA..miRNA..Biogenesis	1.367	1.096	1.706	0.00556257	1098	0.0122476
X.ID.100039_2.NAME.rna.polymerase.iii.transcription	1.365	1.092	1.706	0.0062023	1098	0.0135609
X.ID.500655_1.NAME.Processing.of.Capped.Intron.Containing.Pre.mRNA	1.364	1.092	1.705	0.00621426	1098	0.0135609
X.ID.200039_1.NAME.Signaling.events.mediated.by.Hepatocyte.Growth.Factor.Receptor..c.Met.	1.359	1.091	1.694	0.00627935	1098	0.0136032
X.ID.200178_1.NAME.Calcium.signaling.in.the.CD4..TCR.pathway	1.36	1.091	1.696	0.00628907	1098	0.0136032
X.ID.500128_2.NAME.Insulin.Synthesis.and.Processing	1.375	1.094	1.728	0.00631925	1098	0.0136086
X.ID.100039_1.NAME.rna.polymerase.iii.transcription	1.359	1.09	1.696	0.00648697	1098	0.0139087
X.ID.200183_2.NAME.a6b1.and.a6b4.Integrin.signaling	1.358	1.088	1.695	0.00681616	1098	0.014551
X.ID.500294_1.NAME.GPVI.mediated.activation.cascade	1.359	1.088	1.698	0.00695559	1098	0.0147844
X.ID.200211_1.NAME.Alpha.synuclein.signaling	1.354	1.086	1.688	0.00710947	1098	0.0150463
X.ID.200022_1.NAME.Signaling.events.mediated.by.HDAC.Class.II	1.354	1.086	1.689	0.0071447	1098	0.015056
X.ID.100116_4.NAME.lissencephaly.gene..lis1..in.neuronal.migration.and.development	1.352	1.084	1.687	0.00740203	1098	0.0155316
X.ID.200181_4.NAME.Signaling.events.mediated.by.VEGFR1.and.VEGFR2	1.349	1.083	1.681	0.007536	1098	0.0157454
X.ID.200203_1.NAME.Paxillin.independent.events.mediated.by.a4b1.and.a4b7	1.347	1.08	1.679	0.00809986	1098	0.0168518
X.ID.200013_4.NAME.Insulin.Pathway	1.347	1.08	1.68	0.0081474	1098	0.0168792
X.ID.500477_2.NAME.Immunoregulatory.interactions.between.a.Lymphoid.and.a.non.Lymphoid.cell	1.343	1.078	1.673	0.0084776	1098	0.0174895
X.ID.200017_3.NAME.p38.MAPK.signaling.pathway	1.343	1.077	1.673	0.00875983	1098	0.0179317
X.ID.200198_3.NAME.BARD1.signaling.events	1.345	1.078	1.678	0.00876497	1098	0.0179317
X.ID.100233_1.NAME.regulation.of.bad.phosphorylation	1.34	1.076	1.669	0.0088898	1098	0.0181116
X.ID.100122_1.NAME.intrinsic.prothrombin.activation.pathway	1.34	1.074	1.672	0.00961089	1098	0.0194998
X.ID.200065_1.NAME.TRAIL.signaling.pathway	1.342	1.074	1.677	0.00975003	1098	0.0197007
X.ID.500068_2.NAME.Fanconi.Anemia.pathway	1.336	1.069	1.67	0.0108153	1098	0.0217637
X.ID.100211_1.NAME.role.of.pi3k.subunit.p85.in.regulation.of.actin.organization.and.cell.migration	1.332	1.068	1.662	0.0110762	1098	0.0221975
X.ID.100144_1.NAME.hiv.1.nef..negative.effector.of.fas.and.tnf	1.332	1.066	1.663	0.0115059	1098	0.0229649
X.ID.100194_1.NAME.ctcf..first.multivalent.nuclear.factor	1.326	1.064	1.653	0.0120213	1098	0.023867
X.ID.200174_2.NAME.Stabilization.and.expansion.of.the.E.cadherin.adherens.junction	1.327	1.064	1.655	0.012055	1098	0.023867
X.ID.200004_3.NAME.Endothelins	1.325	1.063	1.652	0.0124287	1098	0.024506
X.ID.200175_5.NAME.Signaling.events.mediated.by.Stem.cell.factor.receptor..c.Kit.	1.326	1.063	1.656	0.0124776	1098	0.024506
X.ID.200033_1.NAME.Plasma.membrane.estrogen.receptor.signaling	1.324	1.062	1.651	0.012683	1098	0.0248102
X.ID.200116_4.NAME.p75.NTR..mediated.signaling	1.32	1.059	1.646	0.0135883	1098	0.0264757
X.ID.500455_1.NAME.ERK.MAPK.targets	1.318	1.058	1.642	0.0137918	1098	0.0267659
X.ID.500833_1.NAME.Opioid.Signalling	1.317	1.057	1.64	0.0142483	1098	0.0275429
X.ID.200076_2.NAME.FAS..CD95..signaling.pathway	1.318	1.055	1.647	0.0148549	1098	0.028603
X.ID.200181_1.NAME.Signaling.events.mediated.by.VEGFR1.and.VEGFR2	1.317	1.055	1.644	0.0149192	1098	0.0286145
X.ID.200181_3.NAME.Signaling.events.mediated.by.VEGFR1.and.VEGFR2	1.313	1.053	1.635	0.0153494	1098	0.0293252
X.ID.100018_3.NAME.trefoil.factors.initiate.mucosal.healing	1.315	1.054	1.642	0.0154782	1098	0.0294566
X.ID.200109_1.NAME.Sumoylation.by.RanBP2.regulates.transcriptional.repression	1.31	1.05	1.634	0.0166286	1098	0.0315238
X.ID.200062_1.NAME.Nectin.adhesion.pathway	1.309	1.05	1.633	0.0169125	1098	0.0319387
X.ID.500730_1.NAME.Integration.of.provirus	1.308	1.049	1.631	0.0169986	1098	0.0319781
X.ID.200127_4.NAME.Lissencephaly.gene..LIS1..in.neuronal.migration.and.development	1.307	1.048	1.63	0.0174415	1098	0.0326184
X.ID.500799_1.NAME.Hormone.sensitive.lipase..HSL..mediated.triacylglycerol.hydrolysis	1.307	1.048	1.63	0.0174718	1098	0.0326184
X.ID.200012_4.NAME.LPA.receptor.mediated.events	1.307	1.048	1.63	0.0176519	1098	0.0328299
X.ID.500097_1.NAME.L1CAM.interactions	1.306	1.046	1.63	0.0182161	1098	0.0337513
X.ID.200024_1.NAME.Signaling.events.mediated.by.HDAC.Class.III	1.303	1.044	1.627	0.0190417	1098	0.0351485
X.ID.100085_1.NAME.p38.mapk.signaling.pathway	1.302	1.043	1.625	0.0197934	1098	0.0363991
X.ID.200205_1.NAME.S1P2.pathway	1.298	1.041	1.617	0.0202715	1098	0.0371392
X.ID.100096_1.NAME.nerve.growth.factor.pathway..ngf.	1.296	1.039	1.616	0.0212411	1098	0.0386273
X.ID.100136_2.NAME.igf.1.signaling.pathway	1.296	1.039	1.616	0.0212411	1098	0.0386273
X.ID.200060_3.NAME.Reelin.signaling.pathway	1.293	1.038	1.61	0.0217776	1098	0.0393118
X.ID.200127_5.NAME.Lissencephaly.gene..LIS1..in.neuronal.migration.and.development	1.293	1.038	1.61	0.0217776	1098	0.0393118
X.ID.100149_1.NAME.human.cytomegalovirus.and.map.kinase.pathways	1.292	1.038	1.609	0.0220411	1098	0.0396418
X.ID.100132_2.NAME.signal.transduction.through.il1r	1.294	1.037	1.615	0.0226588	1098	0.040604
X.ID.200004_1.NAME.Endothelins	1.29	1.035	1.608	0.0234354	1098	0.0418428
X.ID.500150_1.NAME.Glutamate.Neurotransmitter.Release.Cycle	1.29	1.033	1.611	0.0244482	1098	0.0434931
X.ID.200175_3.NAME.Signaling.events.mediated.by.Stem.cell.factor.receptor..c.Kit.	1.286	1.033	1.602	0.0246762	1098	0.0437401
X.ID.200026_3.NAME.TCR.signaling.in.naive.CD4..T.cells	1.286	1.032	1.602	0.025294	1098	0.0446739
X.ID.200175_4.NAME.Signaling.events.mediated.by.Stem.cell.factor.receptor..c.Kit.	1.288	1.031	1.608	0.0257441	1098	0.0453059
X.ID.500122_1.NAME.Tight.junction.interactions	1.283	1.03	1.597	0.0259051	1098	0.0454265
X.ID.200183_1.NAME.a6b1.and.a6b4.Integrin.signaling	1.284	1.029	1.602	0.026605	1098	0.0464877
X.ID.100040_1.NAME.double.stranded.rna.induced.gene.expression	1.283	1.029	1.601	0.0270836	1098	0.0470669
X.ID.200013_1.NAME.Insulin.Pathway	1.284	1.029	1.602	0.0271282	1098	0.0470669
X.ID.200061_2.NAME.Presenilin.action.in.Notch.and.Wnt.signaling	1.282	1.027	1.599	0.0278523	1098	0.0481532
X.ID.500405_15.NAME.Peptide.ligand.binding.receptors	1.28	1.027	1.595	0.0280552	1098	0.0483337
X.ID.100095_2.NAME.ras.independent.pathway.in.nk.cell.mediated.cytotoxicity	1.274	1.022	1.589	0.0314393	1098	0.0539745
X.ID.200212_1.NAME.VEGFR3.signaling.in.lymphatic.endothelium	1.274	1.021	1.589	0.0317487	1098	0.0542204
X.ID.200163_1.NAME.Nongenotropic.Androgen.signaling	1.273	1.021	1.587	0.031891	1098	0.0542204
X.ID.200122_3.NAME.Integrins.in.angiogenesis	1.273	1.021	1.587	0.0319138	1098	0.0542204
X.ID.100157_1.NAME.gata3.participate.in.activating.the.th2.cytokine.genes.expression	1.27	1.02	1.581	0.0327575	1098	0.0554619
X.ID.200116_3.NAME.p75.NTR..mediated.signaling	1.268	1.018	1.58	0.0339228	1098	0.0572375
X.ID.100058_1.NAME.pten.dependent.cell.cycle.arrest.and.apoptosis	1.266	1.016	1.577	0.0353966	1098	0.0595196
X.ID.100169_1.NAME.mets.affect.on.macrophage.differentiation	1.264	1.015	1.574	0.0366479	1098	0.0614134
X.ID.200168_1.NAME.CXCR3.mediated.signaling.events	1.263	1.014	1.572	0.0367958	1098	0.0614515
X.ID.200052_1.NAME.S1P4.pathway	0.786	0.627	0.986	0.0371621	1098	0.0616439
X.ID.200072_1.NAME.S1P5.pathway	0.786	0.627	0.986	0.0371621	1098	0.0616439
X.ID.100227_1.NAME.bcr.signaling.pathway	1.262	1.012	1.575	0.0389316	1098	0.0643617
X.ID.200216_1.NAME.Signaling.events.mediated.by.focal.adhesion.kinase	1.261	1.011	1.572	0.03926	1098	0.0646868
X.ID.100168_1.NAME.extrinsic.prothrombin.activation.pathway	1.259	1.009	1.57	0.0416107	1098	0.0683307
X.ID.500993_1.NAME.S6K1.signalling	1.256	1.008	1.565	0.0421505	1098	0.0688972
X.ID.100236_3.NAME.angiotensin.ii.mediated.activation.of.jnk.pathway.via.pyk2.dependent.signaling	1.258	1.008	1.57	0.0423767	1098	0.0688972
X.ID.200039_3.NAME.Signaling.events.mediated.by.Hepatocyte.Growth.Factor.Receptor..c.Met.	1.258	1.008	1.57	0.0423767	1098	0.0688972
X.ID.200017_1.NAME.p38.MAPK.signaling.pathway	1.255	1.007	1.564	0.0427242	1098	0.0691283
X.ID.200181_2.NAME.Signaling.events.mediated.by.VEGFR1.and.VEGFR2	1.257	1.007	1.569	0.0428004	1098	0.0691283
X.ID.200039_4.NAME.Signaling.events.mediated.by.Hepatocyte.Growth.Factor.Receptor..c.Met.	1.254	1.007	1.561	0.0431329	1098	0.0694368
X.ID.200142_1.NAME.E.cadherin.signaling.in.keratinocytes	1.254	1.006	1.564	0.044465	1098	0.0713475
X.ID.100052_2.NAME.bone.remodeling	1.254	1.005	1.565	0.0446781	1098	0.0714559
X.ID.200031_2.NAME.E2F.transcription.factor.network	1.254	1.005	1.564	0.0454531	1098	0.0724593
X.ID.100053_1.NAME.sumoylation.by.ranbp2.regulates.transcriptional.repression	1.254	1.004	1.566	0.0458643	1098	0.0728782
X.ID.100108_1.NAME.melanocyte.development.and.pigmentation.pathway	1.25	1.003	1.559	0.0472371	1098	0.0748174
X.ID.100021_1.NAME.telomeres.telomerase.cellular.aging.and.immortality	1.247	1.001	1.554	0.0491562	1098	0.0776067
X.ID.100213_1.NAME.cd40l.signaling.pathway	1.241	0.996	1.546	0.05405	1098	0.0850595
X.ID.100098_1.NAME.nfat.and.hypertrophy.of.the.heart.	1.24	0.996	1.544	0.0544602	1098	0.0854312
X.ID.500949_5.NAME.RNA.Polymerase.II.Pre.transcription.Events	1.242	0.996	1.549	0.0547903	1098	0.0856753
X.ID.100195_1.NAME.sumoylation.as.a.mechanism.to.modulate.ctbp.dependent.gene.responses	1.239	0.995	1.543	0.054977	1098	0.0856944
X.ID.200055_1.NAME.Arf6.trafficking.events	1.241	0.995	1.549	0.0552293	1098	0.0858152
X.ID.200094_4.NAME.IGF1.pathway	1.238	0.992	1.545	0.0587336	1098	0.0909722
X.ID.200094_1.NAME.IGF1.pathway	1.233	0.989	1.536	0.062096	1098	0.0958777
X.ID.200127_6.NAME.Lissencephaly.gene..LIS1..in.neuronal.migration.and.development	1.232	0.988	1.536	0.0642562	1098	0.0989021
X.ID.500650_1.NAME.Neurophilin.interactions.with.VEGF.and.VEGFR	1.229	0.986	1.533	0.0669936	1098	0.102793
X.ID.200044_2.NAME.S1P3.pathway	1.228	0.985	1.531	0.0676651	1098	0.1035
X.ID.200003_1.NAME.Fc.epsilon.receptor.I.signaling.in.mast.cells	1.227	0.985	1.528	0.0679659	1098	0.103637
X.ID.200182_1.NAME.PAR1.mediated.thrombin.signaling.events	1.227	0.985	1.528	0.0684906	1098	0.104114
X.ID.100002_1.NAME.wnt.signaling.pathway	1.228	0.984	1.532	0.0687388	1098	0.104169
X.ID.200045_1.NAME.LPA4.mediated.signaling.events	1.224	0.983	1.526	0.0713786	1098	0.107837
X.ID.500060_2.NAME.Formation.of.incision.complex.in.GG.NER	1.223	0.982	1.524	0.0719337	1098	0.108342
X.ID.500306_1.NAME.Tie2.Signaling	1.221	0.98	1.52	0.0752183	1098	0.112825
X.ID.500134_1.NAME.Regulation.of.Insulin.Secretion	1.22	0.98	1.519	0.0753701	1098	0.112825
X.ID.200083_3.NAME.Netrin.mediated.signaling.events	1.221	0.98	1.522	0.0757365	1098	0.113029
X.ID.200201_2.NAME.Endogenous.TLR.signaling	1.221	0.979	1.521	0.0759834	1098	0.113054
X.ID.200181_5.NAME.Signaling.events.mediated.by.VEGFR1.and.VEGFR2	1.219	0.978	1.52	0.0784932	1098	0.115969
X.ID.200053_1.NAME.Validated.transcriptional.targets.of.AP1.family.members.Fra1.and.Fra2	1.218	0.978	1.516	0.0785653	1098	0.115969
X.ID.500458_1.NAME.Activation.of.the.AP.1.family.of.transcription.factors	1.218	0.978	1.518	0.078651	1098	0.115969
X.ID.200171_1.NAME.Regulation.of.cytoplasmic.and.nuclear.SMAD2.3.signaling	1.218	0.978	1.516	0.0788969	1098	0.115983
X.ID.200079_3.NAME.Signaling.events.mediated.by.HDAC.Class.I	1.217	0.977	1.517	0.0798598	1098	0.117048
X.ID.200075_4.NAME.Angiopoietin.receptor.Tie2.mediated.signaling	1.216	0.977	1.514	0.0803709	1098	0.117447
X.ID.200083_2.NAME.Netrin.mediated.signaling.events	1.215	0.976	1.513	0.0817551	1098	0.119115
X.ID.200075_2.NAME.Angiopoietin.receptor.Tie2.mediated.signaling	1.213	0.975	1.511	0.0837797	1098	0.121704
X.ID.500841_1.NAME.DARPP.32.events	1.213	0.974	1.51	0.0842129	1098	0.121972
X.ID.200070_1.NAME.LKB1.signaling.events	1.213	0.973	1.511	0.085555	1098	0.123551
X.ID.200135_1.NAME.ErbB2.ErbB3.signaling.events	0.825	0.661	1.028	0.0865329	1098	0.124597
X.ID.500128_5.NAME.Insulin.Synthesis.and.Processing	1.213	0.972	1.512	0.0873852	1098	0.125457
X.ID.200188_1.NAME.Arf1.pathway	1.212	0.971	1.512	0.0890271	1098	0.127387
X.ID.100132_1.NAME.signal.transduction.through.il1r	1.211	0.971	1.511	0.0894502	1098	0.127387
X.ID.200012_1.NAME.LPA.receptor.mediated.events	1.209	0.971	1.506	0.0895082	1098	0.127387
X.ID.200208_1.NAME.Downstream.signaling.in.naive.CD8..T.cells	1.208	0.969	1.506	0.0925746	1098	0.13137
X.ID.200214_2.NAME.RAC1.signaling.pathway	1.208	0.969	1.507	0.0931424	1098	0.131795
X.ID.200075_1.NAME.Angiopoietin.receptor.Tie2.mediated.signaling	1.206	0.968	1.503	0.0956531	1098	0.134959
X.ID.100067_1.NAME.regulation.of.transcriptional.activity.by.pml	1.204	0.966	1.501	0.0989274	1098	0.139179
X.ID.100215_1.NAME.ccr3.signaling.in.eosinophils	1.203	0.965	1.499	0.10045	1098	0.140917
X.ID.100072_2.NAME.platelet.amyloid.precursor.protein.pathway	1.201	0.964	1.497	0.102783	1098	0.14378
X.ID.500693_1.NAME.Viral.mRNA.Translation	1.2	0.963	1.495	0.103861	1098	0.144509
X.ID.500556_2.NAME.CDO.in.myogenesis	1.202	0.963	1.499	0.103894	1098	0.144509
X.ID.500441_1.NAME.Olfactory.Signaling.Pathway	1.198	0.962	1.492	0.106586	1098	0.147835
X.ID.100072_1.NAME.platelet.amyloid.precursor.protein.pathway	1.197	0.96	1.493	0.110586	1098	0.152952
X.ID.500065_1.NAME.Formation.of.transcription.coupled.NER..TC.NER..repair.complex	1.196	0.959	1.49	0.112026	1098	0.154191
X.ID.100016_1.NAME.chaperones.modulate.interferon.signaling.pathway	1.195	0.959	1.49	0.11211	1098	0.154191
X.ID.500642_1.NAME.Negative.regulation.of.the.PI3K.AKT.network	1.192	0.957	1.486	0.116494	1098	0.159773
X.ID.200061_1.NAME.Presenilin.action.in.Notch.and.Wnt.signaling	1.192	0.957	1.484	0.117062	1098	0.160104
X.ID.100239_1.NAME.adp.ribosylation.factor	1.191	0.957	1.484	0.118061	1098	0.161022
X.ID.500866_3.NAME.mRNA.Splicing...Major.Pathway	1.191	0.956	1.483	0.118915	1098	0.161737
X.ID.500103_1.NAME.NrCAM.interactions	1.189	0.954	1.482	0.123631	1098	0.167687
X.ID.100062_1.NAME.prion.pathway	1.189	0.954	1.482	0.124272	1098	0.168092
X.ID.200084_1.NAME.IL1.mediated.signaling.events	1.185	0.95	1.479	0.132355	1098	0.178533
X.ID.500592_1.NAME.Signaling.by.BMP	1.184	0.95	1.475	0.132811	1098	0.178657
X.ID.100244_3.NAME.alk.in.cardiac.myocytes	1.184	0.95	1.477	0.133477	1098	0.179063
X.ID.500609_1.NAME.NRAGE.signals.death.through.JNK	0.847	0.68	1.054	0.136774	1098	0.182986
X.ID.100201_1.NAME.regulation.of.ck1.cdk5.by.type.1.glutamate.receptors	1.18	0.948	1.47	0.138216	1098	0.184413
X.ID.200140_1.NAME.IL3.mediated.signaling.events	0.85	0.682	1.059	0.146914	1098	0.195436
X.ID.500088_2.NAME.Netrin.1.signaling	1.176	0.944	1.465	0.147372	1098	0.195436
X.ID.100013_3.NAME.toll.like.receptor.pathway	1.176	0.944	1.464	0.14807	1098	0.195436
X.ID.200168_4.NAME.CXCR3.mediated.signaling.events	1.176	0.944	1.464	0.14807	1098	0.195436
X.ID.200213_2.NAME.FGF.signaling.pathway	1.174	0.943	1.462	0.15189	1098	0.199942
X.ID.100094_1.NAME.actions.of.nitric.oxide.in.the.heart	1.172	0.941	1.459	0.157631	1098	0.206943
X.ID.200219_1.NAME.TGF.beta.receptor.signaling	1.172	0.94	1.461	0.158425	1098	0.207431
X.ID.100250_1.NAME.hemoglobins.chaperone	1.169	0.939	1.455	0.162643	1098	0.212388
X.ID.100037_1.NAME.how.does.salmonella.hijack.a.cell	1.169	0.938	1.457	0.16456	1098	0.214321
X.ID.500755_1.NAME.Nef.and.signal.transduction	1.169	0.937	1.459	0.165568	1098	0.214572
X.ID.100246_1.NAME.protein.kinase.a.at.the.centrosome	1.168	0.938	1.456	0.165627	1098	0.214572
X.ID.500101_1.NAME.CHL1.interactions	1.166	0.936	1.452	0.169533	1098	0.219054
X.ID.200019_3.NAME.Noncanonical.Wnt.signaling.pathway	1.166	0.935	1.453	0.171933	1098	0.221572
X.ID.200201_1.NAME.Endogenous.TLR.signaling	1.164	0.933	1.452	0.179709	1098	0.230987
X.ID.200002_2.NAME.Regulation.of.nuclear.SMAD2.3.signaling	1.161	0.932	1.446	0.181902	1098	0.233195
X.ID.100017_1.NAME.tgf.beta.signaling.pathway	1.161	0.932	1.448	0.183204	1098	0.234095
X.ID.500522_1.NAME.Regulation.of.gene.expression.in.beta.cells	1.162	0.931	1.451	0.183557	1098	0.234095
X.ID.200026_4.NAME.TCR.signaling.in.naive.CD4..T.cells	1.157	0.929	1.442	0.191426	1098	0.243497
X.ID.500087_1.NAME.NCAM1.interactions	1.158	0.927	1.445	0.195428	1098	0.247946
X.ID.200164_1.NAME.Internalization.of.ErbB1	1.155	0.927	1.439	0.197784	1098	0.249618
X.ID.100142_2.NAME.stress.induction.of.hsp.regulation	1.155	0.927	1.439	0.197849	1098	0.249618
X.ID.200095_1.NAME.EGF.receptor..ErbB1..signaling.pathway	1.155	0.927	1.438	0.198271	1098	0.249618
X.ID.100026_1.NAME.tnf.stress.related.signaling	1.155	0.926	1.441	0.200999	1098	0.252406
X.ID.100116_3.NAME.lissencephaly.gene..lis1..in.neuronal.migration.and.development	1.153	0.926	1.435	0.204272	1098	0.255861
X.ID.500697_1.NAME.Assembly.of.Viral.Components.at.the.Budding.Site	1.152	0.925	1.435	0.20498	1098	0.256095
X.ID.500656_1.NAME.mRNA.Splicing...Minor.Pathway	1.148	0.921	1.43	0.218385	1098	0.27215
X.ID.100123_2.NAME.integrin.signaling.pathway	1.148	0.921	1.431	0.219249	1098	0.272535
X.ID.500112_1.NAME.Maturation.of.Notch.precursor.via.proteolytic.cleavage	1.147	0.921	1.428	0.220974	1098	0.273986
X.ID.200093_1.NAME.CXCR4.mediated.signaling.events	1.143	0.918	1.423	0.23251	1098	0.287563
X.ID.100183_1.NAME.phospholipids.as.signalling.intermediaries	1.14	0.915	1.42	0.242047	1098	0.298606
X.ID.200137_2.NAME.EPHA.forward.signaling	1.139	0.913	1.422	0.247445	1098	0.3045
X.ID.200008_1.NAME.RhoA.signaling.pathway	1.136	0.912	1.416	0.255732	1098	0.313911
X.ID.200118_1.NAME.E.cadherin.signaling.in.the.nascent.adherens.junction	1.135	0.911	1.414	0.259652	1098	0.317928
X.ID.200044_1.NAME.S1P3.pathway	0.883	0.709	1.101	0.268696	1098	0.327369
X.ID.200117_1.NAME.Sphingosine.1.phosphate..S1P..pathway	0.883	0.709	1.101	0.268696	1098	0.327369
X.ID.200096_1.NAME.TNF.receptor.signaling.pathway	1.129	0.906	1.407	0.279952	1098	0.340239
X.ID.100164_1.NAME.fibrinolysis.pathway	1.128	0.905	1.406	0.282514	1098	0.342504
X.ID.100219_1.NAME.carm1.and.regulation.of.the.estrogen.receptor	1.127	0.905	1.403	0.284065	1098	0.343537
X.ID.200204_2.NAME.Cellular.roles.of.Anthrax.toxin	1.126	0.904	1.402	0.289553	1098	0.349313
X.ID.500796_1.NAME.Chylomicron.mediated.lipid.transport	1.122	0.901	1.397	0.303959	1098	0.365794
X.ID.100082_1.NAME.thrombin.signaling.and.protease.activated.receptors	1.12	0.9	1.395	0.309108	1098	0.37087
X.ID.500408_1.NAME.Vasopressin.like.receptors	1.12	0.9	1.395	0.309688	1098	0.37087
X.ID.200073_1.NAME.Canonical.Wnt.signaling.pathway	1.12	0.899	1.396	0.312006	1098	0.372737
X.ID.500797_2.NAME.HDL.mediated.lipid.transport	1.117	0.897	1.391	0.324802	1098	0.386718
X.ID.200067_1.NAME.Signaling.events.regulated.by.Ret.tyrosine.kinase	1.116	0.897	1.39	0.325285	1098	0.386718
X.ID.200139_2.NAME.BMP.receptor.signaling	1.114	0.895	1.387	0.3341	1098	0.39582
X.ID.100075_1.NAME.regulation.of.pgc.1a	0.898	0.721	1.118	0.334553	1098	0.39582
X.ID.500014_3.NAME.Golgi.Associated.Vesicle.Biogenesis	0.898	0.721	1.118	0.337072	1098	0.397842
X.ID.200019_2.NAME.Noncanonical.Wnt.signaling.pathway	1.107	0.889	1.379	0.361907	1098	0.42613
X.ID.500865_1.NAME.mTOR.signalling	0.835	0.567	1.231	0.362986	1098	0.426378
X.ID.200161_1.NAME.Signaling.events.mediated.by.the.Hedgehog.family	1.106	0.888	1.378	0.366873	1098	0.429916
X.ID.100105_1.NAME.signal.dependent.regulation.of.myogenesis.by.corepressor.mitr	0.906	0.728	1.128	0.378007	1098	0.441908
X.ID.100071_1.NAME.phospholipase.c.delta.in.phospholipid.associated.cell.signaling	1.102	0.885	1.372	0.384614	1098	0.448564
X.ID.200083_1.NAME.Netrin.mediated.signaling.events	0.908	0.729	1.13	0.387696	1098	0.45002
X.ID.500090_1.NAME.Netrin.mediated.repulsion.signals	0.908	0.729	1.13	0.387696	1098	0.45002
X.ID.100240_1.NAME.generation.of.amyloid.b.peptide.by.ps1	1.101	0.884	1.372	0.389518	1098	0.451069
X.ID.500172_1.NAME.Trafficking.of.GluR2.containing.AMPA.receptors	0.909	0.73	1.132	0.396325	1098	0.457872
X.ID.100120_1.NAME.internal.ribosome.entry.pathway	1.094	0.878	1.361	0.423709	1098	0.488359
X.ID.100118_2.NAME.lectin.induced.complement.pathway	1.092	0.877	1.36	0.429898	1098	0.493352
X.ID.100148_1.NAME.control.of.skeletal.myogenesis.by.hdac.and.calcium.calmodulin.dependent.kinase..camk.	0.915	0.735	1.14	0.430051	1098	0.493352
X.ID.500405_5.NAME.Peptide.ligand.binding.receptors	1.092	0.877	1.36	0.433109	1098	0.495702
X.ID.500575_1.NAME.RNA.Polymerase.I.Transcription.Initiation	1.086	0.872	1.353	0.458963	1098	0.524072
X.ID.200076_5.NAME.FAS..CD95..signaling.pathway	0.921	0.74	1.146	0.460189	1098	0.524252
X.ID.200137_1.NAME.EPHA.forward.signaling	1.085	0.871	1.351	0.465633	1098	0.529226
X.ID.100171_1.NAME.role.of.erk5.in.neuronal.survival.pathway	1.085	0.871	1.351	0.467444	1098	0.530058
X.ID.100089_1.NAME.regulators.of.bone.mineralization	1.084	0.87	1.349	0.472603	1098	0.534673
X.ID.100241_1.NAME.antisense.pathway	1.082	0.869	1.347	0.481775	1098	0.543284
X.ID.200205_2.NAME.S1P2.pathway	0.924	0.742	1.151	0.482427	1098	0.543284
X.ID.500121_1.NAME.Nectin.Necl..trans.heterodimerization	1.079	0.866	1.344	0.497339	1098	0.558795
X.ID.200079_2.NAME.Signaling.events.mediated.by.HDAC.Class.I	1.077	0.865	1.342	0.506879	1098	0.568214
X.ID.200062_2.NAME.Nectin.adhesion.pathway	0.929	0.746	1.157	0.510936	1098	0.571457
X.ID.100197_1.NAME.regulation.of.spermatogenesis.by.crem	1.075	0.863	1.339	0.517456	1098	0.576269
X.ID.200071_1.NAME.TCR.signaling.in.naive.CD8..T.cells	1.076	0.863	1.341	0.517586	1098	0.576269
X.ID.100026_2.NAME.tnf.stress.related.signaling	1.075	0.862	1.34	0.521271	1098	0.579058
X.ID.100234_3.NAME.role.of.brca1.brca2.and.atr.in.cancer.susceptibility	1.074	0.862	1.337	0.525793	1098	0.582764
X.ID.200127_2.NAME.Lissencephaly.gene..LIS1..in.neuronal.migration.and.development	1.073	0.861	1.336	0.531031	1098	0.587244
X.ID.500128_4.NAME.Insulin.Synthesis.and.Processing	1.072	0.86	1.336	0.537974	1098	0.593585
X.ID.200096_5.NAME.TNF.receptor.signaling.pathway	1.071	0.859	1.334	0.543956	1098	0.59884
X.ID.500624_1.NAME.NGF.independant.TRKA.activation	1.069	0.858	1.331	0.551496	1098	0.605782
X.ID.200175_2.NAME.Signaling.events.mediated.by.Stem.cell.factor.receptor..c.Kit.	1.068	0.857	1.33	0.558525	1098	0.612134
X.ID.500310_1.NAME.Degradation.of.beta.catenin.by.the.destruction.complex	1.067	0.857	1.33	0.561277	1098	0.613779
X.ID.200066_2.NAME.CDC42.signaling.events	0.941	0.756	1.172	0.587088	1098	0.640578
X.ID.200019_4.NAME.Noncanonical.Wnt.signaling.pathway	1.062	0.852	1.323	0.591586	1098	0.644055
X.ID.200145_5.NAME.Neurotrophic.factor.mediated.Trk.receptor.signaling	1.061	0.852	1.322	0.596693	1098	0.648178
X.ID.500123_1.NAME.Cell.extracellular.matrix.interactions	1.06	0.851	1.32	0.601161	1098	0.651589
X.ID.500256_1.NAME.TNF.signaling	1.059	0.85	1.32	0.608158	1098	0.657722
X.ID.500543_1.NAME.Removal.of.aminoterminal.propeptides.from.gamma.carboxylated.proteins	1.058	0.85	1.318	0.613706	1098	0.662263
X.ID.200220_2.NAME.Notch.mediated.HES.HEY.network	0.946	0.76	1.178	0.620662	1098	0.6683
X.ID.100042_2.NAME.visual.signal.transduction	1.054	0.846	1.313	0.637129	1098	0.683587
X.ID.200012_2.NAME.LPA.receptor.mediated.events	1.054	0.846	1.313	0.637643	1098	0.683587
X.ID.100255_1.NAME.role.of.nicotinic.acetylcholine.receptors.in.the.regulation.of.apoptosis	1.053	0.846	1.312	0.641834	1098	0.68658
X.ID.200118_2.NAME.E.cadherin.signaling.in.the.nascent.adherens.junction	1.052	0.845	1.31	0.648627	1098	0.692339
X.ID.100038_1.NAME.srebp.control.of.lipid.synthesis	1.051	0.844	1.308	0.65773	1098	0.700533
X.ID.100102_1.NAME.downregulated.of.mta.3.in.er.negative.breast.tumors	0.954	0.766	1.188	0.673571	1098	0.715851
X.ID.500490_2.NAME.Interleukin.1.signaling	0.956	0.767	1.191	0.686916	1098	0.728458
X.ID.100095_1.NAME.ras.independent.pathway.in.nk.cell.mediated.cytotoxicity	1.045	0.839	1.302	0.691725	1098	0.731976
X.ID.500405_21.NAME.Peptide.ligand.binding.receptors	1.045	0.839	1.302	0.693877	1098	0.732674
X.ID.200050_1.NAME.EPHB.forward.signaling	1.044	0.839	1.301	0.698637	1098	0.736118
X.ID.200105_1.NAME.C.MYC.pathway	1.043	0.838	1.298	0.707666	1098	0.744034
X.ID.500130_1.NAME.Activation.of.Chaperones.by.ATF6.alpha	1.04	0.836	1.295	0.724106	1098	0.759693
X.ID.200018_1.NAME.GMCSF.mediated.signaling.events	0.965	0.774	1.202	0.749402	1098	0.784555
X.ID.100049_1.NAME.degradation.of.the.rar.and.rxr.by.the.proteasome	0.966	0.775	1.202	0.753694	1098	0.78737
X.ID.500769_1.NAME.Glycoprotein.hormones	0.968	0.778	1.206	0.772323	1098	0.805118
X.ID.500128_1.NAME.Insulin.Synthesis.and.Processing	1.03	0.827	1.282	0.79167	1098	0.823538
X.ID.500527_1.NAME.Eukaryotic.Translation.Elongation	0.972	0.78	1.21	0.79764	1098	0.827994
X.ID.200014_1.NAME.Notch.signaling.pathway	0.975	0.783	1.214	0.822569	1098	0.85207
X.ID.200187_2.NAME.Aurora.A.signaling	1.025	0.821	1.28	0.82609	1098	0.852999
X.ID.500905_1.NAME.Notch.HLH.transcription.pathway	1.025	0.823	1.276	0.82694	1098	0.852999
X.ID.100171_3.NAME.role.of.erk5.in.neuronal.survival.pathway	0.977	0.784	1.216	0.833493	1098	0.857956
X.ID.100091_1.NAME.proteolysis.and.signaling.pathway.of.notch	0.978	0.785	1.218	0.84133	1098	0.864211
X.ID.500796_2.NAME.Chylomicron.mediated.lipid.transport	0.978	0.786	1.218	0.844139	1098	0.865287
X.ID.100257_1.NAME.the.41bb.dependent.immune.response	1.021	0.82	1.272	0.849976	1098	0.869455
X.ID.100114_2.NAME.role.of.mal.in.rho.mediated.activation.of.srf	0.983	0.789	1.224	0.878192	1098	0.89645
X.ID.200116_1.NAME.p75.NTR..mediated.signaling	1.016	0.816	1.266	0.883792	1098	0.900294
X.ID.200207_1.NAME.Trk.receptor.signaling.mediated.by.PI3K.and.PLC.gamma	1.016	0.816	1.265	0.88863	1098	0.903348
X.ID.100146_1.NAME.segmentation.clock	1.011	0.812	1.259	0.920009	1098	0.933315
X.ID.500100_1.NAME.Signal.transduction.by.L1	0.993	0.797	1.236	0.949015	1098	0.960755
X.ID.200012_5.NAME.LPA.receptor.mediated.events	1.006	0.808	1.252	0.960189	1098	0.970068
X.ID.200197_1.NAME.Ephrin.B.reverse.signaling	1.005	0.807	1.251	0.966908	1098	0.974849
X.ID.500502_1.NAME.Regulation.of.AMPK.activity.via.LKB1	0.996	0.8	1.24	0.972183	1098	0.978159
X.ID.200113_7.NAME.Ceramide.signaling.pathway	0.998	0.802	1.243	0.987429	1098	0.991467
X.ID.100143_1.NAME.hop.pathway.in.cardiac.development	1.001	0.804	1.246	0.994931	1098	0.99553
X.ID.500102_1.NAME.Neurofascin.interactions	0.999	0.802	1.245	0.99553	1098	0.99553
X.ID.100173_1.NAME.neuroregulin.receptor.degredation.protein.1.controls.erbb3.receptor.recycling	NA	NA	NA	NA	NA	NA
X.ID.100252_2.NAME.agrin.in.postsynaptic.differentiation	NA	NA	NA	NA	NA	NA
X.ID.200003_7.NAME.Fc.epsilon.receptor.I.signaling.in.mast.cells	NA	NA	NA	NA	NA	NA
X.ID.200093_2.NAME.CXCR4.mediated.signaling.events	NA	NA	NA	NA	NA	NA
X.ID.200117_3.NAME.Sphingosine.1.phosphate..S1P..pathway	NA	NA	NA	NA	NA	NA
X.ID.200176_6.NAME.EPO.signaling.pathway	NA	NA	NA	NA	NA	NA
X.ID.500445_3.NAME.MyD88.cascade	NA	NA	NA	NA	NA	NA
X.ID.500695_1.NAME.Viral.RNP.Complexes.in.the.Host.Cell.Nucleus	NA	NA	NA	NA	NA	NA
X.ID.500699_1.NAME.Packaging.of.Eight.RNA.Segments	NA	NA	NA	NA	NA	NA

## Sheet: Supplementary Table 6c (E)
Subnetwork module	HR	95% CI lower	95% CI upper	P	n	Q
X.ID.200116_5.NAME.p75.NTR..mediated.signaling	1.615	1.255	2.078	0.000196579	1098	0.08791
X.ID.200040_1.NAME.Signaling.events.mediated.by.PTP1B	1.502	1.2	1.88	0.000384727	1098	0.08791
X.ID.100039_1.NAME.rna.polymerase.iii.transcription	0.443	0.268	0.732	0.00149673	1098	0.13957
X.ID.100136_2.NAME.igf.1.signaling.pathway	1.422	1.141	1.773	0.00175127	1098	0.13957
X.ID.200048_1.NAME.Calcineurin.regulated.NFAT.dependent.transcription.in.lymphocytes	1.424	1.14	1.777	0.00181161	1098	0.13957
X.ID.200003_1.NAME.Fc.epsilon.receptor.I.signaling.in.mast.cells	1.417	1.136	1.768	0.00201096	1098	0.13957
X.ID.100201_1.NAME.regulation.of.ck1.cdk5.by.type.1.glutamate.receptors	0.505	0.324	0.786	0.00248048	1098	0.13957
X.ID.200213_1.NAME.FGF.signaling.pathway	0.708	0.566	0.886	0.00257259	1098	0.13957
X.ID.200086_1.NAME.Glucocorticoid.receptor.regulatory.network	0.713	0.572	0.89	0.00274864	1098	0.13957
X.ID.200145_2.NAME.Neurotrophic.factor.mediated.Trk.receptor.signaling	0.721	0.577	0.9	0.00378955	1098	0.170075
X.ID.100077_2.NAME.pdgf.signaling.pathway	1.381	1.108	1.722	0.0040937	1098	0.170075
X.ID.200090_1.NAME.mTOR.signaling.pathway	0.569	0.381	0.85	0.00589226	1098	0.216027
X.ID.501001_1.NAME.Mitotic.Telophase..Cytokinesis	0.73	0.583	0.914	0.0061452	1098	0.216027
X.ID.200208_2.NAME.Downstream.signaling.in.naive.CD8..T.cells	1.351	1.085	1.682	0.00717186	1098	0.219804
X.ID.500897_1.NAME.Cyclin.D.associated.events.in.G1	1.353	1.085	1.687	0.00721457	1098	0.219804
X.ID.200175_4.NAME.Signaling.events.mediated.by.Stem.cell.factor.receptor..c.Kit.	1.344	1.08	1.674	0.00814321	1098	0.230644
X.ID.100077_1.NAME.pdgf.signaling.pathway	1.345	1.078	1.678	0.00874461	1098	0.230644
X.ID.200020_2.NAME.Atypical.NF.kappaB.pathway	1.338	1.074	1.666	0.0093283	1098	0.230644
X.ID.200024_1.NAME.Signaling.events.mediated.by.HDAC.Class.III	1.339	1.074	1.67	0.00958913	1098	0.230644
X.ID.500799_1.NAME.Hormone.sensitive.lipase..HSL..mediated.triacylglycerol.hydrolysis	1.332	1.069	1.661	0.0107027	1098	0.236299
X.ID.200181_5.NAME.Signaling.events.mediated.by.VEGFR1.and.VEGFR2	0.751	0.603	0.936	0.0108584	1098	0.236299
X.ID.200176_2.NAME.EPO.signaling.pathway	1.32	1.059	1.645	0.0133864	1098	0.278071
X.ID.100054_3.NAME.influence.of.ras.and.rho.proteins.on.g1.to.s.transition	0.759	0.609	0.947	0.0143985	1098	0.286092
X.ID.200156_1.NAME.PDGFR.alpha.signaling.pathway	1.312	1.054	1.634	0.0151596	1098	0.288665
X.ID.200011_1.NAME.Aurora.B.signaling	1.312	1.052	1.638	0.0160837	1098	0.294009
X.ID.200132_1.NAME.AP.1.transcription.factor.network	1.301	1.045	1.62	0.0186279	1098	0.317494
X.ID.100129_1.NAME.il.2.receptor.beta.chain.in.t.cell.activation	1.299	1.043	1.619	0.0196696	1098	0.317494
X.ID.500123_1.NAME.Cell.extracellular.matrix.interactions	0.559	0.343	0.911	0.0197209	1098	0.317494
X.ID.200073_1.NAME.Canonical.Wnt.signaling.pathway	0.598	0.388	0.923	0.0201473	1098	0.317494
X.ID.200178_1.NAME.Calcium.signaling.in.the.CD4..TCR.pathway	1.293	1.038	1.61	0.0217046	1098	0.330634
X.ID.500458_1.NAME.Activation.of.the.AP.1.family.of.transcription.factors	1.284	1.031	1.599	0.0257968	1098	0.380295
X.ID.100120_1.NAME.internal.ribosome.entry.pathway	0.776	0.618	0.973	0.0280975	1098	0.394057
X.ID.200067_1.NAME.Signaling.events.regulated.by.Ret.tyrosine.kinase	0.784	0.63	0.977	0.0298304	1098	0.394057
X.ID.100052_1.NAME.bone.remodeling	1.274	1.023	1.587	0.0305357	1098	0.394057
X.ID.100186_1.NAME.repression.of.pain.sensation.by.the.transcriptional.regulator.dream	1.274	1.022	1.586	0.03089	1098	0.394057
X.ID.200208_1.NAME.Downstream.signaling.in.naive.CD8..T.cells	1.28	1.023	1.603	0.0310417	1098	0.394057
X.ID.100089_1.NAME.regulators.of.bone.mineralization	0.787	0.631	0.982	0.0339385	1098	0.414177
X.ID.200159_1.NAME.Signaling.mediated.by.p38.gamma.and.p38.delta	1.269	1.018	1.582	0.0344392	1098	0.414177
X.ID.500408_1.NAME.Vasopressin.like.receptors	1.267	1.016	1.582	0.0359961	1098	0.421268
X.ID.100012_1.NAME.tpo.signaling.pathway	1.264	1.014	1.574	0.0369646	1098	0.421268
X.ID.200039_4.NAME.Signaling.events.mediated.by.Hepatocyte.Growth.Factor.Receptor..c.Met.	1.261	1.013	1.57	0.038001	1098	0.421268
X.ID.200187_1.NAME.Aurora.A.signaling	1.262	1.012	1.574	0.0388626	1098	0.421268
X.ID.500642_1.NAME.Negative.regulation.of.the.PI3K.AKT.network	0.794	0.638	0.989	0.0396379	1098	0.421268
X.ID.500141_1.NAME.Synthesis..Secretion..and.Deacylation.of.Ghrelin	0.68	0.469	0.985	0.0414922	1098	0.430953
X.ID.500428_4.NAME.Class.B.2..Secretin.family.receptors.	0.793	0.633	0.994	0.0445708	1098	0.446668
X.ID.200201_2.NAME.Endogenous.TLR.signaling	0.642	0.416	0.99	0.04496	1098	0.446668
X.ID.100150_1.NAME.calcium.signaling.by.hbx.of.hepatitis.b.virus	1.247	1.001	1.552	0.0486937	1098	0.465617
X.ID.500014_1.NAME.Golgi.Associated.Vesicle.Biogenesis	1.259	1.001	1.584	0.048905	1098	0.465617
X.ID.200002_2.NAME.Regulation.of.nuclear.SMAD2.3.signaling	1.239	0.993	1.544	0.057503	1098	0.510934
X.ID.500100_1.NAME.Signal.transduction.by.L1	1.237	0.993	1.542	0.0577732	1098	0.510934
X.ID.500377_1.NAME.Unwinding.of.DNA	1.245	0.992	1.563	0.058552	1098	0.510934
X.ID.500308_1.NAME.Basigin.interactions	1.236	0.992	1.54	0.0588635	1098	0.510934
X.ID.100142_2.NAME.stress.induction.of.hsp.regulation	0.808	0.648	1.008	0.0592549	1098	0.510934
X.ID.500866_3.NAME.mRNA.Splicing...Major.Pathway	0.81	0.651	1.009	0.060443	1098	0.511527
X.ID.200012_3.NAME.LPA.receptor.mediated.events	0.811	0.651	1.01	0.0616816	1098	0.512518
X.ID.200152_1.NAME.p38.signaling.mediated.by.MAPKAP.kinases	1.23	0.987	1.532	0.0647068	1098	0.528054
X.ID.500490_3.NAME.Interleukin.1.signaling	1.235	0.985	1.548	0.0674661	1098	0.540912
X.ID.200031_2.NAME.E2F.transcription.factor.network	1.231	0.98	1.548	0.0746432	1098	0.576621
X.ID.100113_1.NAME.mapkinase.signaling.pathway	1.221	0.98	1.522	0.0750975	1098	0.576621
X.ID.100146_1.NAME.segmentation.clock	0.82	0.658	1.021	0.0757052	1098	0.576621
X.ID.200139_1.NAME.BMP.receptor.signaling	0.821	0.659	1.023	0.078352	1098	0.585772
X.ID.200065_1.NAME.TRAIL.signaling.pathway	1.221	0.977	1.526	0.0794702	1098	0.585772
X.ID.200168_1.NAME.CXCR3.mediated.signaling.events	1.213	0.972	1.514	0.0879154	1098	0.625258
X.ID.200006_1.NAME.Signaling.events.mediated.by.PRL	1.21	0.971	1.507	0.089184	1098	0.625258
X.ID.500405_5.NAME.Peptide.ligand.binding.receptors	0.827	0.664	1.03	0.0896354	1098	0.625258
X.ID.200044_2.NAME.S1P3.pathway	1.208	0.97	1.505	0.0921129	1098	0.625258
X.ID.500088_2.NAME.Netrin.1.signaling	0.695	0.454	1.062	0.0924867	1098	0.625258
X.ID.500515_2.NAME.EGFR.downregulation	1.207	0.969	1.503	0.0930362	1098	0.625258
X.ID.200176_6.NAME.EPO.signaling.pathway	0.828	0.664	1.033	0.0947061	1098	0.627256
X.ID.100038_1.NAME.srebp.control.of.lipid.synthesis	1.202	0.964	1.499	0.101515	1098	0.656477
X.ID.200211_1.NAME.Alpha.synuclein.signaling	1.202	0.964	1.499	0.101991	1098	0.656477
X.ID.100235_1.NAME.atm.signaling.pathway	0.834	0.669	1.039	0.105681	1098	0.663489
X.ID.200203_1.NAME.Paxillin.independent.events.mediated.by.a4b1.and.a4b7	0.73	0.498	1.069	0.105984	1098	0.663489
X.ID.100149_1.NAME.human.cytomegalovirus.and.map.kinase.pathways	0.836	0.671	1.041	0.109627	1098	0.67702
X.ID.100041_1.NAME.rho.cell.motility.signaling.pathway	0.836	0.671	1.042	0.111723	1098	0.680768
X.ID.200210_1.NAME.PLK3.signaling.events	1.19	0.955	1.482	0.12059	1098	0.717324
X.ID.500128_4.NAME.Insulin.Synthesis.and.Processing	0.841	0.675	1.047	0.122042	1098	0.717324
X.ID.100123_2.NAME.integrin.signaling.pathway	0.84	0.673	1.049	0.124517	1098	0.717324
X.ID.100039_2.NAME.rna.polymerase.iii.transcription	0.842	0.677	1.049	0.125294	1098	0.717324
X.ID.100037_1.NAME.how.does.salmonella.hijack.a.cell	1.187	0.952	1.48	0.126921	1098	0.717324
X.ID.100022_1.NAME.t.cell.receptor.signaling.pathway	1.187	0.952	1.478	0.127141	1098	0.717324
X.ID.200199_1.NAME.p53.pathway	0.846	0.68	1.054	0.135558	1098	0.722381
X.ID.100143_1.NAME.hop.pathway.in.cardiac.development	1.183	0.948	1.475	0.136186	1098	0.722381
X.ID.200066_4.NAME.CDC42.signaling.events	1.181	0.948	1.471	0.137181	1098	0.722381
X.ID.100245_2.NAME.akt.signaling.pathway	1.18	0.948	1.469	0.138519	1098	0.722381
X.ID.500134_1.NAME.Regulation.of.Insulin.Secretion	1.18	0.947	1.47	0.139418	1098	0.722381
X.ID.100168_1.NAME.extrinsic.prothrombin.activation.pathway	1.179	0.947	1.468	0.141405	1098	0.722381
X.ID.200138_1.NAME.Hypoxic.and.oxygen.homeostasis.regulation.of.HIF.1.alpha	0.847	0.679	1.057	0.142044	1098	0.722381
X.ID.200097_1.NAME.PLK1.signaling.events	1.178	0.946	1.467	0.142051	1098	0.722381
X.ID.200214_2.NAME.RAC1.signaling.pathway	1.18	0.946	1.473	0.142263	1098	0.722381
X.ID.500477_2.NAME.Immunoregulatory.interactions.between.a.Lymphoid.and.a.non.Lymphoid.cell	1.177	0.945	1.466	0.145177	1098	0.727191
X.ID.100196_1.NAME.activation.of.csk.by.camp.dependent.protein.kinase.inhibits.signaling.through.the.t.cell.receptor	1.176	0.944	1.466	0.148041	1098	0.727191
X.ID.100122_1.NAME.intrinsic.prothrombin.activation.pathway	0.851	0.682	1.06	0.149399	1098	0.727191
X.ID.500013_1.NAME.Clathrin.derived.vesicle.budding	1.175	0.943	1.464	0.151741	1098	0.727191
X.ID.100091_1.NAME.proteolysis.and.signaling.pathway.of.notch	1.18	0.94	1.481	0.153629	1098	0.727191
X.ID.100101_1.NAME.mtor.signaling.pathway	0.852	0.684	1.063	0.156297	1098	0.727191
X.ID.100189_1.NAME.induction.of.apoptosis.through.dr3.and.dr4.5.death.receptors	1.171	0.941	1.458	0.157906	1098	0.727191
X.ID.500866_1.NAME.mRNA.Splicing...Major.Pathway	1.175	0.939	1.47	0.159092	1098	0.727191
X.ID.100018_2.NAME.trefoil.factors.initiate.mucosal.healing	1.171	0.94	1.459	0.160229	1098	0.727191
X.ID.100018_3.NAME.trefoil.factors.initiate.mucosal.healing	1.169	0.939	1.457	0.162869	1098	0.727191
X.ID.100066_3.NAME.mechanism.of.gene.regulation.by.peroxisome.proliferators.via.ppara	1.169	0.939	1.456	0.163001	1098	0.727191
X.ID.200076_2.NAME.FAS..CD95..signaling.pathway	0.856	0.687	1.065	0.163048	1098	0.727191
X.ID.100096_1.NAME.nerve.growth.factor.pathway..ngf.	1.169	0.938	1.456	0.163897	1098	0.727191
X.ID.100165_1.NAME.fc.epsilon.receptor.i.signaling.in.mast.cells	1.168	0.938	1.454	0.166151	1098	0.730107
X.ID.500130_1.NAME.Activation.of.Chaperones.by.ATF6.alpha	0.854	0.682	1.069	0.168633	1098	0.732815
X.ID.100212_1.NAME.cdc25.and.chk1.regulatory.pathway.in.response.to.dna.damage	0.857	0.688	1.068	0.169974	1098	0.732815
X.ID.200043_1.NAME.IL12.mediated.signaling.events	1.164	0.935	1.45	0.174884	1098	0.746936
X.ID.200045_1.NAME.LPA4.mediated.signaling.events	0.861	0.691	1.072	0.18095	1098	0.747838
X.ID.100227_2.NAME.bcr.signaling.pathway	1.16	0.932	1.445	0.184187	1098	0.747838
X.ID.200126_2.NAME.ErbB1.downstream.signaling	1.16	0.932	1.445	0.184263	1098	0.747838
X.ID.200061_1.NAME.Presenilin.action.in.Notch.and.Wnt.signaling	1.16	0.93	1.448	0.188874	1098	0.747838
X.ID.200079_3.NAME.Signaling.events.mediated.by.HDAC.Class.I	0.863	0.692	1.076	0.189353	1098	0.747838
X.ID.200205_1.NAME.S1P2.pathway	1.158	0.93	1.442	0.189924	1098	0.747838
X.ID.200036_1.NAME.ATR.signaling.pathway	1.159	0.929	1.444	0.190492	1098	0.747838
X.ID.200118_2.NAME.E.cadherin.signaling.in.the.nascent.adherens.junction	1.158	0.929	1.444	0.191421	1098	0.747838
X.ID.500769_1.NAME.Glycoprotein.hormones	0.864	0.694	1.076	0.193055	1098	0.747838
X.ID.200201_1.NAME.Endogenous.TLR.signaling	1.156	0.928	1.439	0.196277	1098	0.747838
X.ID.200176_3.NAME.EPO.signaling.pathway	1.155	0.928	1.438	0.197615	1098	0.747838
X.ID.500122_1.NAME.Tight.junction.interactions	0.866	0.694	1.08	0.20162	1098	0.747838
X.ID.100239_1.NAME.adp.ribosylation.factor	1.153	0.925	1.438	0.204224	1098	0.747838
X.ID.200075_4.NAME.Angiopoietin.receptor.Tie2.mediated.signaling	1.153	0.925	1.436	0.206031	1098	0.747838
X.ID.200034_1.NAME.HIF.2.alpha.transcription.factor.network	1.152	0.924	1.436	0.208199	1098	0.747838
X.ID.200180_1.NAME.Effects.of.Botulinum.toxin	1.151	0.924	1.433	0.208913	1098	0.747838
X.ID.200094_1.NAME.IGF1.pathway	0.869	0.698	1.082	0.208914	1098	0.747838
X.ID.200005_4.NAME.BCR.signaling.pathway	0.869	0.698	1.083	0.210407	1098	0.747838
X.ID.100183_1.NAME.phospholipids.as.signalling.intermediaries	1.15	0.924	1.432	0.210495	1098	0.747838
X.ID.200213_2.NAME.FGF.signaling.pathway	0.869	0.697	1.083	0.210673	1098	0.747838
X.ID.100046_1.NAME.rb.tumor.suppressor.checkpoint.signaling.in.response.to.dna.damage	0.87	0.698	1.083	0.212397	1098	0.747838
X.ID.100145_1.NAME.hypoxia.inducible.factor.in.the.cardivascular.system	0.87	0.698	1.083	0.213172	1098	0.747838
X.ID.200039_1.NAME.Signaling.events.mediated.by.Hepatocyte.Growth.Factor.Receptor..c.Met.	0.869	0.697	1.084	0.213382	1098	0.747838
X.ID.100088_2.NAME.nfkb.activation.by.nontypeable.hemophilus.influenzae	1.149	0.922	1.433	0.21582	1098	0.747838
X.ID.100224_1.NAME.btg.family.proteins.and.cell.cycle.regulation	1.148	0.922	1.43	0.216006	1098	0.747838
X.ID.100010_1.NAME.tsp.1.induced.apoptosis.in.microvascular.endothelial.cell	1.146	0.92	1.427	0.223831	1098	0.76354
X.ID.200198_3.NAME.BARD1.signaling.events	0.799	0.557	1.147	0.223929	1098	0.76354
X.ID.200076_5.NAME.FAS..CD95..signaling.pathway	1.145	0.92	1.426	0.225553	1098	0.76354
X.ID.200022_1.NAME.Signaling.events.mediated.by.HDAC.Class.II	0.874	0.702	1.089	0.230317	1098	0.773934
X.ID.100252_1.NAME.agrin.in.postsynaptic.differentiation	0.875	0.702	1.09	0.232671	1098	0.776136
X.ID.100056_1.NAME.rac1.cell.motility.signaling.pathway	0.876	0.704	1.091	0.238248	1098	0.788981
X.ID.200212_1.NAME.VEGFR3.signaling.in.lymphatic.endothelium	0.877	0.705	1.092	0.242162	1098	0.796172
X.ID.500307_1.NAME.PECAM1.interactions	1.137	0.913	1.416	0.2502	1098	0.811692
X.ID.200164_1.NAME.Internalization.of.ErbB1	1.138	0.913	1.418	0.250435	1098	0.811692
X.ID.500730_1.NAME.Integration.of.provirus	0.881	0.708	1.098	0.259396	1098	0.827905
X.ID.200044_1.NAME.S1P3.pathway	0.809	0.558	1.172	0.262706	1098	0.827905
X.ID.200117_1.NAME.Sphingosine.1.phosphate..S1P..pathway	0.809	0.558	1.172	0.262706	1098	0.827905
X.ID.200084_1.NAME.IL1.mediated.signaling.events	1.133	0.91	1.411	0.264666	1098	0.827905
X.ID.100154_1.NAME.inhibition.of.cellular.proliferation.by.gleevec	1.133	0.909	1.412	0.267518	1098	0.827905
X.ID.500406_1.NAME.Chemokine.receptors.bind.chemokines	0.884	0.71	1.101	0.270741	1098	0.827905
X.ID.100244_1.NAME.alk.in.cardiac.myocytes	1.134	0.906	1.418	0.271483	1098	0.827905
X.ID.200058_1.NAME.Aurora.C.signaling	1.13	0.907	1.407	0.275886	1098	0.827905
X.ID.500949_3.NAME.RNA.Polymerase.II.Pre.transcription.Events	0.885	0.71	1.103	0.278499	1098	0.827905
X.ID.200017_3.NAME.p38.MAPK.signaling.pathway	1.127	0.905	1.405	0.286266	1098	0.827905
X.ID.200092_1.NAME.IL2.mediated.signaling.events	1.129	0.903	1.41	0.286677	1098	0.827905
X.ID.500405_21.NAME.Peptide.ligand.binding.receptors	0.888	0.713	1.106	0.28771	1098	0.827905
X.ID.200185_1.NAME.Syndecan.2.mediated.signaling.events	1.126	0.904	1.401	0.290093	1098	0.827905
X.ID.100014_1.NAME.tnfr2.signaling.pathway	0.889	0.713	1.107	0.291349	1098	0.827905
X.ID.500172_1.NAME.Trafficking.of.GluR2.containing.AMPA.receptors	0.889	0.714	1.107	0.291621	1098	0.827905
X.ID.200175_6.NAME.Signaling.events.mediated.by.Stem.cell.factor.receptor..c.Kit.	0.889	0.714	1.107	0.29256	1098	0.827905
X.ID.200013_3.NAME.Insulin.Pathway	0.89	0.714	1.108	0.295318	1098	0.827905
X.ID.500490_2.NAME.Interleukin.1.signaling	0.89	0.714	1.108	0.296892	1098	0.827905
X.ID.100157_1.NAME.gata3.participate.in.activating.the.th2.cytokine.genes.expression	0.889	0.713	1.109	0.296935	1098	0.827905
X.ID.200004_3.NAME.Endothelins	0.89	0.715	1.109	0.298763	1098	0.827905
X.ID.200145_5.NAME.Neurotrophic.factor.mediated.Trk.receptor.signaling	1.127	0.899	1.414	0.300018	1098	0.827905
X.ID.200165_1.NAME.Hedgehog.signaling.events.mediated.by.Gli.proteins	0.891	0.715	1.109	0.300364	1098	0.827905
X.ID.200142_1.NAME.E.cadherin.signaling.in.keratinocytes	0.89	0.714	1.11	0.302328	1098	0.827905
X.ID.200070_1.NAME.LKB1.signaling.events	1.124	0.9	1.403	0.304689	1098	0.827905
X.ID.200098_1.NAME.Ras.signaling.in.the.CD4..TCR.pathway	0.892	0.716	1.11	0.305938	1098	0.827905
X.ID.100211_1.NAME.role.of.pi3k.subunit.p85.in.regulation.of.actin.organization.and.cell.migration	1.121	0.899	1.397	0.310694	1098	0.827905
X.ID.200094_2.NAME.IGF1.pathway	1.12	0.899	1.394	0.311901	1098	0.827905
X.ID.200189_1.NAME.Insulin.mediated.glucose.transport	0.893	0.717	1.112	0.312077	1098	0.827905
X.ID.200017_1.NAME.p38.MAPK.signaling.pathway	1.12	0.899	1.396	0.313343	1098	0.827905
X.ID.200105_1.NAME.C.MYC.pathway	0.892	0.715	1.114	0.313867	1098	0.827905
X.ID.200171_1.NAME.Regulation.of.cytoplasmic.and.nuclear.SMAD2.3.signaling	1.12	0.898	1.397	0.316396	1098	0.827905
X.ID.500945_1.NAME.Removal.of.DNA.patch.containing.abasic.residue	1.119	0.898	1.394	0.317157	1098	0.827905
X.ID.200173_1.NAME.Signaling.mediated.by.p38.alpha.and.p38.beta	1.118	0.898	1.393	0.318249	1098	0.827905
X.ID.100219_1.NAME.carm1.and.regulation.of.the.estrogen.receptor	0.894	0.717	1.115	0.320725	1098	0.827905
X.ID.500120_1.NAME.Adherens.junctions.interactions	0.895	0.719	1.115	0.323112	1098	0.827905
X.ID.500797_2.NAME.HDL.mediated.lipid.transport	0.896	0.719	1.116	0.325808	1098	0.827905
X.ID.200093_2.NAME.CXCR4.mediated.signaling.events	1.117	0.896	1.393	0.326696	1098	0.827905
X.ID.200168_4.NAME.CXCR3.mediated.signaling.events	0.896	0.719	1.116	0.326768	1098	0.827905
X.ID.200116_3.NAME.p75.NTR..mediated.signaling	0.896	0.72	1.116	0.327608	1098	0.827905
X.ID.200116_1.NAME.p75.NTR..mediated.signaling	1.117	0.895	1.395	0.327901	1098	0.827905
X.ID.500656_1.NAME.mRNA.Splicing...Minor.Pathway	0.898	0.721	1.118	0.335972	1098	0.8404
X.ID.100047_2.NAME.ras.signaling.pathway	0.898	0.721	1.118	0.336528	1098	0.8404
X.ID.100148_1.NAME.control.of.skeletal.myogenesis.by.hdac.and.calcium.calmodulin.dependent.kinase..camk.	0.898	0.719	1.12	0.339575	1098	0.84206
X.ID.200207_1.NAME.Trk.receptor.signaling.mediated.by.PI3K.and.PLC.gamma	0.9	0.723	1.121	0.348413	1098	0.84206
X.ID.100111_1.NAME.mcalpain.and.friends.in.cell.motility	1.111	0.892	1.384	0.348776	1098	0.84206
X.ID.200122_1.NAME.Integrins.in.angiogenesis	0.901	0.724	1.122	0.350104	1098	0.84206
X.ID.200181_3.NAME.Signaling.events.mediated.by.VEGFR1.and.VEGFR2	1.109	0.891	1.381	0.353099	1098	0.84206
X.ID.200216_1.NAME.Signaling.events.mediated.by.focal.adhesion.kinase	1.109	0.891	1.381	0.353511	1098	0.84206
X.ID.500697_1.NAME.Assembly.of.Viral.Components.at.the.Budding.Site	0.901	0.724	1.122	0.353832	1098	0.84206
X.ID.500366_1.NAME.MicroRNA..miRNA..Biogenesis	1.109	0.89	1.381	0.355896	1098	0.84206
X.ID.200026_4.NAME.TCR.signaling.in.naive.CD4..T.cells	1.109	0.89	1.381	0.356772	1098	0.84206
X.ID.200039_3.NAME.Signaling.events.mediated.by.Hepatocyte.Growth.Factor.Receptor..c.Met.	0.902	0.725	1.123	0.357257	1098	0.84206
X.ID.100064_1.NAME.basic.mechanism.of.action.of.ppara.pparb.d..and.pparg.and.effects.on.gene.expression	1.108	0.89	1.38	0.357461	1098	0.84206
X.ID.500405_15.NAME.Peptide.ligand.binding.receptors	1.108	0.89	1.379	0.36032	1098	0.842745
X.ID.200161_1.NAME.Signaling.events.mediated.by.the.Hedgehog.family	0.903	0.725	1.124	0.36144	1098	0.842745
X.ID.500060_2.NAME.Formation.of.incision.complex.in.GG.NER	1.107	0.889	1.378	0.36534	1098	0.844309
X.ID.100234_3.NAME.role.of.brca1.brca2.and.atr.in.cancer.susceptibility	0.904	0.726	1.125	0.365805	1098	0.844309
X.ID.200220_2.NAME.Notch.mediated.HES.HEY.network	1.105	0.887	1.376	0.374914	1098	0.860244
X.ID.100032_1.NAME.map.kinase.inactivation.of.smrt.corepressor	1.104	0.887	1.374	0.376474	1098	0.860244
X.ID.200066_2.NAME.CDC42.signaling.events	0.907	0.729	1.13	0.384415	1098	0.87055
X.ID.500865_1.NAME.mTOR.signalling	1.104	0.882	1.383	0.387108	1098	0.87055
X.ID.100174_2.NAME.er.associated.degradation..erad..pathway	1.102	0.885	1.372	0.387347	1098	0.87055
X.ID.200062_1.NAME.Nectin.adhesion.pathway	1.101	0.884	1.371	0.388604	1098	0.87055
X.ID.100169_1.NAME.mets.affect.on.macrophage.differentiation	0.909	0.73	1.132	0.395162	1098	0.880922
X.ID.500179_1.NAME.RSK.activation	1.099	0.883	1.368	0.39843	1098	0.883349
X.ID.500938_1.NAME.Ubiquitin.Mediated.Degradation.of.Phosphorylated.Cdc25A	1.099	0.882	1.368	0.400117	1098	0.883349
X.ID.100116_3.NAME.lissencephaly.gene..lis1..in.neuronal.migration.and.development	1.098	0.88	1.37	0.407688	1098	0.884554
X.ID.200014_1.NAME.Notch.signaling.pathway	0.911	0.729	1.137	0.408653	1098	0.884554
X.ID.100118_2.NAME.lectin.induced.complement.pathway	0.913	0.731	1.14	0.419825	1098	0.884554
X.ID.200220_1.NAME.Notch.mediated.HES.HEY.network	0.914	0.734	1.138	0.419829	1098	0.884554
X.ID.500949_5.NAME.RNA.Polymerase.II.Pre.transcription.Events	1.095	0.878	1.366	0.420763	1098	0.884554
X.ID.100026_2.NAME.tnf.stress.related.signaling	0.914	0.734	1.138	0.421232	1098	0.884554
X.ID.200187_2.NAME.Aurora.A.signaling	0.914	0.734	1.138	0.422004	1098	0.884554
X.ID.200129_1.NAME.ATF.2.transcription.factor.network	1.095	0.877	1.366	0.422288	1098	0.884554
X.ID.500294_1.NAME.GPVI.mediated.activation.cascade	0.915	0.734	1.139	0.425279	1098	0.884554
X.ID.200139_2.NAME.BMP.receptor.signaling	0.914	0.732	1.141	0.426738	1098	0.884554
X.ID.200019_2.NAME.Noncanonical.Wnt.signaling.pathway	1.093	0.878	1.361	0.427062	1098	0.884554
X.ID.200195_1.NAME.HIF.1.alpha.transcription.factor.network	1.093	0.877	1.361	0.429368	1098	0.884554
X.ID.500177_2.NAME.CREB.phophorylation.through.the.activation.of.Ras	1.091	0.877	1.359	0.434625	1098	0.884554
X.ID.500457_1.NAME.CREB.phosphorylation	1.091	0.877	1.359	0.434625	1098	0.884554
X.ID.200026_3.NAME.TCR.signaling.in.naive.CD4..T.cells	0.916	0.735	1.142	0.437117	1098	0.884554
X.ID.200095_1.NAME.EGF.receptor..ErbB1..signaling.pathway	0.917	0.736	1.142	0.437574	1098	0.884554
X.ID.200175_3.NAME.Signaling.events.mediated.by.Stem.cell.factor.receptor..c.Kit.	1.09	0.876	1.358	0.438926	1098	0.884554
X.ID.200204_1.NAME.Cellular.roles.of.Anthrax.toxin	0.917	0.736	1.143	0.440574	1098	0.884554
X.ID.500128_1.NAME.Insulin.Synthesis.and.Processing	1.09	0.874	1.36	0.443063	1098	0.884554
X.ID.200122_3.NAME.Integrins.in.angiogenesis	1.089	0.875	1.357	0.444583	1098	0.884554
X.ID.200190_1.NAME.Class.I.PI3K.signaling.events.mediated.by.Akt	1.089	0.875	1.357	0.444592	1098	0.884554
X.ID.200102_1.NAME.FoxO.family.signaling	1.09	0.874	1.36	0.444808	1098	0.884554
X.ID.100215_1.NAME.ccr3.signaling.in.eosinophils	0.918	0.737	1.144	0.445997	1098	0.884554
X.ID.200094_4.NAME.IGF1.pathway	1.09	0.872	1.363	0.44812	1098	0.884554
X.ID.200053_1.NAME.Validated.transcriptional.targets.of.AP1.family.members.Fra1.and.Fra2	1.088	0.874	1.355	0.449052	1098	0.884554
X.ID.200093_3.NAME.CXCR4.mediated.signaling.events	1.088	0.874	1.355	0.451033	1098	0.884644
X.ID.100241_1.NAME.antisense.pathway	1.086	0.872	1.353	0.45994	1098	0.896684
X.ID.200079_2.NAME.Signaling.events.mediated.by.HDAC.Class.I	1.086	0.872	1.353	0.461096	1098	0.896684
X.ID.500541_1.NAME.Gamma.carboxylation.of.protein.precursors	1.084	0.87	1.35	0.474391	1098	0.91863
X.ID.100181_1.NAME.egf.signaling.pathway	0.923	0.742	1.15	0.476616	1098	0.919044
X.ID.100226_2.NAME.bioactive.peptide.induced.signaling.pathway	1.082	0.869	1.348	0.479516	1098	0.920646
X.ID.200115_3.NAME.Regulation.of.Androgen.receptor.activity	0.924	0.742	1.151	0.481476	1098	0.920646
X.ID.100042_2.NAME.visual.signal.transduction	1.082	0.868	1.349	0.484349	1098	0.920808
X.ID.500858_1.NAME.snRNP.Assembly	1.081	0.868	1.347	0.487294	1098	0.920808
X.ID.500103_1.NAME.NrCAM.interactions	0.925	0.743	1.152	0.487605	1098	0.920808
X.ID.500796_2.NAME.Chylomicron.mediated.lipid.transport	0.926	0.743	1.154	0.492077	1098	0.921779
X.ID.200083_3.NAME.Netrin.mediated.signaling.events	1.08	0.867	1.345	0.492153	1098	0.921779
X.ID.500609_1.NAME.NRAGE.signals.death.through.JNK	0.926	0.744	1.154	0.49457	1098	0.922094
X.ID.500490_4.NAME.Interleukin.1.signaling	0.927	0.744	1.154	0.497696	1098	0.922094
X.ID.200146_1.NAME.JNK.signaling.in.the.CD4..TCR.pathway	1.078	0.866	1.343	0.500833	1098	0.922094
X.ID.200136_1.NAME.FOXM1.transcription.factor.network	0.928	0.745	1.155	0.502323	1098	0.922094
X.ID.100017_1.NAME.tgf.beta.signaling.pathway	1.078	0.865	1.343	0.502745	1098	0.922094
X.ID.200071_1.NAME.TCR.signaling.in.naive.CD8..T.cells	0.928	0.745	1.156	0.50583	1098	0.922094
X.ID.200008_1.NAME.RhoA.signaling.pathway	0.928	0.743	1.158	0.506855	1098	0.922094
X.ID.200128_1.NAME.Syndecan.4.mediated.signaling.events	0.929	0.745	1.157	0.509652	1098	0.922094
X.ID.100238_1.NAME.oxidative.stress.induced.gene.expression.via.nrf2	1.077	0.864	1.341	0.510503	1098	0.922094
X.ID.100178_1.NAME.regulation.of.eif.4e.and.p70s6.kinase	0.93	0.747	1.158	0.517833	1098	0.922094
X.ID.100059_2.NAME.phosphoinositides.and.their.downstream.targets	1.074	0.863	1.338	0.521859	1098	0.922094
X.ID.200010_1.NAME.ErbB4.signaling.events	0.931	0.748	1.159	0.522021	1098	0.922094
X.ID.200114_2.NAME.Direct.p53.effectors	0.931	0.748	1.16	0.524539	1098	0.922094
X.ID.100098_1.NAME.nfat.and.hypertrophy.of.the.heart.	0.931	0.748	1.16	0.526158	1098	0.922094
X.ID.100170_2.NAME.erk1.erk2.mapk.signaling.pathway	1.073	0.862	1.337	0.52646	1098	0.922094
X.ID.100105_1.NAME.signal.dependent.regulation.of.myogenesis.by.corepressor.mitr	1.075	0.859	1.344	0.528588	1098	0.922094
X.ID.200123_1.NAME.IFN.gamma.pathway	0.933	0.749	1.162	0.535632	1098	0.922094
X.ID.200126_3.NAME.ErbB1.downstream.signaling	0.933	0.75	1.162	0.536522	1098	0.922094
X.ID.100058_1.NAME.pten.dependent.cell.cycle.arrest.and.apoptosis	0.934	0.75	1.163	0.539527	1098	0.922094
X.ID.100102_1.NAME.downregulated.of.mta.3.in.er.negative.breast.tumors	0.933	0.749	1.164	0.540415	1098	0.922094
X.ID.500102_1.NAME.Neurofascin.interactions	1.07	0.859	1.332	0.544506	1098	0.922094
X.ID.500575_2.NAME.RNA.Polymerase.I.Transcription.Initiation	1.07	0.859	1.332	0.546455	1098	0.922094
X.ID.100030_1.NAME.aspirin.blocks.signaling.pathway.involved.in.platelet.activation	1.07	0.859	1.332	0.546652	1098	0.922094
X.ID.100029_1.NAME.sprouty.regulation.of.tyrosine.kinase.signals	1.069	0.859	1.332	0.549226	1098	0.922094
X.ID.500755_1.NAME.Nef.and.signal.transduction	0.935	0.749	1.167	0.54985	1098	0.922094
X.ID.200070_2.NAME.LKB1.signaling.events	1.069	0.858	1.331	0.551824	1098	0.922094
X.ID.500991_1.NAME.Cyclin.A.B1.associated.events.during.G2.M.transition	1.069	0.858	1.331	0.551906	1098	0.922094
X.ID.200096_5.NAME.TNF.receptor.signaling.pathway	0.936	0.751	1.165	0.552223	1098	0.922094
X.ID.100162_1.NAME.fmlp.induced.chemokine.gene.expression.in.hmc.1.cells	0.936	0.751	1.166	0.555699	1098	0.922094
X.ID.100013_3.NAME.toll.like.receptor.pathway	0.936	0.752	1.166	0.555949	1098	0.922094
X.ID.200116_4.NAME.p75.NTR..mediated.signaling	1.07	0.855	1.338	0.556189	1098	0.922094
X.ID.500128_5.NAME.Insulin.Synthesis.and.Processing	1.068	0.857	1.33	0.5573	1098	0.922094
X.ID.500650_1.NAME.Neurophilin.interactions.with.VEGF.and.VEGFR	0.937	0.752	1.166	0.558906	1098	0.922094
X.ID.200197_1.NAME.Ephrin.B.reverse.signaling	1.067	0.856	1.331	0.56295	1098	0.92402
X.ID.100171_1.NAME.role.of.erk5.in.neuronal.survival.pathway	0.938	0.752	1.168	0.566016	1098	0.92402
X.ID.200207_2.NAME.Trk.receptor.signaling.mediated.by.PI3K.and.PLC.gamma	0.938	0.754	1.168	0.5684	1098	0.92402
X.ID.100257_1.NAME.the.41bb.dependent.immune.response	0.939	0.754	1.169	0.571363	1098	0.92402
X.ID.100250_1.NAME.hemoglobins.chaperone	1.065	0.855	1.327	0.571424	1098	0.92402
X.ID.200144_1.NAME.PDGFR.beta.signaling.pathway	1.065	0.855	1.326	0.572205	1098	0.92402
X.ID.200122_2.NAME.Integrins.in.angiogenesis	1.065	0.855	1.326	0.57431	1098	0.924153
X.ID.100255_1.NAME.role.of.nicotinic.acetylcholine.receptors.in.the.regulation.of.apoptosis	0.94	0.755	1.17	0.577977	1098	0.926791
X.ID.200005_1.NAME.BCR.signaling.pathway	1.063	0.854	1.324	0.582631	1098	0.928973
X.ID.100210_1.NAME.phosphorylation.of.mek1.by.cdk5.p35.down.regulates.the.map.kinase.pathway	1.064	0.853	1.326	0.583403	1098	0.928973
X.ID.500068_2.NAME.Fanconi.Anemia.pathway	1.063	0.851	1.329	0.588684	1098	0.934126
X.ID.500097_1.NAME.L1CAM.interactions	1.062	0.852	1.324	0.590872	1098	0.934354
X.ID.500065_1.NAME.Formation.of.transcription.coupled.NER..TC.NER..repair.complex	1.061	0.852	1.321	0.595166	1098	0.934938
X.ID.500641_1.NAME.AKT.phosphorylates.targets.in.the.nucleus	0.942	0.757	1.173	0.595332	1098	0.934938
X.ID.100066_1.NAME.mechanism.of.gene.regulation.by.peroxisome.proliferators.via.ppara	1.061	0.852	1.321	0.598301	1098	0.936383
X.ID.500406_3.NAME.Chemokine.receptors.bind.chemokines	1.06	0.851	1.32	0.600671	1098	0.936487
X.ID.500796_1.NAME.Chylomicron.mediated.lipid.transport	0.943	0.757	1.175	0.602466	1098	0.936487
X.ID.200079_1.NAME.Signaling.events.mediated.by.HDAC.Class.I	0.944	0.758	1.176	0.607312	1098	0.938177
X.ID.500101_1.NAME.CHL1.interactions	1.059	0.851	1.318	0.60827	1098	0.938177
X.ID.200198_1.NAME.BARD1.signaling.events	1.059	0.85	1.318	0.611739	1098	0.938177
X.ID.200077_1.NAME.Circadian.rhythm.pathway	0.945	0.759	1.177	0.612022	1098	0.938177
X.ID.200063_1.NAME.Regulation.of.p38.alpha.and.p38.beta	1.058	0.85	1.317	0.614546	1098	0.938177
X.ID.200064_1.NAME.Wnt.signaling.network	1.058	0.849	1.317	0.616025	1098	0.938177
X.ID.200176_5.NAME.EPO.signaling.pathway	1.057	0.849	1.317	0.619847	1098	0.938177
X.ID.100057_1.NAME.links.between.pyk2.and.map.kinases	1.057	0.849	1.316	0.619977	1098	0.938177
X.ID.200081_2.NAME.Regulation.of.Telomerase	1.057	0.847	1.318	0.625409	1098	0.942618
X.ID.200012_2.NAME.LPA.receptor.mediated.events	0.947	0.761	1.179	0.627037	1098	0.942618
X.ID.500256_1.NAME.TNF.signaling	0.947	0.76	1.181	0.630139	1098	0.944176
X.ID.100236_3.NAME.angiotensin.ii.mediated.activation.of.jnk.pathway.via.pyk2.dependent.signaling	1.055	0.847	1.314	0.633592	1098	0.944312
X.ID.100132_1.NAME.signal.transduction.through.il1r	1.054	0.847	1.313	0.635225	1098	0.944312
X.ID.100108_1.NAME.melanocyte.development.and.pigmentation.pathway	1.054	0.846	1.313	0.638118	1098	0.944312
X.ID.500667_1.NAME.Telomere.Extension.By.Telomerase	1.054	0.845	1.316	0.640105	1098	0.944312
X.ID.100227_1.NAME.bcr.signaling.pathway	0.949	0.761	1.183	0.641738	1098	0.944312
X.ID.200215_2.NAME.Regulation.of.retinoblastoma.protein	1.054	0.845	1.314	0.642628	1098	0.944312
X.ID.200019_3.NAME.Noncanonical.Wnt.signaling.pathway	0.95	0.762	1.183	0.646002	1098	0.946227
X.ID.100194_1.NAME.ctcf..first.multivalent.nuclear.factor	0.951	0.764	1.184	0.651768	1098	0.946842
X.ID.500522_1.NAME.Regulation.of.gene.expression.in.beta.cells	1.052	0.844	1.309	0.653641	1098	0.946842
X.ID.100144_1.NAME.hiv.1.nef..negative.effector.of.fas.and.tnf	1.051	0.844	1.309	0.658736	1098	0.946842
X.ID.500090_1.NAME.Netrin.mediated.repulsion.signals	1.051	0.841	1.314	0.660236	1098	0.946842
X.ID.200166_2.NAME.Caspase.cascade.in.apoptosis	0.952	0.765	1.186	0.661663	1098	0.946842
X.ID.200135_1.NAME.ErbB2.ErbB3.signaling.events	0.953	0.765	1.186	0.663929	1098	0.946842
X.ID.200153_1.NAME.ErbB.receptor.signaling.network	1.05	0.843	1.307	0.665695	1098	0.946842
X.ID.200090_2.NAME.mTOR.signaling.pathway	1.049	0.842	1.308	0.667983	1098	0.946842
X.ID.500833_1.NAME.Opioid.Signalling	1.049	0.843	1.306	0.668781	1098	0.946842
X.ID.100173_1.NAME.neuroregulin.receptor.degredation.protein.1.controls.erbb3.receptor.recycling	0.954	0.766	1.188	0.671209	1098	0.946842
X.ID.500543_1.NAME.Removal.of.aminoterminal.propeptides.from.gamma.carboxylated.proteins	0.954	0.766	1.187	0.671647	1098	0.946842
X.ID.100082_1.NAME.thrombin.signaling.and.protease.activated.receptors	0.954	0.766	1.188	0.672322	1098	0.946842
X.ID.100129_3.NAME.il.2.receptor.beta.chain.in.t.cell.activation	0.954	0.766	1.188	0.673638	1098	0.946842
X.ID.100152_1.NAME.inactivation.of.gsk3.by.akt.causes.accumulation.of.b.catenin.in.alveolar.macrophages	1.048	0.841	1.306	0.675428	1098	0.946842
X.ID.100233_1.NAME.regulation.of.bad.phosphorylation	1.048	0.841	1.304	0.677864	1098	0.947351
X.ID.500905_1.NAME.Notch.HLH.transcription.pathway	1.047	0.841	1.303	0.682621	1098	0.949063
X.ID.100154_2.NAME.inhibition.of.cellular.proliferation.by.gleevec	0.955	0.767	1.19	0.683242	1098	0.949063
X.ID.500087_1.NAME.NCAM1.interactions	0.956	0.767	1.191	0.68727	1098	0.950325
X.ID.500128_2.NAME.Insulin.Synthesis.and.Processing	1.046	0.837	1.307	0.691707	1098	0.950325
X.ID.200183_2.NAME.a6b1.and.a6b4.Integrin.signaling	1.045	0.839	1.303	0.692232	1098	0.950325
X.ID.500841_1.NAME.DARPP.32.events	0.957	0.769	1.192	0.697711	1098	0.950325
X.ID.100002_1.NAME.wnt.signaling.pathway	1.044	0.839	1.3	0.698883	1098	0.950325
X.ID.200151_1.NAME.Syndecan.1.mediated.signaling.events	1.044	0.838	1.301	0.699328	1098	0.950325
X.ID.200112_1.NAME.IL2.signaling.events.mediated.by.PI3K	1.044	0.838	1.299	0.702865	1098	0.950325
X.ID.200003_4.NAME.Fc.epsilon.receptor.I.signaling.in.mast.cells	0.958	0.77	1.193	0.704301	1098	0.950325
X.ID.100159_1.NAME.cell.cycle..g2.m.checkpoint	1.043	0.837	1.3	0.705253	1098	0.950325
X.ID.200137_1.NAME.EPHA.forward.signaling	1.043	0.838	1.298	0.707376	1098	0.950325
X.ID.500689_1.NAME.vRNP.Assembly	0.959	0.77	1.194	0.708159	1098	0.950325
X.ID.100106_1.NAME.role.of.mitochondria.in.apoptotic.signaling	0.96	0.771	1.195	0.714282	1098	0.950325
X.ID.100204_1.NAME.apoptotic.signaling.in.response.to.dna.damage	0.96	0.771	1.195	0.714282	1098	0.950325
X.ID.200175_7.NAME.Signaling.events.mediated.by.Stem.cell.factor.receptor..c.Kit.	0.96	0.771	1.196	0.715471	1098	0.950325
X.ID.100167_1.NAME.fas.signaling.pathway..cd95.	1.041	0.836	1.297	0.716934	1098	0.950325
X.ID.500455_1.NAME.ERK.MAPK.targets	0.96	0.771	1.196	0.717422	1098	0.950325
X.ID.500379_1.NAME.Polo.like.kinase.mediated.events	0.961	0.771	1.197	0.721047	1098	0.951801
X.ID.500592_1.NAME.Signaling.by.BMP	1.04	0.835	1.296	0.723933	1098	0.951801
X.ID.200012_4.NAME.LPA.receptor.mediated.events	0.961	0.771	1.198	0.724785	1098	0.951801
X.ID.200169_1.NAME.Regulation.of.nuclear.beta.catenin.signaling.and.target.gene.transcription	1.039	0.834	1.295	0.731549	1098	0.957931
X.ID.100016_1.NAME.chaperones.modulate.interferon.signaling.pathway	0.964	0.773	1.202	0.744812	1098	0.960865
X.ID.100244_3.NAME.alk.in.cardiac.myocytes	1.037	0.832	1.291	0.747469	1098	0.960865
X.ID.100053_1.NAME.sumoylation.by.ranbp2.regulates.transcriptional.repression	0.965	0.775	1.201	0.74814	1098	0.960865
X.ID.500655_1.NAME.Processing.of.Capped.Intron.Containing.Pre.mRNA	1.037	0.832	1.292	0.7482	1098	0.960865
X.ID.200118_1.NAME.E.cadherin.signaling.in.the.nascent.adherens.junction	1.036	0.832	1.29	0.750829	1098	0.960865
X.ID.100114_1.NAME.role.of.mal.in.rho.mediated.activation.of.srf	1.036	0.832	1.29	0.753218	1098	0.960865
X.ID.100119_1.NAME.keratinocyte.differentiation	1.036	0.831	1.292	0.753841	1098	0.960865
X.ID.100094_1.NAME.actions.of.nitric.oxide.in.the.heart	0.966	0.775	1.203	0.756779	1098	0.960865
X.ID.500993_1.NAME.S6K1.signalling	1.035	0.831	1.289	0.758515	1098	0.960865
X.ID.100114_2.NAME.role.of.mal.in.rho.mediated.activation.of.srf	1.035	0.83	1.29	0.760594	1098	0.960865
X.ID.200181_4.NAME.Signaling.events.mediated.by.VEGFR1.and.VEGFR2	1.035	0.83	1.29	0.762657	1098	0.960865
X.ID.100123_1.NAME.integrin.signaling.pathway	0.967	0.776	1.205	0.764915	1098	0.960865
X.ID.100047_1.NAME.ras.signaling.pathway	1.034	0.83	1.287	0.765171	1098	0.960865
X.ID.100213_1.NAME.cd40l.signaling.pathway	1.034	0.83	1.288	0.767552	1098	0.960865
X.ID.200127_2.NAME.Lissencephaly.gene..LIS1..in.neuronal.migration.and.development	1.034	0.83	1.287	0.767902	1098	0.960865
X.ID.100185_1.NAME.regulation.of.map.kinase.pathways.through.dual.specificity.phosphatases	1.033	0.83	1.287	0.769499	1098	0.960865
X.ID.100116_4.NAME.lissencephaly.gene..lis1..in.neuronal.migration.and.development	0.968	0.778	1.206	0.772765	1098	0.960865
X.ID.200113_4.NAME.Ceramide.signaling.pathway	1.032	0.829	1.285	0.775557	1098	0.960865
X.ID.500441_1.NAME.Olfactory.Signaling.Pathway	1.032	0.829	1.285	0.778033	1098	0.960865
X.ID.500112_1.NAME.Maturation.of.Notch.precursor.via.proteolytic.cleavage	1.031	0.827	1.284	0.7866	1098	0.960865
X.ID.100100_1.NAME.pkc.catalyzed.phosphorylation.of.inhibitory.phosphoprotein.of.myosin.phosphatase	1.03	0.827	1.284	0.789092	1098	0.960865
X.ID.200135_6.NAME.ErbB2.ErbB3.signaling.events	0.971	0.78	1.208	0.789297	1098	0.960865
X.ID.100218_1.NAME.caspase.cascade.in.apoptosis	0.971	0.78	1.208	0.789468	1098	0.960865
X.ID.200050_1.NAME.EPHB.forward.signaling	1.029	0.826	1.282	0.79689	1098	0.960865
X.ID.200083_1.NAME.Netrin.mediated.signaling.events	1.029	0.823	1.288	0.799742	1098	0.960865
X.ID.100075_1.NAME.regulation.of.pgc.1a	1.029	0.826	1.282	0.80015	1098	0.960865
X.ID.200075_1.NAME.Angiopoietin.receptor.Tie2.mediated.signaling	0.972	0.781	1.21	0.800178	1098	0.960865
X.ID.100054_1.NAME.influence.of.ras.and.rho.proteins.on.g1.to.s.transition	0.972	0.781	1.21	0.800736	1098	0.960865
X.ID.100236_2.NAME.angiotensin.ii.mediated.activation.of.jnk.pathway.via.pyk2.dependent.signaling	1.028	0.826	1.28	0.802835	1098	0.960865
X.ID.200182_1.NAME.PAR1.mediated.thrombin.signaling.events	1.028	0.821	1.288	0.808109	1098	0.960865
X.ID.200216_2.NAME.Signaling.events.mediated.by.focal.adhesion.kinase	1.028	0.825	1.279	0.808218	1098	0.960865
X.ID.500652_1.NAME.Generic.Transcription.Pathway	1.027	0.823	1.281	0.815306	1098	0.960865
X.ID.100221_2.NAME.role.of.egf.receptor.transactivation.by.gpcrs.in.cardiac.hypertrophy	1.026	0.824	1.278	0.815815	1098	0.960865
X.ID.200175_2.NAME.Signaling.events.mediated.by.Stem.cell.factor.receptor..c.Kit.	1.026	0.824	1.278	0.817106	1098	0.960865
X.ID.500575_1.NAME.RNA.Polymerase.I.Transcription.Initiation	0.975	0.783	1.214	0.819569	1098	0.960865
X.ID.100098_2.NAME.nfat.and.hypertrophy.of.the.heart.	1.026	0.824	1.277	0.820266	1098	0.960865
X.ID.200081_1.NAME.Regulation.of.Telomerase	1.026	0.824	1.278	0.820266	1098	0.960865
X.ID.200206_1.NAME.Trk.receptor.signaling.mediated.by.the.MAPK.pathway	1.026	0.824	1.277	0.82155	1098	0.960865
X.ID.200205_2.NAME.S1P2.pathway	0.975	0.783	1.215	0.82242	1098	0.960865
X.ID.100084_1.NAME.hypoxia.and.p53.in.the.cardiovascular.system	1.025	0.822	1.279	0.826971	1098	0.960865
X.ID.100215_2.NAME.ccr3.signaling.in.eosinophils	0.976	0.784	1.215	0.828014	1098	0.960865
X.ID.500306_1.NAME.Tie2.Signaling	0.976	0.783	1.217	0.828284	1098	0.960865
X.ID.200060_3.NAME.Reelin.signaling.pathway	0.978	0.785	1.218	0.839457	1098	0.960865
X.ID.200127_5.NAME.Lissencephaly.gene..LIS1..in.neuronal.migration.and.development	0.978	0.785	1.218	0.839457	1098	0.960865
X.ID.200003_5.NAME.Fc.epsilon.receptor.I.signaling.in.mast.cells	0.978	0.785	1.217	0.839809	1098	0.960865
X.ID.200188_1.NAME.Arf1.pathway	1.023	0.816	1.284	0.841193	1098	0.960865
X.ID.200148_2.NAME.C.MYB.transcription.factor.network	1.023	0.821	1.273	0.841333	1098	0.960865
X.ID.200030_1.NAME.Canonical.NF.kappaB.pathway	0.978	0.786	1.218	0.842868	1098	0.960865
X.ID.100171_3.NAME.role.of.erk5.in.neuronal.survival.pathway	1.022	0.821	1.273	0.842983	1098	0.960865
X.ID.100026_1.NAME.tnf.stress.related.signaling	0.979	0.786	1.218	0.847141	1098	0.960865
X.ID.100062_1.NAME.prion.pathway	0.979	0.786	1.219	0.847783	1098	0.960865
X.ID.100072_2.NAME.platelet.amyloid.precursor.protein.pathway	0.979	0.786	1.219	0.848778	1098	0.960865
X.ID.100153_1.NAME.signaling.pathway.from.g.protein.families	0.979	0.786	1.219	0.849128	1098	0.960865
X.ID.100197_1.NAME.regulation.of.spermatogenesis.by.crem	0.979	0.786	1.219	0.850729	1098	0.960865
X.ID.200202_1.NAME.N.cadherin.signaling.events	1.021	0.82	1.272	0.851153	1098	0.960865
X.ID.500310_1.NAME.Degradation.of.beta.catenin.by.the.destruction.complex	1.021	0.82	1.271	0.853812	1098	0.960865
X.ID.200134_1.NAME.Urokinase.type.plasminogen.activator..uPA..and.uPAR.mediated.signaling	0.98	0.787	1.22	0.855077	1098	0.960865
X.ID.100195_1.NAME.sumoylation.as.a.mechanism.to.modulate.ctbp.dependent.gene.responses	1.021	0.82	1.271	0.855737	1098	0.960865
X.ID.200093_4.NAME.CXCR4.mediated.signaling.events	0.981	0.788	1.222	0.862803	1098	0.961896
X.ID.200085_1.NAME.Role.of.Calcineurin.dependent.NFAT.signaling.in.lymphocytes	0.981	0.786	1.223	0.863371	1098	0.961896
X.ID.100184_1.NAME.erk.and.pi.3.kinase.are.necessary.for.collagen.binding.in.corneal.epithelia	1.019	0.818	1.27	0.864778	1098	0.961896
X.ID.200003_7.NAME.Fc.epsilon.receptor.I.signaling.in.mast.cells	1.019	0.818	1.269	0.865987	1098	0.961896
X.ID.500014_3.NAME.Golgi.Associated.Vesicle.Biogenesis	0.981	0.787	1.224	0.86718	1098	0.961896
X.ID.200025_1.NAME.Glypican.1.network	0.982	0.789	1.222	0.869594	1098	0.962239
X.ID.100240_1.NAME.generation.of.amyloid.b.peptide.by.ps1	0.983	0.789	1.224	0.877681	1098	0.966386
X.ID.100095_2.NAME.ras.independent.pathway.in.nk.cell.mediated.cytotoxicity	1.017	0.816	1.266	0.882106	1098	0.966386
X.ID.200140_1.NAME.IL3.mediated.signaling.events	1.017	0.816	1.266	0.882162	1098	0.966386
X.ID.200158_1.NAME.Retinoic.acid.receptors.mediated.signaling	1.016	0.816	1.266	0.884832	1098	0.966386
X.ID.100068_1.NAME.regulation.of.cell.cycle.progression.by.plk3	0.985	0.791	1.226	0.889866	1098	0.966386
X.ID.500556_2.NAME.CDO.in.myogenesis	1.016	0.815	1.266	0.890059	1098	0.966386
X.ID.200070_3.NAME.LKB1.signaling.events	1.015	0.816	1.264	0.89089	1098	0.966386
X.ID.200018_1.NAME.GMCSF.mediated.signaling.events	0.985	0.791	1.228	0.895116	1098	0.966386
X.ID.200004_1.NAME.Endothelins	0.986	0.791	1.228	0.896549	1098	0.966386
X.ID.200033_1.NAME.Plasma.membrane.estrogen.receptor.signaling	0.986	0.791	1.228	0.897596	1098	0.966386
X.ID.500150_1.NAME.Glutamate.Neurotransmitter.Release.Cycle	1.014	0.815	1.263	0.899573	1098	0.966386
X.ID.100040_1.NAME.double.stranded.rna.induced.gene.expression	0.987	0.792	1.228	0.903293	1098	0.966386
X.ID.200004_2.NAME.Endothelins	1.013	0.814	1.262	0.90517	1098	0.966386
X.ID.100132_2.NAME.signal.transduction.through.il1r	0.987	0.792	1.229	0.90522	1098	0.966386
X.ID.100083_1.NAME.p53.signaling.pathway	0.988	0.793	1.23	0.910929	1098	0.966386
X.ID.200181_1.NAME.Signaling.events.mediated.by.VEGFR1.and.VEGFR2	0.988	0.793	1.23	0.911517	1098	0.966386
X.ID.100085_1.NAME.p38.mapk.signaling.pathway	0.988	0.792	1.231	0.911568	1098	0.966386
X.ID.200174_2.NAME.Stabilization.and.expansion.of.the.E.cadherin.adherens.junction	1.012	0.813	1.26	0.913156	1098	0.966386
X.ID.200219_2.NAME.TGF.beta.receptor.signaling	1.012	0.813	1.26	0.91352	1098	0.966386
X.ID.200093_1.NAME.CXCR4.mediated.signaling.events	1.012	0.813	1.26	0.916044	1098	0.966818
X.ID.100147_1.NAME.role.of.erbb2.in.signal.transduction.and.oncology	1.011	0.812	1.259	0.921525	1098	0.970361
X.ID.200061_2.NAME.Presenilin.action.in.Notch.and.Wnt.signaling	0.99	0.793	1.237	0.932426	1098	0.979583
X.ID.200017_2.NAME.p38.MAPK.signaling.pathway	1.009	0.809	1.259	0.93463	1098	0.979646
X.ID.100164_1.NAME.fibrinolysis.pathway	1.008	0.81	1.255	0.941813	1098	0.982072
X.ID.100072_1.NAME.platelet.amyloid.precursor.protein.pathway	0.992	0.797	1.235	0.943069	1098	0.982072
X.ID.100008_1.NAME.ucalpain.and.friends.in.cell.spread	1.008	0.809	1.255	0.943625	1098	0.982072
X.ID.500624_1.NAME.NGF.independant.TRKA.activation	0.993	0.796	1.238	0.94875	1098	0.982072
X.ID.200181_2.NAME.Signaling.events.mediated.by.VEGFR1.and.VEGFR2	1.007	0.808	1.255	0.949621	1098	0.982072
X.ID.200090_4.NAME.mTOR.signaling.pathway	1.007	0.809	1.254	0.949837	1098	0.982072
X.ID.200183_1.NAME.a6b1.and.a6b4.Integrin.signaling	0.994	0.798	1.237	0.956214	1098	0.984178
X.ID.200096_1.NAME.TNF.receptor.signaling.pathway	0.994	0.798	1.238	0.957089	1098	0.984178
X.ID.100246_1.NAME.protein.kinase.a.at.the.centrosome	1.006	0.808	1.252	0.959574	1098	0.984178
X.ID.200019_4.NAME.Noncanonical.Wnt.signaling.pathway	1.005	0.807	1.252	0.961941	1098	0.984178
X.ID.200109_1.NAME.Sumoylation.by.RanBP2.regulates.transcriptional.repression	1.005	0.807	1.252	0.963016	1098	0.984178
X.ID.500502_1.NAME.Regulation.of.AMPK.activity.via.LKB1	0.995	0.798	1.24	0.964796	1098	0.984178
X.ID.500043_1.NAME.ATM.mediated.phosphorylation.of.repair.proteins	0.996	0.8	1.24	0.972081	1098	0.987379
X.ID.200175_5.NAME.Signaling.events.mediated.by.Stem.cell.factor.receptor..c.Kit.	0.997	0.8	1.241	0.976808	1098	0.987379
X.ID.200083_2.NAME.Netrin.mediated.signaling.events	1.003	0.806	1.249	0.976958	1098	0.987379
X.ID.200163_1.NAME.Nongenotropic.Androgen.signaling	1.003	0.806	1.249	0.976958	1098	0.987379
X.ID.500328_1.NAME.Inactivation.of.APC.C.via.direct.inhibition.of.the.APC.C.complex	1.003	0.805	1.249	0.978737	1098	0.987379
X.ID.100079_1.NAME.the.information.processing.pathway.at.the.ifn.beta.enhancer	1.002	0.805	1.248	0.983826	1098	0.989318
X.ID.100137_1.NAME.skeletal.muscle.hypertrophy.is.regulated.via.akt.mtor.pathway	1.002	0.805	1.248	0.985205	1098	0.989318
X.ID.200148_1.NAME.C.MYB.transcription.factor.network	0.998	0.802	1.243	0.987153	1098	0.989318
X.ID.100226_1.NAME.bioactive.peptide.induced.signaling.pathway	1	0.803	1.245	0.999069	1098	0.999069
X.ID.100021_1.NAME.telomeres.telomerase.cellular.aging.and.immortality	NA	NA	NA	NA	NA	NA
X.ID.100049_1.NAME.degradation.of.the.rar.and.rxr.by.the.proteasome	NA	NA	NA	NA	NA	NA
X.ID.100052_2.NAME.bone.remodeling	NA	NA	NA	NA	NA	NA
X.ID.100062_2.NAME.prion.pathway	NA	NA	NA	NA	NA	NA
X.ID.100067_1.NAME.regulation.of.transcriptional.activity.by.pml	NA	NA	NA	NA	NA	NA
X.ID.100071_1.NAME.phospholipase.c.delta.in.phospholipid.associated.cell.signaling	NA	NA	NA	NA	NA	NA
X.ID.100095_1.NAME.ras.independent.pathway.in.nk.cell.mediated.cytotoxicity	NA	NA	NA	NA	NA	NA
X.ID.100172_2.NAME.g.secretase.mediated.erbb4.signaling.pathway	NA	NA	NA	NA	NA	NA
X.ID.100204_2.NAME.apoptotic.signaling.in.response.to.dna.damage	NA	NA	NA	NA	NA	NA
X.ID.100252_2.NAME.agrin.in.postsynaptic.differentiation	NA	NA	NA	NA	NA	NA
X.ID.200005_3.NAME.BCR.signaling.pathway	NA	NA	NA	NA	NA	NA
X.ID.200012_1.NAME.LPA.receptor.mediated.events	NA	NA	NA	NA	NA	NA
X.ID.200012_5.NAME.LPA.receptor.mediated.events	NA	NA	NA	NA	NA	NA
X.ID.200013_1.NAME.Insulin.Pathway	NA	NA	NA	NA	NA	NA
X.ID.200013_4.NAME.Insulin.Pathway	NA	NA	NA	NA	NA	NA
X.ID.200045_2.NAME.LPA4.mediated.signaling.events	NA	NA	NA	NA	NA	NA
X.ID.200052_1.NAME.S1P4.pathway	NA	NA	NA	NA	NA	NA
X.ID.200055_1.NAME.Arf6.trafficking.events	NA	NA	NA	NA	NA	NA
X.ID.200062_2.NAME.Nectin.adhesion.pathway	NA	NA	NA	NA	NA	NA
X.ID.200072_1.NAME.S1P5.pathway	NA	NA	NA	NA	NA	NA
X.ID.200074_1.NAME.Signaling.events.mediated.by.TCPTP	NA	NA	NA	NA	NA	NA
X.ID.200075_2.NAME.Angiopoietin.receptor.Tie2.mediated.signaling	NA	NA	NA	NA	NA	NA
X.ID.200113_7.NAME.Ceramide.signaling.pathway	NA	NA	NA	NA	NA	NA
X.ID.200114_1.NAME.Direct.p53.effectors	NA	NA	NA	NA	NA	NA
X.ID.200117_3.NAME.Sphingosine.1.phosphate..S1P..pathway	NA	NA	NA	NA	NA	NA
X.ID.200125_2.NAME.RXR.and.RAR.heterodimerization.with.other.nuclear.receptor	NA	NA	NA	NA	NA	NA
X.ID.200127_4.NAME.Lissencephaly.gene..LIS1..in.neuronal.migration.and.development	NA	NA	NA	NA	NA	NA
X.ID.200127_6.NAME.Lissencephaly.gene..LIS1..in.neuronal.migration.and.development	NA	NA	NA	NA	NA	NA
X.ID.200137_2.NAME.EPHA.forward.signaling	NA	NA	NA	NA	NA	NA
X.ID.200175_1.NAME.Signaling.events.mediated.by.Stem.cell.factor.receptor..c.Kit.	NA	NA	NA	NA	NA	NA
X.ID.200191_1.NAME.Syndecan.3.mediated.signaling.events	NA	NA	NA	NA	NA	NA
X.ID.200204_2.NAME.Cellular.roles.of.Anthrax.toxin	NA	NA	NA	NA	NA	NA
X.ID.200219_1.NAME.TGF.beta.receptor.signaling	NA	NA	NA	NA	NA	NA
X.ID.200219_5.NAME.TGF.beta.receptor.signaling	NA	NA	NA	NA	NA	NA
X.ID.500068_1.NAME.Fanconi.Anemia.pathway	NA	NA	NA	NA	NA	NA
X.ID.500121_1.NAME.Nectin.Necl..trans.heterodimerization	NA	NA	NA	NA	NA	NA
X.ID.500445_3.NAME.MyD88.cascade	NA	NA	NA	NA	NA	NA
X.ID.500510_1.NAME.Signaling.by.EGFR	NA	NA	NA	NA	NA	NA
X.ID.500527_1.NAME.Eukaryotic.Translation.Elongation	NA	NA	NA	NA	NA	NA
X.ID.500693_1.NAME.Viral.mRNA.Translation	NA	NA	NA	NA	NA	NA
X.ID.500695_1.NAME.Viral.RNP.Complexes.in.the.Host.Cell.Nucleus	NA	NA	NA	NA	NA	NA
X.ID.500699_1.NAME.Packaging.of.Eight.RNA.Segments	NA	NA	NA	NA	NA	NA
X.ID.500759_1.NAME.Nef.Mediated.CD4.Down.regulation	NA	NA	NA	NA	NA	NA

## Sheet: Supplementary Table 6d (T-cell)
EntrezID	GeneSymbol	Cox coef	P
2353	FOS	-0.671164	0.000467441
2534	FYN	-0.526992	0.00554736
8853	ASAP2	0.512985	0.00699789
4688	NCF2	0.412511	0.0290252
5788	PTPRC	-0.411195	0.0299223
116985	ARAP1	-0.37707	0.0460391
55738	ARFGAP1	0.375178	0.0474401
4214	MAP3K1	-0.37146	0.0490038
395	ARHGAP6	-0.358454	0.0572377
3932	LCK	-0.336428	0.0753027
7409	VAV1	-0.321928	0.0884824
392	ARHGAP1	-0.309359	0.101408
3265	HRAS	0.306845	0.103496
5599	MAPK8	0.304511	0.105913
50807	ASAP1	0.246104	0.192265
6416	MAP2K4	-0.226004	0.228933
5595	MAPK3	-0.207561	0.270492
394	ARHGAP5	-0.205896	0.274038
3725	JUN	-0.205896	0.275784
5604	MAP2K1	0.199123	0.290883
10928	RALBP1	0.195348	0.297702
26286	ARFGAP3	-0.12658	0.502941
5894	RAF1	0.111031	0.553942
5778	PTPN7	-0.109359	0.561082
116984	ARAP2	-0.0785637	0.674691
1123	CHN1	-0.0724828	0.699773
393	ARHGAP4	0.0621217	0.741047
5879	RAC1	0.0468403	0.802929
2002	ELK1	0.0114956	0.950062
