# Supplementary material for: Pathway-based subnetworks enable cross-disease biomarker discovery
Source: Nat Commun. 2018 Nov 12;9:4746. doi: 10.1038/s41467-018-07021-3 (PMC6232113; doi:10.1038/s41467-018-07021-3)
Supplement: Supplementary file 9 — Supplementary Data 7 [file 41467_2018_7021_MOESM9_ESM.xlsx]

## Sheet: Supplementary Table 7a (N+E)
Subnetwork module	HR	95% CI lower	95% CI upper	P	n	Q
X.ID.200174_2.NAME.Stabilization.and.expansion.of.the.E.cadherin.adherens.junction	2.24	1.481	3.386	0.000131544	439	0.0213749
X.ID.200204_2.NAME.Cellular.roles.of.Anthrax.toxin	2.217	1.474	3.335	0.000131899	439	0.0213749
X.ID.100105_1.NAME.signal.dependent.regulation.of.myogenesis.by.corepressor.mitr	2.279	1.487	3.493	0.000156448	439	0.0213749
X.ID.200181_3.NAME.Signaling.events.mediated.by.VEGFR1.and.VEGFR2	2.231	1.46	3.408	0.000206736	439	0.0213749
X.ID.100075_1.NAME.regulation.of.pgc.1a	2.261	1.468	3.484	0.000215472	439	0.0213749
X.ID.200013_1.NAME.Insulin.Pathway	2.163	1.421	3.291	0.000316787	439	0.0246461
X.ID.200083_1.NAME.Netrin.mediated.signaling.events	2.057	1.38	3.066	0.000395623	439	0.0246461
X.ID.200175_4.NAME.Signaling.events.mediated.by.Stem.cell.factor.receptor..c.Kit.	2.111	1.392	3.201	0.000435848	439	0.0246461
X.ID.200181_2.NAME.Signaling.events.mediated.by.VEGFR1.and.VEGFR2	2.067	1.374	3.108	0.000487863	439	0.0246461
X.ID.500123_1.NAME.Cell.extracellular.matrix.interactions	2.055	1.37	3.081	0.000496897	439	0.0246461
X.ID.100094_1.NAME.actions.of.nitric.oxide.in.the.heart	2.02	1.345	3.032	0.000696621	439	0.0287952
X.ID.100240_1.NAME.generation.of.amyloid.b.peptide.by.ps1	2.018	1.345	3.027	0.000696658	439	0.0287952
X.ID.200201_1.NAME.Endogenous.TLR.signaling	2.008	1.332	3.026	0.000875871	439	0.0334179
X.ID.500490_2.NAME.Interleukin.1.signaling	1.904	1.284	2.824	0.00135596	439	0.0480396
X.ID.500866_1.NAME.mRNA.Splicing...Major.Pathway	1.871	1.264	2.769	0.00173597	439	0.0540211
X.ID.200122_2.NAME.Integrins.in.angiogenesis	1.918	1.276	2.884	0.00174262	439	0.0540211
X.ID.100122_1.NAME.intrinsic.prothrombin.activation.pathway	1.927	1.275	2.913	0.00185181	439	0.0540292
X.ID.100062_2.NAME.prion.pathway	1.861	1.246	2.78	0.00239349	439	0.065954
X.ID.100113_1.NAME.mapkinase.signaling.pathway	1.86	1.238	2.795	0.00282532	439	0.0737557
X.ID.100236_3.NAME.angiotensin.ii.mediated.activation.of.jnk.pathway.via.pyk2.dependent.signaling	1.851	1.208	2.838	0.00472121	439	0.101066
X.ID.200118_2.NAME.E.cadherin.signaling.in.the.nascent.adherens.junction	1.791	1.191	2.692	0.00508041	439	0.101066
X.ID.500797_2.NAME.HDL.mediated.lipid.transport	1.798	1.192	2.712	0.00511836	439	0.101066
X.ID.200017_2.NAME.p38.MAPK.signaling.pathway	1.776	1.187	2.658	0.00520133	439	0.101066
X.ID.500179_1.NAME.RSK.activation	1.745	1.18	2.58	0.00525863	439	0.101066
X.ID.500307_1.NAME.PECAM1.interactions	1.792	1.189	2.7	0.00528526	439	0.101066
X.ID.100095_1.NAME.ras.independent.pathway.in.nk.cell.mediated.cytotoxicity	1.769	1.185	2.641	0.00529782	439	0.101066
X.ID.200173_1.NAME.Signaling.mediated.by.p38.alpha.and.p38.beta	1.748	1.174	2.602	0.00592621	439	0.108867
X.ID.100067_1.NAME.regulation.of.transcriptional.activity.by.pml	1.697	1.148	2.509	0.00799031	439	0.141543
X.ID.100129_1.NAME.il.2.receptor.beta.chain.in.t.cell.activation	1.694	1.146	2.506	0.00828092	439	0.141632
X.ID.200025_1.NAME.Glypican.1.network	1.703	1.144	2.535	0.00871001	439	0.142982
X.ID.100168_1.NAME.extrinsic.prothrombin.activation.pathway	1.696	1.141	2.521	0.00900399	439	0.142982
X.ID.200096_1.NAME.TNF.receptor.signaling.pathway	1.699	1.138	2.536	0.00956264	439	0.142982
X.ID.200204_1.NAME.Cellular.roles.of.Anthrax.toxin	1.706	1.138	2.559	0.00973465	439	0.142982
X.ID.200127_2.NAME.Lissencephaly.gene..LIS1..in.neuronal.migration.and.development	1.694	1.135	2.529	0.00994465	439	0.142982
X.ID.100167_1.NAME.fas.signaling.pathway..cd95.	1.772	1.146	2.741	0.0100894	439	0.142982
X.ID.500090_1.NAME.Netrin.mediated.repulsion.signals	1.662	1.118	2.47	0.0119591	439	0.16477
X.ID.100235_1.NAME.atm.signaling.pathway	1.664	1.107	2.503	0.0144405	439	0.184474
X.ID.500905_1.NAME.Notch.HLH.transcription.pathway	1.68	1.108	2.547	0.014534	439	0.184474
X.ID.500650_1.NAME.Neurophilin.interactions.with.VEGF.and.VEGFR	1.679	1.108	2.546	0.0146433	439	0.184474
X.ID.500177_2.NAME.CREB.phophorylation.through.the.activation.of.Ras	1.648	1.102	2.465	0.0150359	439	0.184474
X.ID.200031_2.NAME.E2F.transcription.factor.network	1.628	1.098	2.413	0.0152643	439	0.184474
X.ID.100162_1.NAME.fmlp.induced.chemokine.gene.expression.in.hmc.1.cells	1.624	1.094	2.41	0.0162206	439	0.184474
X.ID.100164_1.NAME.fibrinolysis.pathway	1.615	1.091	2.391	0.0166595	439	0.184474
X.ID.500366_1.NAME.MicroRNA..miRNA..Biogenesis	1.613	1.09	2.387	0.0167473	439	0.184474
X.ID.200033_1.NAME.Plasma.membrane.estrogen.receptor.signaling	0.611	0.409	0.915	0.0167908	439	0.184474
X.ID.200085_1.NAME.Role.of.Calcineurin.dependent.NFAT.signaling.in.lymphocytes	1.605	1.086	2.371	0.0174947	439	0.184474
X.ID.200182_1.NAME.PAR1.mediated.thrombin.signaling.events	1.655	1.092	2.508	0.017636	439	0.184474
X.ID.100137_1.NAME.skeletal.muscle.hypertrophy.is.regulated.via.akt.mtor.pathway	1.627	1.088	2.434	0.0178523	439	0.184474
X.ID.500097_1.NAME.L1CAM.interactions	1.607	1.082	2.388	0.0188284	439	0.19059
X.ID.100026_1.NAME.tnf.stress.related.signaling	1.643	1.083	2.492	0.0196068	439	0.1945
X.ID.200061_1.NAME.Presenilin.action.in.Notch.and.Wnt.signaling	1.614	1.071	2.432	0.0221777	439	0.208339
X.ID.200219_5.NAME.TGF.beta.receptor.signaling	1.618	1.071	2.445	0.022404	439	0.208339
X.ID.200214_2.NAME.RAC1.signaling.pathway	1.617	1.069	2.446	0.0228257	439	0.208339
X.ID.100218_1.NAME.caspase.cascade.in.apoptosis	1.6	1.067	2.4	0.0229624	439	0.208339
X.ID.100071_1.NAME.phospholipase.c.delta.in.phospholipid.associated.cell.signaling	1.633	1.07	2.493	0.0231022	439	0.208339
X.ID.100143_1.NAME.hop.pathway.in.cardiac.development	1.577	1.061	2.343	0.0241843	439	0.208394
X.ID.200146_1.NAME.JNK.signaling.in.the.CD4..TCR.pathway	1.583	1.061	2.36	0.0243273	439	0.208394
X.ID.200097_1.NAME.PLK1.signaling.events	1.57	1.06	2.325	0.0243686	439	0.208394
X.ID.500103_1.NAME.NrCAM.interactions	1.576	1.059	2.346	0.0249049	439	0.20937
X.ID.200004_2.NAME.Endothelins	1.58	1.058	2.361	0.0253799	439	0.209807
X.ID.100123_1.NAME.integrin.signaling.pathway	1.608	1.057	2.445	0.0265362	439	0.215769
X.ID.100013_3.NAME.toll.like.receptor.pathway	1.558	1.041	2.331	0.030964	439	0.242832
X.ID.500455_1.NAME.ERK.MAPK.targets	1.555	1.039	2.327	0.0317266	439	0.242832
X.ID.200122_1.NAME.Integrins.in.angiogenesis	1.555	1.039	2.327	0.031782	439	0.242832
X.ID.100079_1.NAME.the.information.processing.pathway.at.the.ifn.beta.enhancer	1.558	1.039	2.336	0.0318228	439	0.242832
X.ID.100100_1.NAME.pkc.catalyzed.phosphorylation.of.inhibitory.phosphoprotein.of.myosin.phosphatase	1.543	1.036	2.297	0.0326999	439	0.243571
X.ID.500141_1.NAME.Synthesis..Secretion..and.Deacylation.of.Ghrelin	1.536	1.032	2.286	0.034456	439	0.243571
X.ID.200084_1.NAME.IL1.mediated.signaling.events	1.539	1.031	2.298	0.0349961	439	0.243571
X.ID.100172_2.NAME.g.secretase.mediated.erbb4.signaling.pathway	0.644	0.427	0.97	0.0353691	439	0.243571
X.ID.200064_1.NAME.Wnt.signaling.network	1.525	1.029	2.26	0.0356921	439	0.243571
X.ID.500377_1.NAME.Unwinding.of.DNA	0.65	0.434	0.972	0.0357325	439	0.243571
X.ID.100066_3.NAME.mechanism.of.gene.regulation.by.peroxisome.proliferators.via.ppara	0.652	0.438	0.972	0.0358156	439	0.243571
X.ID.100072_1.NAME.platelet.amyloid.precursor.protein.pathway	1.53	1.028	2.278	0.0360759	439	0.243571
X.ID.500406_1.NAME.Chemokine.receptors.bind.chemokines	1.538	1.028	2.303	0.0363926	439	0.243571
X.ID.500379_1.NAME.Polo.like.kinase.mediated.events	1.526	1.026	2.271	0.0369801	439	0.243571
X.ID.500655_1.NAME.Processing.of.Capped.Intron.Containing.Pre.mRNA	0.66	0.446	0.977	0.037748	439	0.243571
X.ID.200216_2.NAME.Signaling.events.mediated.by.focal.adhesion.kinase	1.56	1.025	2.374	0.0378125	439	0.243571
X.ID.200039_3.NAME.Signaling.events.mediated.by.Hepatocyte.Growth.Factor.Receptor..c.Met.	1.528	1.022	2.283	0.0388014	439	0.246737
X.ID.200012_2.NAME.LPA.receptor.mediated.events	1.518	1.018	2.264	0.0406794	439	0.255405
X.ID.200053_1.NAME.Validated.transcriptional.targets.of.AP1.family.members.Fra1.and.Fra2	1.503	1.014	2.228	0.0423685	439	0.258135
X.ID.100018_3.NAME.trefoil.factors.initiate.mucosal.healing	1.511	1.014	2.252	0.0426206	439	0.258135
X.ID.100052_2.NAME.bone.remodeling	1.521	1.014	2.282	0.0426756	439	0.258135
X.ID.200187_1.NAME.Aurora.A.signaling	1.522	1.013	2.287	0.0433839	439	0.259258
X.ID.500796_2.NAME.Chylomicron.mediated.lipid.transport	1.562	1.01	2.417	0.0451809	439	0.265213
X.ID.200040_1.NAME.Signaling.events.mediated.by.PTP1B	1.508	1.008	2.257	0.0456475	439	0.265213
X.ID.100226_2.NAME.bioactive.peptide.induced.signaling.pathway	1.513	1.007	2.272	0.0459846	439	0.265213
X.ID.200183_2.NAME.a6b1.and.a6b4.Integrin.signaling	0.674	0.456	0.998	0.048705	439	0.277675
X.ID.200079_2.NAME.Signaling.events.mediated.by.HDAC.Class.I	1.495	1.001	2.232	0.0493517	439	0.278164
X.ID.100062_1.NAME.prion.pathway	1.497	0.991	2.262	0.0554912	439	0.309254
X.ID.200139_2.NAME.BMP.receptor.signaling	1.471	0.99	2.187	0.056121	439	0.309289
X.ID.100068_1.NAME.regulation.of.cell.cycle.progression.by.plk3	1.461	0.989	2.158	0.0570483	439	0.310802
X.ID.200109_1.NAME.Sumoylation.by.RanBP2.regulates.transcriptional.repression	1.472	0.988	2.194	0.0576487	439	0.310802
X.ID.500556_2.NAME.CDO.in.myogenesis	1.486	0.986	2.24	0.0585341	439	0.312182
X.ID.500624_1.NAME.NGF.independant.TRKA.activation	0.673	0.442	1.023	0.0638954	439	0.336565
X.ID.200153_1.NAME.ErbB.receptor.signaling.network	0.682	0.455	1.023	0.064463	439	0.336565
X.ID.200140_1.NAME.IL3.mediated.signaling.events	1.449	0.974	2.156	0.0674367	439	0.347265
X.ID.100244_3.NAME.alk.in.cardiac.myocytes	1.457	0.972	2.184	0.0686585	439	0.347265
X.ID.500120_1.NAME.Adherens.junctions.interactions	1.435	0.97	2.122	0.0704965	439	0.347265
X.ID.200199_1.NAME.p53.pathway	1.44	0.967	2.143	0.0725534	439	0.347265
X.ID.500121_1.NAME.Nectin.Necl..trans.heterodimerization	0.693	0.464	1.035	0.0730776	439	0.347265
X.ID.200055_1.NAME.Arf6.trafficking.events	1.434	0.966	2.13	0.0735194	439	0.347265
X.ID.100098_1.NAME.nfat.and.hypertrophy.of.the.heart.	1.444	0.966	2.16	0.0735308	439	0.347265
X.ID.100085_1.NAME.p38.mapk.signaling.pathway	1.437	0.966	2.138	0.0738478	439	0.347265
X.ID.200148_2.NAME.C.MYB.transcription.factor.network	1.43	0.966	2.118	0.0739413	439	0.347265
X.ID.200203_1.NAME.Paxillin.independent.events.mediated.by.a4b1.and.a4b7	0.696	0.468	1.036	0.0740998	439	0.347265
X.ID.200116_4.NAME.p75.NTR..mediated.signaling	1.43	0.966	2.117	0.0742138	439	0.347265
X.ID.200026_4.NAME.TCR.signaling.in.naive.CD4..T.cells	1.428	0.963	2.117	0.0759613	439	0.35212
X.ID.100197_1.NAME.regulation.of.spermatogenesis.by.crem	1.429	0.96	2.129	0.0787246	439	0.36155
X.ID.200114_1.NAME.Direct.p53.effectors	1.419	0.959	2.1	0.0800763	439	0.362989
X.ID.200017_1.NAME.p38.MAPK.signaling.pathway	0.704	0.475	1.044	0.0805015	439	0.362989
X.ID.200098_1.NAME.Ras.signaling.in.the.CD4..TCR.pathway	0.706	0.476	1.047	0.083279	439	0.37213
X.ID.100204_2.NAME.apoptotic.signaling.in.response.to.dna.damage	1.412	0.953	2.091	0.085241	439	0.372707
X.ID.200112_1.NAME.IL2.signaling.events.mediated.by.PI3K	1.417	0.953	2.109	0.0853015	439	0.372707
X.ID.500308_1.NAME.Basigin.interactions	1.421	0.952	2.122	0.0856625	439	0.372707
X.ID.200024_1.NAME.Signaling.events.mediated.by.HDAC.Class.III	1.418	0.95	2.118	0.0876805	439	0.37817
X.ID.200005_4.NAME.BCR.signaling.pathway	1.399	0.946	2.069	0.0927452	439	0.394251
X.ID.100042_2.NAME.visual.signal.transduction	1.425	0.943	2.153	0.0929986	439	0.394251
X.ID.500656_1.NAME.mRNA.Splicing...Minor.Pathway	1.394	0.943	2.06	0.095442	439	0.40118
X.ID.200066_2.NAME.CDC42.signaling.events	0.717	0.482	1.065	0.0996152	439	0.412976
X.ID.500609_1.NAME.NRAGE.signals.death.through.JNK	1.409	0.936	2.122	0.100689	439	0.412976
X.ID.100106_1.NAME.role.of.mitochondria.in.apoptotic.signaling	1.387	0.938	2.049	0.100746	439	0.412976
X.ID.100165_1.NAME.fc.epsilon.receptor.i.signaling.in.mast.cells	1.385	0.936	2.05	0.102968	439	0.418624
X.ID.100056_1.NAME.rac1.cell.motility.signaling.pathway	1.393	0.934	2.076	0.103853	439	0.41879
X.ID.100194_1.NAME.ctcf..first.multivalent.nuclear.factor	1.393	0.929	2.089	0.10834	439	0.432043
X.ID.200126_2.NAME.ErbB1.downstream.signaling	1.391	0.929	2.083	0.108882	439	0.432043
X.ID.200086_1.NAME.Glucocorticoid.receptor.regulatory.network	1.379	0.928	2.049	0.111976	439	0.440794
X.ID.100245_2.NAME.akt.signaling.pathway	0.726	0.487	1.083	0.116357	439	0.454432
X.ID.200003_5.NAME.Fc.epsilon.receptor.I.signaling.in.mast.cells	0.73	0.493	1.083	0.117853	439	0.456679
X.ID.100058_1.NAME.pten.dependent.cell.cycle.arrest.and.apoptosis	1.364	0.923	2.016	0.119121	439	0.458016
X.ID.200019_4.NAME.Noncanonical.Wnt.signaling.pathway	1.372	0.92	2.046	0.120684	439	0.460293
X.ID.200117_3.NAME.Sphingosine.1.phosphate..S1P..pathway	1.377	0.918	2.064	0.121569	439	0.460293
X.ID.100212_1.NAME.cdc25.and.chk1.regulatory.pathway.in.response.to.dna.damage	0.734	0.495	1.087	0.122637	439	0.460817
X.ID.200185_1.NAME.Syndecan.2.mediated.signaling.events	1.359	0.919	2.011	0.124307	439	0.463581
X.ID.500858_1.NAME.snRNP.Assembly	0.737	0.498	1.091	0.127037	439	0.470226
X.ID.100250_1.NAME.hemoglobins.chaperone	1.357	0.913	2.016	0.130514	439	0.479518
X.ID.200135_1.NAME.ErbB2.ErbB3.signaling.events	0.739	0.498	1.096	0.132366	439	0.482745
X.ID.200136_1.NAME.FOXM1.transcription.factor.network	1.346	0.911	1.988	0.136336	439	0.483791
X.ID.100030_1.NAME.aspirin.blocks.signaling.pathway.involved.in.platelet.activation	0.743	0.501	1.099	0.137154	439	0.483791
X.ID.100195_1.NAME.sumoylation.as.a.mechanism.to.modulate.ctbp.dependent.gene.responses	0.739	0.496	1.102	0.137698	439	0.483791
X.ID.200075_1.NAME.Angiopoietin.receptor.Tie2.mediated.signaling	1.343	0.908	1.988	0.139618	439	0.483791
X.ID.500101_1.NAME.CHL1.interactions	1.346	0.907	1.996	0.139886	439	0.483791
X.ID.500294_1.NAME.GPVI.mediated.activation.cascade	0.743	0.501	1.103	0.14007	439	0.483791
X.ID.500799_1.NAME.Hormone.sensitive.lipase..HSL..mediated.triacylglycerol.hydrolysis	1.348	0.906	2.006	0.140663	439	0.483791
X.ID.200090_2.NAME.mTOR.signaling.pathway	1.34	0.906	1.981	0.142301	439	0.483791
X.ID.500796_1.NAME.Chylomicron.mediated.lipid.transport	1.351	0.904	2.019	0.142751	439	0.483791
X.ID.500013_1.NAME.Clathrin.derived.vesicle.budding	0.747	0.505	1.105	0.144249	439	0.483791
X.ID.100148_1.NAME.control.of.skeletal.myogenesis.by.hdac.and.calcium.calmodulin.dependent.kinase..camk.	1.341	0.904	1.991	0.144777	439	0.483791
X.ID.500065_1.NAME.Formation.of.transcription.coupled.NER..TC.NER..repair.complex	0.741	0.496	1.109	0.145194	439	0.483791
X.ID.200044_2.NAME.S1P3.pathway	0.746	0.502	1.108	0.145993	439	0.483791
X.ID.200060_3.NAME.Reelin.signaling.pathway	1.358	0.898	2.053	0.14671	439	0.483791
X.ID.500457_1.NAME.CREB.phosphorylation	1.337	0.902	1.982	0.147557	439	0.483791
X.ID.100181_1.NAME.egf.signaling.pathway	1.336	0.901	1.979	0.149418	439	0.483791
X.ID.200208_1.NAME.Downstream.signaling.in.naive.CD8..T.cells	1.339	0.9	1.992	0.150219	439	0.483791
X.ID.100150_1.NAME.calcium.signaling.by.hbx.of.hepatitis.b.virus	0.748	0.504	1.112	0.151181	439	0.483791
X.ID.200011_1.NAME.Aurora.B.signaling	1.335	0.9	1.981	0.151185	439	0.483791
X.ID.200093_4.NAME.CXCR4.mediated.signaling.events	0.748	0.502	1.115	0.154075	439	0.486646
X.ID.200220_2.NAME.Notch.mediated.HES.HEY.network	1.334	0.897	1.986	0.154919	439	0.486646
X.ID.200213_2.NAME.FGF.signaling.pathway	1.336	0.896	1.991	0.15502	439	0.486646
X.ID.200079_1.NAME.Signaling.events.mediated.by.HDAC.Class.I	1.332	0.895	1.981	0.157704	439	0.491957
X.ID.500172_1.NAME.Trafficking.of.GluR2.containing.AMPA.receptors	1.33	0.894	1.979	0.158974	439	0.49282
X.ID.100046_1.NAME.rb.tumor.suppressor.checkpoint.signaling.in.response.to.dna.damage	0.75	0.5	1.124	0.163616	439	0.500977
X.ID.200127_5.NAME.Lissencephaly.gene..LIS1..in.neuronal.migration.and.development	1.319	0.893	1.95	0.164552	439	0.500977
X.ID.200128_1.NAME.Syndecan.4.mediated.signaling.events	1.32	0.892	1.951	0.164636	439	0.500977
X.ID.500014_3.NAME.Golgi.Associated.Vesicle.Biogenesis	1.326	0.888	1.98	0.16736	439	0.502101
X.ID.500100_1.NAME.Signal.transduction.by.L1	1.317	0.891	1.947	0.16752	439	0.502101
X.ID.500693_1.NAME.Viral.mRNA.Translation	1.319	0.89	1.955	0.168042	439	0.502101
X.ID.100108_1.NAME.melanocyte.development.and.pigmentation.pathway	1.316	0.888	1.951	0.170981	439	0.505241
X.ID.100026_2.NAME.tnf.stress.related.signaling	0.76	0.513	1.126	0.171728	439	0.505241
X.ID.100154_1.NAME.inhibition.of.cellular.proliferation.by.gleevec	1.313	0.888	1.942	0.172149	439	0.505241
X.ID.200116_3.NAME.p75.NTR..mediated.signaling	1.311	0.883	1.947	0.178819	439	0.52173
X.ID.200006_1.NAME.Signaling.events.mediated.by.PRL	0.763	0.512	1.135	0.181873	439	0.527538
X.ID.100213_1.NAME.cd40l.signaling.pathway	1.306	0.881	1.936	0.183514	439	0.527743
X.ID.200210_1.NAME.PLK3.signaling.events	1.303	0.882	1.926	0.184254	439	0.527743
X.ID.100016_1.NAME.chaperones.modulate.interferon.signaling.pathway	1.303	0.881	1.926	0.185136	439	0.527743
X.ID.200096_5.NAME.TNF.receptor.signaling.pathway	0.769	0.52	1.137	0.18767	439	0.531909
X.ID.100084_1.NAME.hypoxia.and.p53.in.the.cardiovascular.system	1.295	0.876	1.914	0.194524	439	0.547306
X.ID.100064_1.NAME.basic.mechanism.of.action.of.ppara.pparb.d..and.pparg.and.effects.on.gene.expression	1.294	0.875	1.915	0.197062	439	0.547306
X.ID.100014_1.NAME.tnfr2.signaling.pathway	1.3	0.872	1.938	0.197215	439	0.547306
X.ID.500641_1.NAME.AKT.phosphorylates.targets.in.the.nucleus	1.317	0.866	2.004	0.197594	439	0.547306
X.ID.200142_1.NAME.E.cadherin.signaling.in.keratinocytes	1.292	0.873	1.911	0.199992	439	0.547306
X.ID.500014_1.NAME.Golgi.Associated.Vesicle.Biogenesis	0.775	0.524	1.145	0.200306	439	0.547306
X.ID.200181_5.NAME.Signaling.events.mediated.by.VEGFR1.and.VEGFR2	0.774	0.523	1.146	0.200826	439	0.547306
X.ID.200093_1.NAME.CXCR4.mediated.signaling.events	1.291	0.869	1.917	0.20631	439	0.55689
X.ID.100184_1.NAME.erk.and.pi.3.kinase.are.necessary.for.collagen.binding.in.corneal.epithelia	1.29	0.868	1.917	0.207689	439	0.55689
X.ID.200003_1.NAME.Fc.epsilon.receptor.I.signaling.in.mast.cells	1.288	0.868	1.913	0.208641	439	0.55689
X.ID.100101_1.NAME.mtor.signaling.pathway	1.285	0.868	1.903	0.210617	439	0.55689
X.ID.200171_1.NAME.Regulation.of.cytoplasmic.and.nuclear.SMAD2.3.signaling	1.283	0.868	1.895	0.21098	439	0.55689
X.ID.100032_1.NAME.map.kinase.inactivation.of.smrt.corepressor	1.292	0.865	1.928	0.211079	439	0.55689
X.ID.100224_1.NAME.btg.family.proteins.and.cell.cycle.regulation	1.299	0.86	1.963	0.214276	439	0.560125
X.ID.200213_1.NAME.FGF.signaling.pathway	1.285	0.864	1.909	0.215378	439	0.560125
X.ID.200201_2.NAME.Endogenous.TLR.signaling	0.782	0.529	1.155	0.216059	439	0.560125
X.ID.500128_2.NAME.Insulin.Synthesis.and.Processing	0.782	0.529	1.156	0.216823	439	0.560125
X.ID.100171_1.NAME.role.of.erk5.in.neuronal.survival.pathway	1.281	0.863	1.901	0.219999	439	0.56469
X.ID.200198_3.NAME.BARD1.signaling.events	0.78	0.523	1.162	0.22114	439	0.56469
X.ID.100119_1.NAME.keratinocyte.differentiation	1.279	0.859	1.904	0.224905	439	0.56469
X.ID.100022_1.NAME.t.cell.receptor.signaling.pathway	1.274	0.86	1.887	0.226471	439	0.56469
X.ID.200197_1.NAME.Ephrin.B.reverse.signaling	1.272	0.861	1.881	0.226966	439	0.56469
X.ID.200187_2.NAME.Aurora.A.signaling	1.279	0.858	1.906	0.226988	439	0.56469
X.ID.200145_5.NAME.Neurotrophic.factor.mediated.Trk.receptor.signaling	1.276	0.859	1.896	0.227044	439	0.56469
X.ID.100129_3.NAME.il.2.receptor.beta.chain.in.t.cell.activation	1.278	0.857	1.906	0.228878	439	0.56469
X.ID.200030_1.NAME.Canonical.NF.kappaB.pathway	1.271	0.859	1.88	0.22992	439	0.56469
X.ID.500134_1.NAME.Regulation.of.Insulin.Secretion	1.271	0.859	1.879	0.229975	439	0.56469
X.ID.500945_1.NAME.Removal.of.DNA.patch.containing.abasic.residue	1.272	0.856	1.89	0.233571	439	0.570695
X.ID.100146_1.NAME.segmentation.clock	1.27	0.856	1.885	0.234798	439	0.570883
X.ID.500328_1.NAME.Inactivation.of.APC.C.via.direct.inhibition.of.the.APC.C.complex	1.266	0.857	1.872	0.236159	439	0.571389
X.ID.200166_2.NAME.Caspase.cascade.in.apoptosis	1.275	0.852	1.908	0.238117	439	0.573329
X.ID.500991_1.NAME.Cyclin.A.B1.associated.events.during.G2.M.transition	1.264	0.856	1.868	0.239401	439	0.573638
X.ID.200036_1.NAME.ATR.signaling.pathway	1.262	0.854	1.866	0.242425	439	0.57809
X.ID.200165_1.NAME.Hedgehog.signaling.events.mediated.by.Gli.proteins	1.261	0.85	1.872	0.248969	439	0.590855
X.ID.200065_1.NAME.TRAIL.signaling.pathway	1.257	0.85	1.858	0.251348	439	0.593661
X.ID.500769_1.NAME.Glycoprotein.hormones	1.286	0.836	1.981	0.252585	439	0.593755
X.ID.200206_1.NAME.Trk.receptor.signaling.mediated.by.the.MAPK.pathway	1.256	0.849	1.858	0.254136	439	0.594583
X.ID.500833_1.NAME.Opioid.Signalling	1.256	0.846	1.864	0.257673	439	0.600027
X.ID.200205_1.NAME.S1P2.pathway	0.798	0.539	1.182	0.260794	439	0.604457
X.ID.200176_3.NAME.EPO.signaling.pathway	1.25	0.846	1.846	0.262986	439	0.606701
X.ID.500866_3.NAME.mRNA.Splicing...Major.Pathway	0.787	0.513	1.206	0.271267	439	0.62291
X.ID.500689_1.NAME.vRNP.Assembly	1.245	0.841	1.844	0.273494	439	0.62513
X.ID.500697_1.NAME.Assembly.of.Viral.Components.at.the.Budding.Site	0.801	0.537	1.194	0.275318	439	0.625303
X.ID.100017_1.NAME.tgf.beta.signaling.pathway	1.252	0.835	1.877	0.277163	439	0.625303
X.ID.200061_2.NAME.Presenilin.action.in.Notch.and.Wnt.signaling	0.792	0.518	1.209	0.279485	439	0.625303
X.ID.200095_1.NAME.EGF.receptor..ErbB1..signaling.pathway	1.24	0.839	1.832	0.280155	439	0.625303
X.ID.200175_3.NAME.Signaling.events.mediated.by.Stem.cell.factor.receptor..c.Kit.	1.244	0.837	1.85	0.280321	439	0.625303
X.ID.200012_4.NAME.LPA.receptor.mediated.events	0.806	0.544	1.193	0.281134	439	0.625303
X.ID.200013_4.NAME.Insulin.Pathway	1.238	0.837	1.831	0.285473	439	0.625934
X.ID.200094_1.NAME.IGF1.pathway	1.239	0.836	1.837	0.28625	439	0.625934
X.ID.200175_6.NAME.Signaling.events.mediated.by.Stem.cell.factor.receptor..c.Kit.	0.809	0.547	1.195	0.286804	439	0.625934
X.ID.500841_1.NAME.DARPP.32.events	0.808	0.545	1.197	0.287634	439	0.625934
X.ID.200116_5.NAME.p75.NTR..mediated.signaling	0.806	0.541	1.201	0.288598	439	0.625934
X.ID.200019_3.NAME.Noncanonical.Wnt.signaling.pathway	1.237	0.835	1.831	0.28899	439	0.625934
X.ID.100114_1.NAME.role.of.mal.in.rho.mediated.activation.of.srf	1.238	0.833	1.838	0.290881	439	0.627052
X.ID.200008_1.NAME.RhoA.signaling.pathway	1.234	0.834	1.825	0.293206	439	0.627052
X.ID.100102_1.NAME.downregulated.of.mta.3.in.er.negative.breast.tumors	1.233	0.833	1.824	0.295139	439	0.627052
X.ID.100204_1.NAME.apoptotic.signaling.in.response.to.dna.damage	1.232	0.834	1.819	0.295364	439	0.627052
X.ID.200081_2.NAME.Regulation.of.Telomerase	1.235	0.831	1.835	0.296747	439	0.627052
X.ID.500087_1.NAME.NCAM1.interactions	0.81	0.544	1.205	0.297318	439	0.627052
X.ID.200004_1.NAME.Endothelins	0.812	0.549	1.202	0.298355	439	0.627052
X.ID.500575_1.NAME.RNA.Polymerase.I.Transcription.Initiation	0.812	0.547	1.205	0.300508	439	0.62891
X.ID.200126_3.NAME.ErbB1.downstream.signaling	1.231	0.829	1.827	0.303197	439	0.630482
X.ID.200090_4.NAME.mTOR.signaling.pathway	1.234	0.827	1.843	0.303801	439	0.630482
X.ID.500652_1.NAME.Generic.Transcription.Pathway	1.225	0.825	1.82	0.314586	439	0.649962
X.ID.200125_2.NAME.RXR.and.RAR.heterodimerization.with.other.nuclear.receptor	0.819	0.554	1.21	0.315808	439	0.649962
X.ID.500306_1.NAME.Tie2.Signaling	1.225	0.822	1.826	0.318954	439	0.653723
X.ID.100201_1.NAME.regulation.of.ck1.cdk5.by.type.1.glutamate.receptors	1.221	0.822	1.814	0.322082	439	0.657418
X.ID.200175_7.NAME.Signaling.events.mediated.by.Stem.cell.factor.receptor..c.Kit.	1.227	0.816	1.845	0.324796	439	0.660242
X.ID.500060_2.NAME.Formation.of.incision.complex.in.GG.NER	1.215	0.822	1.795	0.328181	439	0.662151
X.ID.200043_1.NAME.IL12.mediated.signaling.events	1.217	0.82	1.806	0.329105	439	0.662151
X.ID.500088_2.NAME.Netrin.1.signaling	1.214	0.822	1.793	0.32974	439	0.662151
X.ID.100144_1.NAME.hiv.1.nef..negative.effector.of.fas.and.tnf	1.215	0.819	1.803	0.33348	439	0.66696
X.ID.200092_1.NAME.IL2.mediated.signaling.events	1.212	0.817	1.796	0.339165	439	0.675606
X.ID.200219_2.NAME.TGF.beta.receptor.signaling	1.216	0.812	1.819	0.342458	439	0.679436
X.ID.200014_1.NAME.Notch.signaling.pathway	1.208	0.815	1.791	0.346066	439	0.681422
X.ID.200075_4.NAME.Angiopoietin.receptor.Tie2.mediated.signaling	0.828	0.558	1.227	0.346207	439	0.681422
X.ID.100095_2.NAME.ras.independent.pathway.in.nk.cell.mediated.cytotoxicity	0.83	0.562	1.227	0.351002	439	0.685799
X.ID.500592_1.NAME.Signaling.by.BMP	1.21	0.81	1.806	0.351196	439	0.685799
X.ID.100257_1.NAME.the.41bb.dependent.immune.response	1.205	0.813	1.786	0.353217	439	0.687042
X.ID.200017_3.NAME.p38.MAPK.signaling.pathway	1.205	0.811	1.791	0.355426	439	0.688638
X.ID.100116_4.NAME.lissencephaly.gene..lis1..in.neuronal.migration.and.development	1.201	0.813	1.776	0.357801	439	0.688792
X.ID.200168_1.NAME.CXCR3.mediated.signaling.events	1.202	0.812	1.778	0.358283	439	0.688792
X.ID.100132_2.NAME.signal.transduction.through.il1r	1.202	0.806	1.792	0.3677	439	0.704167
X.ID.200018_1.NAME.GMCSF.mediated.signaling.events	0.837	0.565	1.239	0.373136	439	0.711669
X.ID.200137_1.NAME.EPHA.forward.signaling	0.835	0.561	1.243	0.374487	439	0.711669
X.ID.100018_2.NAME.trefoil.factors.initiate.mucosal.healing	1.192	0.805	1.764	0.380032	439	0.717755
X.ID.200113_7.NAME.Ceramide.signaling.pathway	0.839	0.568	1.241	0.380584	439	0.717755
X.ID.500256_1.NAME.TNF.signaling	0.839	0.566	1.244	0.382714	439	0.719038
X.ID.501001_1.NAME.Mitotic.Telophase..Cytokinesis	0.84	0.567	1.246	0.386679	439	0.723747
X.ID.100234_3.NAME.role.of.brca1.brca2.and.atr.in.cancer.susceptibility	1.188	0.801	1.761	0.3915	439	0.729131
X.ID.200076_2.NAME.FAS..CD95..signaling.pathway	1.191	0.798	1.776	0.392496	439	0.729131
X.ID.100077_2.NAME.pdgf.signaling.pathway	1.183	0.8	1.75	0.398976	439	0.735742
X.ID.100189_1.NAME.induction.of.apoptosis.through.dr3.and.dr4.5.death.receptors	1.184	0.799	1.754	0.399021	439	0.735742
X.ID.100111_1.NAME.mcalpain.and.friends.in.cell.motility	1.179	0.798	1.742	0.409378	439	0.752043
X.ID.200050_1.NAME.EPHB.forward.signaling	0.848	0.572	1.257	0.411551	439	0.753245
X.ID.500897_1.NAME.Cyclin.D.associated.events.in.G1	0.85	0.574	1.257	0.41465	439	0.756126
X.ID.500405_15.NAME.Peptide.ligand.binding.receptors	0.851	0.574	1.261	0.42075	439	0.76444
X.ID.100174_2.NAME.er.associated.degradation..erad..pathway	0.852	0.573	1.265	0.426323	439	0.765757
X.ID.200093_2.NAME.CXCR4.mediated.signaling.events	0.854	0.578	1.261	0.426574	439	0.765757
X.ID.100244_1.NAME.alk.in.cardiac.myocytes	1.172	0.791	1.737	0.429718	439	0.765757
X.ID.100210_1.NAME.phosphorylation.of.mek1.by.cdk5.p35.down.regulates.the.map.kinase.pathway	1.172	0.79	1.737	0.429993	439	0.765757
X.ID.100211_1.NAME.role.of.pi3k.subunit.p85.in.regulation.of.actin.organization.and.cell.migration	0.856	0.579	1.264	0.433668	439	0.765757
X.ID.100170_2.NAME.erk1.erk2.mapk.signaling.pathway	0.854	0.575	1.269	0.434479	439	0.765757
X.ID.100147_1.NAME.role.of.erbb2.in.signal.transduction.and.oncology	1.169	0.79	1.728	0.434921	439	0.765757
X.ID.200012_3.NAME.LPA.receptor.mediated.events	1.168	0.79	1.727	0.437199	439	0.765757
X.ID.200044_1.NAME.S1P3.pathway	1.168	0.79	1.726	0.437216	439	0.765757
X.ID.200117_1.NAME.Sphingosine.1.phosphate..S1P..pathway	1.168	0.79	1.726	0.437216	439	0.765757
X.ID.200039_4.NAME.Signaling.events.mediated.by.Hepatocyte.Growth.Factor.Receptor..c.Met.	1.169	0.787	1.736	0.438458	439	0.765757
X.ID.100171_3.NAME.role.of.erk5.in.neuronal.survival.pathway	1.169	0.786	1.738	0.440551	439	0.766713
X.ID.100219_1.NAME.carm1.and.regulation.of.the.estrogen.receptor	1.166	0.787	1.729	0.442997	439	0.768274
X.ID.100041_1.NAME.rho.cell.motility.signaling.pathway	1.162	0.785	1.721	0.453453	439	0.781442
X.ID.500490_4.NAME.Interleukin.1.signaling	1.16	0.785	1.714	0.455195	439	0.781442
X.ID.100159_1.NAME.cell.cycle..g2.m.checkpoint	1.163	0.782	1.728	0.455536	439	0.781442
X.ID.100154_2.NAME.inhibition.of.cellular.proliferation.by.gleevec	0.862	0.584	1.274	0.456891	439	0.781442
X.ID.100116_3.NAME.lissencephaly.gene..lis1..in.neuronal.migration.and.development	1.157	0.782	1.711	0.466013	439	0.791117
X.ID.100255_1.NAME.role.of.nicotinic.acetylcholine.receptors.in.the.regulation.of.apoptosis	0.864	0.584	1.28	0.466397	439	0.791117
X.ID.100088_2.NAME.nfkb.activation.by.nontypeable.hemophilus.influenzae	1.156	0.782	1.708	0.467333	439	0.791117
X.ID.100089_1.NAME.regulators.of.bone.mineralization	1.156	0.781	1.71	0.469304	439	0.791751
X.ID.500441_1.NAME.Olfactory.Signaling.Pathway	0.867	0.586	1.282	0.473729	439	0.792692
X.ID.200083_3.NAME.Netrin.mediated.signaling.events	1.157	0.776	1.724	0.474129	439	0.792692
X.ID.200105_1.NAME.C.MYC.pathway	1.153	0.78	1.703	0.475724	439	0.792692
X.ID.200176_2.NAME.EPO.signaling.pathway	1.152	0.78	1.703	0.476254	439	0.792692
X.ID.200195_1.NAME.HIF.1.alpha.transcription.factor.network	1.152	0.778	1.705	0.480935	439	0.797805
X.ID.100215_1.NAME.ccr3.signaling.in.eosinophils	0.867	0.581	1.294	0.484987	439	0.801844
X.ID.200188_1.NAME.Arf1.pathway	0.871	0.588	1.29	0.490848	439	0.808132
X.ID.100052_1.NAME.bone.remodeling	0.872	0.59	1.289	0.492137	439	0.808132
X.ID.500406_3.NAME.Chemokine.receptors.bind.chemokines	1.149	0.771	1.713	0.494012	439	0.808132
X.ID.200178_1.NAME.Calcium.signaling.in.the.CD4..TCR.pathway	1.146	0.774	1.697	0.495306	439	0.808132
X.ID.200169_1.NAME.Regulation.of.nuclear.beta.catenin.signaling.and.target.gene.transcription	0.873	0.589	1.294	0.498985	439	0.80967
X.ID.200113_4.NAME.Ceramide.signaling.pathway	1.145	0.772	1.698	0.500277	439	0.80967
X.ID.200156_1.NAME.PDGFR.alpha.signaling.pathway	0.874	0.591	1.294	0.501728	439	0.80967
X.ID.200070_1.NAME.LKB1.signaling.events	1.146	0.769	1.708	0.502779	439	0.80967
X.ID.200176_5.NAME.EPO.signaling.pathway	0.875	0.589	1.298	0.505427	439	0.8113
X.ID.100008_1.NAME.ucalpain.and.friends.in.cell.spread	0.874	0.584	1.307	0.510622	439	0.816465
X.ID.100047_1.NAME.ras.signaling.pathway	0.877	0.593	1.297	0.511937	439	0.816465
X.ID.200152_1.NAME.p38.signaling.mediated.by.MAPKAP.kinases	1.139	0.765	1.695	0.521914	439	0.824203
X.ID.200076_5.NAME.FAS..CD95..signaling.pathway	1.137	0.767	1.684	0.522358	439	0.824203
X.ID.100186_1.NAME.repression.of.pain.sensation.by.the.transcriptional.regulator.dream	1.136	0.767	1.683	0.52308	439	0.824203
X.ID.500428_4.NAME.Class.B.2..Secretin.family.receptors.	0.875	0.581	1.32	0.52524	439	0.824203
X.ID.100010_1.NAME.tsp.1.induced.apoptosis.in.microvascular.endothelial.cell	1.136	0.766	1.684	0.525901	439	0.824203
X.ID.200073_1.NAME.Canonical.Wnt.signaling.pathway	0.881	0.596	1.303	0.526759	439	0.824203
X.ID.200216_1.NAME.Signaling.events.mediated.by.focal.adhesion.kinase	1.135	0.761	1.695	0.534637	439	0.833899
X.ID.500510_1.NAME.Signaling.by.EGFR	0.883	0.595	1.312	0.538606	439	0.837456
X.ID.100169_1.NAME.mets.affect.on.macrophage.differentiation	1.131	0.76	1.682	0.544407	439	0.843576
X.ID.100021_1.NAME.telomeres.telomerase.cellular.aging.and.immortality	1.128	0.763	1.668	0.546686	439	0.843576
X.ID.200207_2.NAME.Trk.receptor.signaling.mediated.by.PI3K.and.PLC.gamma	0.887	0.599	1.313	0.547644	439	0.843576
X.ID.100039_2.NAME.rna.polymerase.iii.transcription	1.13	0.757	1.687	0.549736	439	0.844177
X.ID.200094_4.NAME.IGF1.pathway	1.123	0.76	1.66	0.558809	439	0.85546
X.ID.100083_1.NAME.p53.signaling.pathway	0.891	0.603	1.316	0.561939	439	0.855819
X.ID.200123_1.NAME.IFN.gamma.pathway	0.891	0.602	1.318	0.563652	439	0.855819
X.ID.100029_1.NAME.sprouty.regulation.of.tyrosine.kinase.signals	0.892	0.602	1.322	0.568805	439	0.855819
X.ID.100038_1.NAME.srebp.control.of.lipid.synthesis	0.891	0.6	1.324	0.568931	439	0.855819
X.ID.100132_1.NAME.signal.transduction.through.il1r	1.12	0.758	1.656	0.568972	439	0.855819
X.ID.500490_3.NAME.Interleukin.1.signaling	1.12	0.758	1.655	0.569396	439	0.855819
X.ID.100054_1.NAME.influence.of.ras.and.rho.proteins.on.g1.to.s.transition	1.119	0.757	1.656	0.571889	439	0.856969
X.ID.200075_2.NAME.Angiopoietin.receptor.Tie2.mediated.signaling	1.118	0.755	1.656	0.576966	439	0.860239
X.ID.200180_1.NAME.Effects.of.Botulinum.toxin	0.894	0.604	1.324	0.577539	439	0.860239
X.ID.100252_2.NAME.agrin.in.postsynaptic.differentiation	1.118	0.752	1.664	0.580878	439	0.862621
X.ID.500458_1.NAME.Activation.of.the.AP.1.family.of.transcription.factors	1.115	0.754	1.649	0.584493	439	0.864202
X.ID.100118_2.NAME.lectin.induced.complement.pathway	1.116	0.749	1.663	0.589397	439	0.864202
X.ID.200079_3.NAME.Signaling.events.mediated.by.HDAC.Class.I	0.898	0.607	1.33	0.592833	439	0.864202
X.ID.500502_1.NAME.Regulation.of.AMPK.activity.via.LKB1	1.113	0.752	1.647	0.592928	439	0.864202
X.ID.200215_2.NAME.Regulation.of.retinoblastoma.protein	1.112	0.753	1.644	0.593279	439	0.864202
X.ID.200207_1.NAME.Trk.receptor.signaling.mediated.by.PI3K.and.PLC.gamma	0.899	0.608	1.329	0.593506	439	0.864202
X.ID.100239_1.NAME.adp.ribosylation.factor	0.9	0.609	1.329	0.59576	439	0.864202
X.ID.200115_3.NAME.Regulation.of.Androgen.receptor.activity	1.111	0.752	1.642	0.596342	439	0.864202
X.ID.100049_1.NAME.degradation.of.the.rar.and.rxr.by.the.proteasome	0.9	0.609	1.33	0.597624	439	0.864202
X.ID.200205_2.NAME.S1P2.pathway	0.903	0.611	1.334	0.606884	439	0.871428
X.ID.100047_2.NAME.ras.signaling.pathway	1.108	0.749	1.637	0.607912	439	0.871428
X.ID.200026_3.NAME.TCR.signaling.in.naive.CD4..T.cells	1.108	0.748	1.641	0.608295	439	0.871428
X.ID.200219_1.NAME.TGF.beta.receptor.signaling	0.904	0.612	1.336	0.612466	439	0.871428
X.ID.100178_1.NAME.regulation.of.eif.4e.and.p70s6.kinase	1.106	0.748	1.636	0.613416	439	0.871428
X.ID.100152_1.NAME.inactivation.of.gsk3.by.akt.causes.accumulation.of.b.catenin.in.alveolar.macrophages	0.903	0.607	1.343	0.614592	439	0.871428
X.ID.200159_1.NAME.Signaling.mediated.by.p38.gamma.and.p38.delta	0.904	0.611	1.338	0.614919	439	0.871428
X.ID.200005_3.NAME.BCR.signaling.pathway	0.906	0.612	1.341	0.622196	439	0.879228
X.ID.500667_1.NAME.Telomere.Extension.By.Telomerase	1.102	0.746	1.628	0.626739	439	0.883133
X.ID.200114_2.NAME.Direct.p53.effectors	1.101	0.745	1.628	0.629767	439	0.884886
X.ID.200212_1.NAME.VEGFR3.signaling.in.lymphatic.endothelium	1.1	0.744	1.627	0.63241	439	0.886088
X.ID.200132_1.NAME.AP.1.transcription.factor.network	0.907	0.604	1.363	0.639292	439	0.886629
X.ID.500128_5.NAME.Insulin.Synthesis.and.Processing	1.098	0.743	1.622	0.640687	439	0.886629
X.ID.100002_1.NAME.wnt.signaling.pathway	1.097	0.742	1.623	0.641359	439	0.886629
X.ID.500112_1.NAME.Maturation.of.Notch.precursor.via.proteolytic.cleavage	0.912	0.617	1.348	0.643345	439	0.886629
X.ID.100226_1.NAME.bioactive.peptide.induced.signaling.pathway	0.912	0.615	1.351	0.644422	439	0.886629
X.ID.200072_1.NAME.S1P5.pathway	0.912	0.617	1.35	0.64672	439	0.886629
X.ID.500310_1.NAME.Degradation.of.beta.catenin.by.the.destruction.complex	0.913	0.617	1.351	0.649001	439	0.886629
X.ID.200127_4.NAME.Lissencephaly.gene..LIS1..in.neuronal.migration.and.development	1.096	0.739	1.624	0.649579	439	0.886629
X.ID.200003_4.NAME.Fc.epsilon.receptor.I.signaling.in.mast.cells	1.094	0.741	1.617	0.650658	439	0.886629
X.ID.500477_2.NAME.Immunoregulatory.interactions.between.a.Lymphoid.and.a.non.Lymphoid.cell	1.094	0.739	1.62	0.652395	439	0.886629
X.ID.200077_1.NAME.Circadian.rhythm.pathway	0.915	0.619	1.351	0.653825	439	0.886629
X.ID.100123_2.NAME.integrin.signaling.pathway	1.093	0.739	1.615	0.656267	439	0.886629
X.ID.200168_4.NAME.CXCR3.mediated.signaling.events	1.093	0.739	1.615	0.657154	439	0.886629
X.ID.200183_1.NAME.a6b1.and.a6b4.Integrin.signaling	1.092	0.739	1.614	0.657822	439	0.886629
X.ID.200045_2.NAME.LPA4.mediated.signaling.events	1.091	0.738	1.612	0.663635	439	0.891638
X.ID.500150_1.NAME.Glutamate.Neurotransmitter.Release.Cycle	1.091	0.736	1.617	0.6658	439	0.891638
X.ID.500759_1.NAME.Nef.Mediated.CD4.Down.regulation	0.918	0.62	1.358	0.668587	439	0.891638
X.ID.200148_1.NAME.C.MYB.transcription.factor.network	1.091	0.733	1.623	0.668729	439	0.891638
X.ID.500445_3.NAME.MyD88.cascade	1.087	0.735	1.609	0.675764	439	0.895902
X.ID.200081_1.NAME.Regulation.of.Telomerase	0.921	0.623	1.363	0.681505	439	0.895902
X.ID.100157_1.NAME.gata3.participate.in.activating.the.th2.cytokine.genes.expression	0.922	0.624	1.362	0.681745	439	0.895902
X.ID.200013_3.NAME.Insulin.Pathway	1.084	0.732	1.603	0.687773	439	0.895902
X.ID.200063_1.NAME.Regulation.of.p38.alpha.and.p38.beta	0.924	0.625	1.366	0.691079	439	0.895902
X.ID.200074_1.NAME.Signaling.events.mediated.by.TCPTP	1.083	0.73	1.605	0.692476	439	0.895902
X.ID.200144_1.NAME.PDGFR.beta.signaling.pathway	0.924	0.624	1.367	0.692484	439	0.895902
X.ID.200161_1.NAME.Signaling.events.mediated.by.the.Hedgehog.family	1.081	0.73	1.599	0.698367	439	0.895902
X.ID.100098_2.NAME.nfat.and.hypertrophy.of.the.heart.	1.081	0.729	1.602	0.698423	439	0.895902
X.ID.500405_5.NAME.Peptide.ligand.binding.receptors	1.081	0.728	1.607	0.698561	439	0.895902
X.ID.100096_1.NAME.nerve.growth.factor.pathway..ngf.	1.081	0.73	1.599	0.698567	439	0.895902
X.ID.100066_1.NAME.mechanism.of.gene.regulation.by.peroxisome.proliferators.via.ppara	1.081	0.727	1.609	0.69912	439	0.895902
X.ID.100054_3.NAME.influence.of.ras.and.rho.proteins.on.g1.to.s.transition	0.926	0.625	1.371	0.700239	439	0.895902
X.ID.500130_1.NAME.Activation.of.Chaperones.by.ATF6.alpha	1.079	0.729	1.599	0.703062	439	0.895902
X.ID.100233_1.NAME.regulation.of.bad.phosphorylation	1.079	0.73	1.594	0.703518	439	0.895902
X.ID.200139_1.NAME.BMP.receptor.signaling	0.928	0.628	1.37	0.706082	439	0.895902
X.ID.200145_2.NAME.Neurotrophic.factor.mediated.Trk.receptor.signaling	1.078	0.729	1.593	0.707269	439	0.895902
X.ID.200175_2.NAME.Signaling.events.mediated.by.Stem.cell.factor.receptor..c.Kit.	1.078	0.729	1.593	0.707464	439	0.895902
X.ID.500949_3.NAME.RNA.Polymerase.II.Pre.transcription.Events	0.927	0.623	1.379	0.707776	439	0.895902
X.ID.100091_1.NAME.proteolysis.and.signaling.pathway.of.notch	0.928	0.628	1.373	0.709206	439	0.895902
X.ID.200066_4.NAME.CDC42.signaling.events	0.929	0.628	1.373	0.710243	439	0.895902
X.ID.200175_5.NAME.Signaling.events.mediated.by.Stem.cell.factor.receptor..c.Kit.	0.927	0.62	1.387	0.711664	439	0.895902
X.ID.100227_1.NAME.bcr.signaling.pathway	1.075	0.728	1.588	0.716419	439	0.899604
X.ID.500405_21.NAME.Peptide.ligand.binding.receptors	0.931	0.629	1.377	0.719351	439	0.901005
X.ID.100037_1.NAME.how.does.salmonella.hijack.a.cell	0.932	0.631	1.379	0.725879	439	0.906281
X.ID.200102_1.NAME.FoxO.family.signaling	1.072	0.725	1.584	0.727218	439	0.906281
X.ID.200022_1.NAME.Signaling.events.mediated.by.HDAC.Class.II	0.934	0.63	1.384	0.732712	439	0.91084
X.ID.200071_1.NAME.TCR.signaling.in.naive.CD8..T.cells	1.069	0.723	1.582	0.738171	439	0.911069
X.ID.100196_1.NAME.activation.of.csk.by.camp.dependent.protein.kinase.inhibits.signaling.through.the.t.cell.receptor	0.934	0.628	1.391	0.738227	439	0.911069
X.ID.200070_3.NAME.LKB1.signaling.events	1.069	0.722	1.582	0.738406	439	0.911069
X.ID.200039_1.NAME.Signaling.events.mediated.by.Hepatocyte.Growth.Factor.Receptor..c.Met.	1.069	0.717	1.594	0.742944	439	0.914393
X.ID.200164_1.NAME.Internalization.of.ErbB1	1.067	0.721	1.578	0.746763	439	0.91443
X.ID.100252_1.NAME.agrin.in.postsynaptic.differentiation	0.937	0.631	1.392	0.748268	439	0.91443
X.ID.500938_1.NAME.Ubiquitin.Mediated.Degradation.of.Phosphorylated.Cdc25A	1.067	0.719	1.581	0.748505	439	0.91443
X.ID.100145_1.NAME.hypoxia.inducible.factor.in.the.cardivascular.system	1.065	0.72	1.576	0.75256	439	0.914652
X.ID.200118_1.NAME.E.cadherin.signaling.in.the.nascent.adherens.junction	1.064	0.717	1.579	0.757186	439	0.914652
X.ID.100040_1.NAME.double.stranded.rna.induced.gene.expression	1.064	0.718	1.575	0.757563	439	0.914652
X.ID.200019_2.NAME.Noncanonical.Wnt.signaling.pathway	1.063	0.719	1.572	0.757855	439	0.914652
X.ID.500527_1.NAME.Eukaryotic.Translation.Elongation	1.081	0.659	1.773	0.757907	439	0.914652
X.ID.100215_2.NAME.ccr3.signaling.in.eosinophils	0.941	0.634	1.398	0.764532	439	0.920408
X.ID.500730_1.NAME.Integration.of.provirus	1.061	0.716	1.572	0.768458	439	0.920612
X.ID.100221_2.NAME.role.of.egf.receptor.transactivation.by.gpcrs.in.cardiac.hypertrophy	1.059	0.716	1.566	0.773442	439	0.920612
X.ID.200151_1.NAME.Syndecan.1.mediated.signaling.events	1.059	0.715	1.57	0.773636	439	0.920612
X.ID.100236_2.NAME.angiotensin.ii.mediated.activation.of.jnk.pathway.via.pyk2.dependent.signaling	1.059	0.715	1.569	0.773677	439	0.920612
X.ID.200189_1.NAME.Insulin.mediated.glucose.transport	0.945	0.638	1.398	0.775544	439	0.920612
X.ID.500122_1.NAME.Tight.junction.interactions	0.945	0.638	1.399	0.776658	439	0.920612
X.ID.500068_1.NAME.Fanconi.Anemia.pathway	0.945	0.639	1.398	0.777694	439	0.920612
X.ID.100246_1.NAME.protein.kinase.a.at.the.centrosome	1.056	0.715	1.56	0.784244	439	0.923153
X.ID.500128_4.NAME.Insulin.Synthesis.and.Processing	1.056	0.715	1.56	0.784972	439	0.923153
X.ID.200045_1.NAME.LPA4.mediated.signaling.events	0.947	0.641	1.399	0.785425	439	0.923153
X.ID.100173_1.NAME.neuroregulin.receptor.degredation.protein.1.controls.erbb3.receptor.recycling	0.948	0.642	1.402	0.790011	439	0.924669
X.ID.200220_1.NAME.Notch.mediated.HES.HEY.network	1.054	0.714	1.558	0.790443	439	0.924669
X.ID.200176_6.NAME.EPO.signaling.pathway	0.951	0.644	1.406	0.802183	439	0.936195
X.ID.500408_1.NAME.Vasopressin.like.receptors	1.049	0.709	1.552	0.810411	439	0.938933
X.ID.100072_2.NAME.platelet.amyloid.precursor.protein.pathway	1.049	0.708	1.555	0.811489	439	0.938933
X.ID.100153_1.NAME.signaling.pathway.from.g.protein.families	1.049	0.71	1.55	0.811562	439	0.938933
X.ID.200002_2.NAME.Regulation.of.nuclear.SMAD2.3.signaling	0.953	0.643	1.414	0.812101	439	0.938933
X.ID.500068_2.NAME.Fanconi.Anemia.pathway	0.954	0.644	1.415	0.815967	439	0.941208
X.ID.500541_1.NAME.Gamma.carboxylation.of.protein.precursors	1.047	0.704	1.556	0.820931	439	0.944737
X.ID.200005_1.NAME.BCR.signaling.pathway	0.957	0.647	1.415	0.824296	439	0.94548
X.ID.200208_2.NAME.Downstream.signaling.in.naive.CD8..T.cells	0.957	0.646	1.417	0.825624	439	0.94548
X.ID.200134_1.NAME.Urokinase.type.plasminogen.activator..uPA..and.uPAR.mediated.signaling	0.957	0.644	1.422	0.827295	439	0.94548
X.ID.200012_5.NAME.LPA.receptor.mediated.events	1.043	0.706	1.542	0.830861	439	0.947373
X.ID.100183_1.NAME.phospholipids.as.signalling.intermediaries	0.959	0.646	1.423	0.835216	439	0.950154
X.ID.100149_1.NAME.human.cytomegalovirus.and.map.kinase.pathways	1.042	0.703	1.544	0.838949	439	0.952216
X.ID.100227_2.NAME.bcr.signaling.pathway	1.041	0.703	1.54	0.842741	439	0.952308
X.ID.100238_1.NAME.oxidative.stress.induced.gene.expression.via.nrf2	0.961	0.647	1.426	0.842869	439	0.952308
X.ID.500865_1.NAME.mTOR.signalling	0.963	0.651	1.423	0.848354	439	0.952673
X.ID.100012_1.NAME.tpo.signaling.pathway	0.963	0.65	1.425	0.848494	439	0.952673
X.ID.100120_1.NAME.internal.ribosome.entry.pathway	1.039	0.7	1.541	0.850562	439	0.952673
X.ID.100053_1.NAME.sumoylation.by.ranbp2.regulates.transcriptional.repression	0.963	0.651	1.425	0.850875	439	0.952673
X.ID.500642_1.NAME.Negative.regulation.of.the.PI3K.AKT.network	0.964	0.652	1.424	0.853023	439	0.952873
X.ID.200158_1.NAME.Retinoic.acid.receptors.mediated.signaling	0.965	0.652	1.428	0.860051	439	0.952873
X.ID.200004_3.NAME.Endothelins	0.966	0.654	1.428	0.863035	439	0.952873
X.ID.100039_1.NAME.rna.polymerase.iii.transcription	0.967	0.654	1.431	0.867667	439	0.952873
X.ID.100057_1.NAME.links.between.pyk2.and.map.kinases	1.033	0.7	1.527	0.86888	439	0.952873
X.ID.100114_2.NAME.role.of.mal.in.rho.mediated.activation.of.srf	1.034	0.695	1.539	0.870226	439	0.952873
X.ID.200083_2.NAME.Netrin.mediated.signaling.events	1.033	0.696	1.534	0.871367	439	0.952873
X.ID.200163_1.NAME.Nongenotropic.Androgen.signaling	1.033	0.696	1.534	0.871367	439	0.952873
X.ID.100059_2.NAME.phosphoinositides.and.their.downstream.targets	0.968	0.651	1.439	0.872496	439	0.952873
X.ID.200181_4.NAME.Signaling.events.mediated.by.VEGFR1.and.VEGFR2	0.969	0.656	1.431	0.873124	439	0.952873
X.ID.200190_1.NAME.Class.I.PI3K.signaling.events.mediated.by.Akt	1.032	0.698	1.526	0.873344	439	0.952873
X.ID.200070_2.NAME.LKB1.signaling.events	1.032	0.698	1.525	0.874107	439	0.952873
X.ID.200202_1.NAME.N.cadherin.signaling.events	1.03	0.695	1.525	0.884136	439	0.959149
X.ID.200058_1.NAME.Aurora.C.signaling	1.03	0.69	1.537	0.885828	439	0.959149
X.ID.200138_1.NAME.Hypoxic.and.oxygen.homeostasis.regulation.of.HIF.1.alpha	1.029	0.696	1.52	0.886232	439	0.959149
X.ID.100136_2.NAME.igf.1.signaling.pathway	1.029	0.696	1.521	0.8876	439	0.959149
X.ID.200094_2.NAME.IGF1.pathway	1.028	0.693	1.526	0.890313	439	0.959989
X.ID.500575_2.NAME.RNA.Polymerase.I.Transcription.Initiation	1.027	0.692	1.524	0.894671	439	0.962597
X.ID.500128_1.NAME.Insulin.Synthesis.and.Processing	0.974	0.659	1.442	0.897059	439	0.963076
X.ID.100185_1.NAME.regulation.of.map.kinase.pathways.through.dual.specificity.phosphatases	1.024	0.691	1.518	0.904599	439	0.969074
X.ID.200191_1.NAME.Syndecan.3.mediated.signaling.events	0.978	0.662	1.444	0.909666	439	0.972402
X.ID.200211_1.NAME.Alpha.synuclein.signaling	1.021	0.69	1.511	0.915921	439	0.973546
X.ID.200127_6.NAME.Lissencephaly.gene..LIS1..in.neuronal.migration.and.development	1.021	0.691	1.509	0.916201	439	0.973546
X.ID.200010_1.NAME.ErbB4.signaling.events	0.979	0.662	1.45	0.916659	439	0.973546
X.ID.500949_5.NAME.RNA.Polymerase.II.Pre.transcription.Events	0.98	0.663	1.449	0.918588	439	0.973546
X.ID.200048_1.NAME.Calcineurin.regulated.NFAT.dependent.transcription.in.lymphocytes	0.981	0.664	1.449	0.921913	439	0.973572
X.ID.200093_3.NAME.CXCR4.mediated.signaling.events	0.982	0.664	1.451	0.92613	439	0.973572
X.ID.500043_1.NAME.ATM.mediated.phosphorylation.of.repair.proteins	0.982	0.664	1.451	0.926213	439	0.973572
X.ID.200181_1.NAME.Signaling.events.mediated.by.VEGFR1.and.VEGFR2	0.982	0.663	1.453	0.926464	439	0.973572
X.ID.200052_1.NAME.S1P4.pathway	1.017	0.688	1.502	0.934311	439	0.977471
X.ID.200122_3.NAME.Integrins.in.angiogenesis	0.984	0.664	1.458	0.935822	439	0.977471
X.ID.100077_1.NAME.pdgf.signaling.pathway	0.984	0.664	1.46	0.936974	439	0.977471
X.ID.200175_1.NAME.Signaling.events.mediated.by.Stem.cell.factor.receptor..c.Kit.	1.015	0.687	1.499	0.941449	439	0.977471
X.ID.200020_2.NAME.Atypical.NF.kappaB.pathway	1.014	0.687	1.499	0.943094	439	0.977471
X.ID.200034_1.NAME.HIF.2.alpha.transcription.factor.network	1.014	0.686	1.499	0.944901	439	0.977471
X.ID.200135_6.NAME.ErbB2.ErbB3.signaling.events	1.014	0.684	1.503	0.945386	439	0.977471
X.ID.200090_1.NAME.mTOR.signaling.pathway	0.987	0.668	1.458	0.94594	439	0.977471
X.ID.200129_1.NAME.ATF.2.transcription.factor.network	1.013	0.685	1.496	0.949854	439	0.978772
X.ID.100082_1.NAME.thrombin.signaling.and.protease.activated.receptors	0.988	0.669	1.46	0.952584	439	0.978772
X.ID.200062_1.NAME.Nectin.adhesion.pathway	0.989	0.668	1.463	0.955048	439	0.978772
X.ID.200067_1.NAME.Signaling.events.regulated.by.Ret.tyrosine.kinase	1.011	0.685	1.494	0.955092	439	0.978772
X.ID.200198_1.NAME.BARD1.signaling.events	1.009	0.679	1.5	0.96381	439	0.985669
X.ID.100241_1.NAME.antisense.pathway	0.992	0.671	1.466	0.966875	439	0.98677
X.ID.200012_1.NAME.LPA.receptor.mediated.events	1.007	0.681	1.489	0.972079	439	0.990044
X.ID.200116_1.NAME.p75.NTR..mediated.signaling	1.006	0.681	1.488	0.974322	439	0.990294
X.ID.500543_1.NAME.Removal.of.aminoterminal.propeptides.from.gamma.carboxylated.proteins	0.995	0.673	1.47	0.979055	439	0.992881
X.ID.500522_1.NAME.Regulation.of.gene.expression.in.beta.cells	0.996	0.674	1.471	0.982281	439	0.992881
X.ID.500515_2.NAME.EGFR.downregulation	1.004	0.677	1.49	0.982872	439	0.992881
X.ID.500993_1.NAME.S6K1.signalling	1.001	0.676	1.482	0.994822	439	0.999689
X.ID.100142_2.NAME.stress.induction.of.hsp.regulation	0.999	0.672	1.486	0.997801	439	0.999689
X.ID.500755_1.NAME.Nef.and.signal.transduction	1	0.674	1.484	0.998081	439	0.999689
X.ID.200137_2.NAME.EPHA.forward.signaling	1	0.675	1.48	0.998826	439	0.999689
X.ID.500102_1.NAME.Neurofascin.interactions	1	0.676	1.479	0.999689	439	0.999689
X.ID.200003_7.NAME.Fc.epsilon.receptor.I.signaling.in.mast.cells	NA	NA	NA	NA	NA	NA
X.ID.200062_2.NAME.Nectin.adhesion.pathway	NA	NA	NA	NA	NA	NA
X.ID.500695_1.NAME.Viral.RNP.Complexes.in.the.Host.Cell.Nucleus	NA	NA	NA	NA	NA	NA
X.ID.500699_1.NAME.Packaging.of.Eight.RNA.Segments	NA	NA	NA	NA	NA	NA

## Sheet: Supplementary Table 7b (N)
Subnetwork module	HR	95% CI lower	95% CI upper	P	n	Q
X.ID.100105_1.NAME.signal.dependent.regulation.of.myogenesis.by.corepressor.mitr	2.71	1.796	4.088	2.00734e-06	439	0.000975566
X.ID.100123_1.NAME.integrin.signaling.pathway	2.43	1.596	3.697	3.42323e-05	439	0.00750169
X.ID.100113_1.NAME.mapkinase.signaling.pathway	2.407	1.564	3.706	6.58975e-05	439	0.00750169
X.ID.200013_1.NAME.Insulin.Pathway	2.255	1.51	3.368	7.00144e-05	439	0.00750169
X.ID.100164_1.NAME.fibrinolysis.pathway	2.318	1.511	3.555	0.000116593	439	0.00750169
X.ID.200122_2.NAME.Integrins.in.angiogenesis	2.219	1.476	3.336	0.000128309	439	0.00750169
X.ID.200174_2.NAME.Stabilization.and.expansion.of.the.E.cadherin.adherens.junction	2.24	1.481	3.386	0.000131544	439	0.00750169
X.ID.200204_2.NAME.Cellular.roles.of.Anthrax.toxin	2.217	1.474	3.335	0.000131899	439	0.00750169
X.ID.100075_1.NAME.regulation.of.pgc.1a	2.25	1.483	3.416	0.00013892	439	0.00750169
X.ID.200127_2.NAME.Lissencephaly.gene..LIS1..in.neuronal.migration.and.development	2.166	1.45	3.235	0.000159261	439	0.0077401
X.ID.200083_1.NAME.Netrin.mediated.signaling.events	2.057	1.38	3.066	0.000395623	439	0.0174793
X.ID.500455_1.NAME.ERK.MAPK.targets	2.076	1.381	3.121	0.000442436	439	0.0179187
X.ID.500123_1.NAME.Cell.extracellular.matrix.interactions	2.055	1.37	3.081	0.000496897	439	0.0185763
X.ID.100072_1.NAME.platelet.amyloid.precursor.protein.pathway	2.09	1.369	3.192	0.000643065	439	0.0207068
X.ID.100094_1.NAME.actions.of.nitric.oxide.in.the.heart	2.02	1.345	3.032	0.000696621	439	0.0207068
X.ID.200181_3.NAME.Signaling.events.mediated.by.VEGFR1.and.VEGFR2	2.028	1.344	3.058	0.00075004	439	0.0207068
X.ID.200061_1.NAME.Presenilin.action.in.Notch.and.Wnt.signaling	2.006	1.338	3.009	0.000760763	439	0.0207068
X.ID.100062_2.NAME.prion.pathway	1.974	1.328	2.933	0.000766919	439	0.0207068
X.ID.200201_1.NAME.Endogenous.TLR.signaling	2.023	1.338	3.059	0.000832786	439	0.0212741
X.ID.100071_1.NAME.phospholipase.c.delta.in.phospholipid.associated.cell.signaling	1.998	1.329	3.004	0.000875477	439	0.0212741
X.ID.200084_1.NAME.IL1.mediated.signaling.events	1.982	1.311	2.995	0.00117413	439	0.0263643
X.ID.200181_2.NAME.Signaling.events.mediated.by.VEGFR1.and.VEGFR2	1.963	1.305	2.951	0.00119345	439	0.0263643
X.ID.500650_1.NAME.Neurophilin.interactions.with.VEGF.and.VEGFR	1.965	1.303	2.963	0.00126425	439	0.0267142
X.ID.200173_1.NAME.Signaling.mediated.by.p38.alpha.and.p38.beta	1.956	1.286	2.976	0.00172296	439	0.03489
X.ID.200183_1.NAME.a6b1.and.a6b4.Integrin.signaling	2.194	1.329	3.622	0.00212021	439	0.0398218
X.ID.100122_1.NAME.intrinsic.prothrombin.activation.pathway	1.921	1.267	2.915	0.00213038	439	0.0398218
X.ID.200050_1.NAME.EPHB.forward.signaling	1.864	1.248	2.783	0.00235615	439	0.0400136
X.ID.200043_1.NAME.IL12.mediated.signaling.events	1.897	1.255	2.866	0.00237417	439	0.0400136
X.ID.200175_4.NAME.Signaling.events.mediated.by.Stem.cell.factor.receptor..c.Kit.	1.906	1.257	2.889	0.00238764	439	0.0400136
X.ID.500065_1.NAME.Formation.of.transcription.coupled.NER..TC.NER..repair.complex	0.546	0.368	0.809	0.00256201	439	0.0410561
X.ID.100240_1.NAME.generation.of.amyloid.b.peptide.by.ps1	1.864	1.242	2.796	0.0026188	439	0.0410561
X.ID.200025_1.NAME.Glypican.1.network	1.827	1.225	2.725	0.00314733	439	0.0478001
X.ID.200146_1.NAME.JNK.signaling.in.the.CD4..TCR.pathway	1.855	1.223	2.814	0.00363721	439	0.0535662
X.ID.100026_1.NAME.tnf.stress.related.signaling	1.849	1.215	2.813	0.00413742	439	0.0584724
X.ID.100143_1.NAME.hop.pathway.in.cardiac.development	1.781	1.198	2.647	0.00431188	439	0.0584724
X.ID.200026_4.NAME.TCR.signaling.in.naive.CD4..T.cells	1.839	1.209	2.796	0.00442406	439	0.0584724
X.ID.200012_2.NAME.LPA.receptor.mediated.events	1.792	1.199	2.678	0.00445161	439	0.0584724
X.ID.500797_2.NAME.HDL.mediated.lipid.transport	1.798	1.192	2.712	0.00511836	439	0.0643685
X.ID.100168_1.NAME.extrinsic.prothrombin.activation.pathway	1.764	1.184	2.626	0.00521791	439	0.0643685
X.ID.100095_1.NAME.ras.independent.pathway.in.nk.cell.mediated.cytotoxicity	1.769	1.185	2.641	0.00529782	439	0.0643685
X.ID.200112_1.NAME.IL2.signaling.events.mediated.by.PI3K	1.742	1.172	2.589	0.00605701	439	0.0717977
X.ID.500905_1.NAME.Notch.HLH.transcription.pathway	1.796	1.176	2.741	0.00666624	439	0.073913
X.ID.200044_2.NAME.S1P3.pathway	0.58	0.39	0.861	0.00683076	439	0.073913
X.ID.200017_2.NAME.p38.MAPK.signaling.pathway	1.745	1.164	2.618	0.00708829	439	0.073913
X.ID.200004_2.NAME.Endothelins	1.724	1.16	2.563	0.00709957	439	0.073913
X.ID.200060_3.NAME.Reelin.signaling.pathway	1.715	1.158	2.541	0.00714796	439	0.073913
X.ID.200127_5.NAME.Lissencephaly.gene..LIS1..in.neuronal.migration.and.development	1.715	1.158	2.541	0.00714796	439	0.073913
X.ID.200096_1.NAME.TNF.receptor.signaling.pathway	1.722	1.157	2.563	0.00737364	439	0.0746581
X.ID.500097_1.NAME.L1CAM.interactions	1.715	1.153	2.552	0.00775268	439	0.0768939
X.ID.200097_1.NAME.PLK1.signaling.events	1.721	1.152	2.569	0.00797804	439	0.0771363
X.ID.100244_1.NAME.alk.in.cardiac.myocytes	1.712	1.149	2.552	0.00826652	439	0.0771363
X.ID.200040_1.NAME.Signaling.events.mediated.by.PTP1B	1.737	1.153	2.619	0.00831585	439	0.0771363
X.ID.200031_2.NAME.E2F.transcription.factor.network	1.749	1.154	2.652	0.00843966	439	0.0771363
X.ID.200033_1.NAME.Plasma.membrane.estrogen.receptor.signaling	0.586	0.393	0.873	0.00857069	439	0.0771363
X.ID.100072_2.NAME.platelet.amyloid.precursor.protein.pathway	1.716	1.144	2.574	0.00903594	439	0.0785066
X.ID.200139_1.NAME.BMP.receptor.signaling	1.702	1.142	2.537	0.00904603	439	0.0785066
X.ID.100111_1.NAME.mcalpain.and.friends.in.cell.motility	1.72	1.141	2.593	0.00955709	439	0.0814867
X.ID.200204_1.NAME.Cellular.roles.of.Anthrax.toxin	1.706	1.138	2.559	0.00973465	439	0.0815697
X.ID.100218_1.NAME.caspase.cascade.in.apoptosis	1.692	1.128	2.537	0.0110201	439	0.0907756
X.ID.200118_2.NAME.E.cadherin.signaling.in.the.nascent.adherens.junction	1.683	1.122	2.524	0.0118081	439	0.0937439
X.ID.100236_3.NAME.angiotensin.ii.mediated.activation.of.jnk.pathway.via.pyk2.dependent.signaling	1.694	1.124	2.555	0.0118762	439	0.0937439
X.ID.500090_1.NAME.Netrin.mediated.repulsion.signals	1.662	1.118	2.47	0.0119591	439	0.0937439
X.ID.100100_1.NAME.pkc.catalyzed.phosphorylation.of.inhibitory.phosphoprotein.of.myosin.phosphatase	1.669	1.113	2.504	0.0133169	439	0.101979
X.ID.200168_4.NAME.CXCR3.mediated.signaling.events	1.652	1.11	2.458	0.0134294	439	0.101979
X.ID.100165_1.NAME.fc.epsilon.receptor.i.signaling.in.mast.cells	1.693	1.108	2.586	0.0149571	439	0.110896
X.ID.500307_1.NAME.PECAM1.interactions	1.647	1.101	2.463	0.0151938	439	0.110896
X.ID.100067_1.NAME.regulation.of.transcriptional.activity.by.pml	1.636	1.099	2.436	0.0152881	439	0.110896
X.ID.200039_1.NAME.Signaling.events.mediated.by.Hepatocyte.Growth.Factor.Receptor..c.Met.	1.644	1.098	2.46	0.0156946	439	0.111114
X.ID.200188_1.NAME.Arf1.pathway	0.612	0.411	0.912	0.0157805	439	0.111114
X.ID.200185_1.NAME.Syndecan.2.mediated.signaling.events	1.641	1.097	2.456	0.0160041	439	0.111114
X.ID.500177_2.NAME.CREB.phophorylation.through.the.activation.of.Ras	1.619	1.091	2.403	0.0167098	439	0.112663
X.ID.500179_1.NAME.RSK.activation	1.619	1.091	2.403	0.0167098	439	0.112663
X.ID.100062_1.NAME.prion.pathway	1.628	1.09	2.431	0.0171705	439	0.112663
X.ID.100056_1.NAME.rac1.cell.motility.signaling.pathway	1.635	1.091	2.451	0.0173119	439	0.112663
X.ID.100167_1.NAME.fas.signaling.pathway..cd95.	1.65	1.092	2.495	0.0174887	439	0.112663
X.ID.500515_2.NAME.EGFR.downregulation	0.621	0.419	0.92	0.017618	439	0.112663
X.ID.200064_1.NAME.Wnt.signaling.network	1.617	1.085	2.41	0.0182869	439	0.115421
X.ID.100235_1.NAME.atm.signaling.pathway	1.628	1.082	2.449	0.019396	439	0.120852
X.ID.200140_1.NAME.IL3.mediated.signaling.events	1.615	1.077	2.422	0.0203741	439	0.123797
X.ID.200197_1.NAME.Ephrin.B.reverse.signaling	1.601	1.076	2.382	0.020378	439	0.123797
X.ID.100181_1.NAME.egf.signaling.pathway	1.61	1.075	2.409	0.0206889	439	0.124134
X.ID.100162_1.NAME.fmlp.induced.chemokine.gene.expression.in.hmc.1.cells	1.592	1.072	2.363	0.0210456	439	0.124676
X.ID.500609_1.NAME.NRAGE.signals.death.through.JNK	1.623	1.075	2.45	0.0212925	439	0.124676
X.ID.100147_1.NAME.role.of.erbb2.in.signal.transduction.and.oncology	1.602	1.071	2.397	0.0218756	439	0.126566
X.ID.500457_1.NAME.CREB.phosphorylation	1.583	1.06	2.363	0.0247192	439	0.13938
X.ID.100144_1.NAME.hiv.1.nef..negative.effector.of.fas.and.tnf	1.582	1.059	2.361	0.0249352	439	0.13938
X.ID.500866_1.NAME.mRNA.Splicing...Major.Pathway	1.564	1.057	2.313	0.0252308	439	0.13938
X.ID.200090_4.NAME.mTOR.signaling.pathway	1.577	1.058	2.35	0.0252376	439	0.13938
X.ID.200139_2.NAME.BMP.receptor.signaling	1.568	1.055	2.33	0.0259686	439	0.141806
X.ID.100119_1.NAME.keratinocyte.differentiation	1.582	1.049	2.384	0.0285502	439	0.152634
X.ID.100079_1.NAME.the.information.processing.pathway.at.the.ifn.beta.enhancer	1.559	1.048	2.321	0.0285797	439	0.152634
X.ID.200039_3.NAME.Signaling.events.mediated.by.Hepatocyte.Growth.Factor.Receptor..c.Met.	1.576	1.047	2.37	0.0290624	439	0.153525
X.ID.100008_1.NAME.ucalpain.and.friends.in.cell.spread	1.563	1.045	2.339	0.0298682	439	0.156085
X.ID.500938_1.NAME.Ubiquitin.Mediated.Degradation.of.Phosphorylated.Cdc25A	1.566	1.042	2.355	0.0311111	439	0.160851
X.ID.100172_2.NAME.g.secretase.mediated.erbb4.signaling.pathway	0.644	0.427	0.97	0.0353691	439	0.180896
X.ID.500377_1.NAME.Unwinding.of.DNA	0.65	0.434	0.972	0.0357325	439	0.180896
X.ID.100148_1.NAME.control.of.skeletal.myogenesis.by.hdac.and.calcium.calmodulin.dependent.kinase..camk.	1.522	1.027	2.255	0.0362169	439	0.181458
X.ID.200122_1.NAME.Integrins.in.angiogenesis	1.519	1.026	2.249	0.0366077	439	0.181539
X.ID.500379_1.NAME.Polo.like.kinase.mediated.events	1.526	1.026	2.271	0.0369801	439	0.181539
X.ID.200128_1.NAME.Syndecan.4.mediated.signaling.events	1.526	1.024	2.273	0.0379802	439	0.184584
X.ID.200148_2.NAME.C.MYB.transcription.factor.network	1.518	1.022	2.255	0.0387241	439	0.185988
X.ID.200182_1.NAME.PAR1.mediated.thrombin.signaling.events	1.525	1.021	2.277	0.0390346	439	0.185988
X.ID.500490_2.NAME.Interleukin.1.signaling	1.514	1.019	2.25	0.0401523	439	0.189457
X.ID.200116_1.NAME.p75.NTR..mediated.signaling	0.651	0.43	0.986	0.0425546	439	0.198082
X.ID.200171_1.NAME.Regulation.of.cytoplasmic.and.nuclear.SMAD2.3.signaling	1.513	1.014	2.26	0.0427954	439	0.198082
X.ID.200055_1.NAME.Arf6.trafficking.events	1.498	1.01	2.221	0.044667	439	0.204291
X.ID.500141_1.NAME.Synthesis..Secretion..and.Deacylation.of.Ghrelin	1.531	1.01	2.321	0.0449777	439	0.204291
X.ID.200109_1.NAME.Sumoylation.by.RanBP2.regulates.transcriptional.repression	1.502	1.006	2.243	0.0468383	439	0.210772
X.ID.200017_1.NAME.p38.MAPK.signaling.pathway	1.497	1.004	2.231	0.0478563	439	0.213378
X.ID.500656_1.NAME.mRNA.Splicing...Minor.Pathway	1.488	1.003	2.209	0.0484024	439	0.21385
X.ID.500502_1.NAME.Regulation.of.AMPK.activity.via.LKB1	1.489	1.001	2.215	0.0495297	439	0.21686
X.ID.500121_1.NAME.Nectin.Necl..trans.heterodimerization	0.676	0.456	1.001	0.0507254	439	0.220112
X.ID.100184_1.NAME.erk.and.pi.3.kinase.are.necessary.for.collagen.binding.in.corneal.epithelia	1.483	0.996	2.206	0.0521467	439	0.224277
X.ID.500556_2.NAME.CDO.in.myogenesis	1.504	0.995	2.273	0.0528603	439	0.225352
X.ID.100053_1.NAME.sumoylation.by.ranbp2.regulates.transcriptional.repression	1.444	0.975	2.139	0.0668323	439	0.282439
X.ID.100129_1.NAME.il.2.receptor.beta.chain.in.t.cell.activation	1.45	0.973	2.161	0.067663	439	0.283485
X.ID.100244_3.NAME.alk.in.cardiac.myocytes	1.457	0.972	2.184	0.0686585	439	0.285197
X.ID.100226_2.NAME.bioactive.peptide.induced.signaling.pathway	1.449	0.967	2.171	0.0720827	439	0.29389
X.ID.200085_1.NAME.Role.of.Calcineurin.dependent.NFAT.signaling.in.lymphocytes	1.442	0.967	2.148	0.0723052	439	0.29389
X.ID.100170_2.NAME.erk1.erk2.mapk.signaling.pathway	1.438	0.967	2.137	0.0725653	439	0.29389
X.ID.100052_2.NAME.bone.remodeling	1.452	0.965	2.185	0.0736911	439	0.295639
X.ID.200116_4.NAME.p75.NTR..mediated.signaling	1.43	0.966	2.117	0.0742138	439	0.295639
X.ID.500693_1.NAME.Viral.mRNA.Translation	1.431	0.964	2.123	0.075342	439	0.297693
X.ID.200003_1.NAME.Fc.epsilon.receptor.I.signaling.in.mast.cells	1.428	0.963	2.117	0.0763266	439	0.298739
X.ID.100066_3.NAME.mechanism.of.gene.regulation.by.peroxisome.proliferators.via.ppara	0.7	0.471	1.039	0.0770129	439	0.298739
X.ID.200011_1.NAME.Aurora.B.signaling	1.427	0.962	2.117	0.0774509	439	0.298739
X.ID.200208_1.NAME.Downstream.signaling.in.naive.CD8..T.cells	1.43	0.959	2.132	0.0790837	439	0.302635
X.ID.200048_1.NAME.Calcineurin.regulated.NFAT.dependent.transcription.in.lymphocytes	1.443	0.957	2.174	0.0798815	439	0.3033
X.ID.200206_1.NAME.Trk.receptor.signaling.mediated.by.the.MAPK.pathway	1.419	0.957	2.104	0.0813246	439	0.306386
X.ID.200034_1.NAME.HIF.2.alpha.transcription.factor.network	0.706	0.476	1.046	0.0825741	439	0.306879
X.ID.200094_1.NAME.IGF1.pathway	1.435	0.954	2.157	0.0827183	439	0.306879
X.ID.100098_1.NAME.nfat.and.hypertrophy.of.the.heart.	1.427	0.952	2.141	0.0852002	439	0.311482
X.ID.100204_2.NAME.apoptotic.signaling.in.response.to.dna.damage	1.412	0.953	2.091	0.085241	439	0.311482
X.ID.100108_1.NAME.melanocyte.development.and.pigmentation.pathway	1.417	0.947	2.12	0.0899142	439	0.326107
X.ID.100132_1.NAME.signal.transduction.through.il1r	1.428	0.945	2.16	0.0911366	439	0.328092
X.ID.200076_5.NAME.FAS..CD95..signaling.pathway	1.4	0.942	2.081	0.0958135	439	0.342392
X.ID.200219_5.NAME.TGF.beta.receptor.signaling	1.41	0.94	2.114	0.0966213	439	0.342759
X.ID.200066_4.NAME.CDC42.signaling.events	0.717	0.483	1.064	0.0986958	439	0.347581
X.ID.100030_1.NAME.aspirin.blocks.signaling.pathway.involved.in.platelet.activation	0.716	0.48	1.067	0.100649	439	0.351411
X.ID.500406_1.NAME.Chemokine.receptors.bind.chemokines	1.394	0.937	2.075	0.101229	439	0.351411
X.ID.100132_2.NAME.signal.transduction.through.il1r	1.39	0.934	2.068	0.104616	439	0.360593
X.ID.100201_1.NAME.regulation.of.ck1.cdk5.by.type.1.glutamate.receptors	1.404	0.929	2.122	0.107216	439	0.36594
X.ID.200095_1.NAME.EGF.receptor..ErbB1..signaling.pathway	1.379	0.932	2.041	0.107757	439	0.36594
X.ID.200216_2.NAME.Signaling.events.mediated.by.focal.adhesion.kinase	1.391	0.929	2.083	0.109178	439	0.36594
X.ID.100022_1.NAME.t.cell.receptor.signaling.pathway	1.386	0.93	2.065	0.10918	439	0.36594
X.ID.200114_1.NAME.Direct.p53.effectors	1.378	0.929	2.043	0.110874	439	0.369074
X.ID.100013_3.NAME.toll.like.receptor.pathway	1.376	0.923	2.051	0.117227	439	0.386245
X.ID.200086_1.NAME.Glucocorticoid.receptor.regulatory.network	1.373	0.923	2.044	0.117622	439	0.386245
X.ID.200019_4.NAME.Noncanonical.Wnt.signaling.pathway	1.372	0.92	2.046	0.120684	439	0.391276
X.ID.100018_3.NAME.trefoil.factors.initiate.mucosal.healing	1.38	0.918	2.074	0.121183	439	0.391276
X.ID.200117_3.NAME.Sphingosine.1.phosphate..S1P..pathway	1.377	0.918	2.064	0.121569	439	0.391276
X.ID.100098_2.NAME.nfat.and.hypertrophy.of.the.heart.	0.733	0.493	1.089	0.123536	439	0.39335
X.ID.500150_1.NAME.Glutamate.Neurotransmitter.Release.Cycle	1.364	0.918	2.027	0.124019	439	0.39335
X.ID.100171_1.NAME.role.of.erk5.in.neuronal.survival.pathway	1.361	0.918	2.018	0.125092	439	0.39335
X.ID.500796_2.NAME.Chylomicron.mediated.lipid.transport	1.388	0.912	2.111	0.125737	439	0.39335
X.ID.500490_3.NAME.Interleukin.1.signaling	1.362	0.917	2.024	0.12626	439	0.39335
X.ID.100255_1.NAME.role.of.nicotinic.acetylcholine.receptors.in.the.regulation.of.apoptosis	0.737	0.496	1.095	0.131123	439	0.405896
X.ID.200181_1.NAME.Signaling.events.mediated.by.VEGFR1.and.VEGFR2	0.742	0.502	1.099	0.136447	439	0.419704
X.ID.200003_5.NAME.Fc.epsilon.receptor.I.signaling.in.mast.cells	0.744	0.503	1.101	0.139271	439	0.422319
X.ID.200070_1.NAME.LKB1.signaling.events	1.348	0.907	2.003	0.139314	439	0.422319
X.ID.100137_1.NAME.skeletal.muscle.hypertrophy.is.regulated.via.akt.mtor.pathway	1.342	0.907	1.985	0.140515	439	0.422319
X.ID.100245_2.NAME.akt.signaling.pathway	0.743	0.5	1.104	0.141546	439	0.422319
X.ID.200187_1.NAME.Aurora.A.signaling	1.345	0.905	1.998	0.142492	439	0.422319
X.ID.500575_1.NAME.RNA.Polymerase.I.Transcription.Initiation	0.741	0.496	1.107	0.142978	439	0.422319
X.ID.100042_2.NAME.visual.signal.transduction	1.353	0.902	2.028	0.143886	439	0.422319
X.ID.500013_1.NAME.Clathrin.derived.vesicle.budding	0.747	0.505	1.105	0.144249	439	0.422319
X.ID.100091_1.NAME.proteolysis.and.signaling.pathway.of.notch	0.745	0.501	1.109	0.146535	439	0.426444
X.ID.100114_2.NAME.role.of.mal.in.rho.mediated.activation.of.srf	0.747	0.502	1.112	0.15032	439	0.426661
X.ID.200214_2.NAME.RAC1.signaling.pathway	1.337	0.9	1.987	0.150617	439	0.426661
X.ID.500128_4.NAME.Insulin.Synthesis.and.Processing	1.336	0.898	1.989	0.152753	439	0.426661
X.ID.200017_3.NAME.p38.MAPK.signaling.pathway	1.335	0.898	1.984	0.152764	439	0.426661
X.ID.200175_6.NAME.Signaling.events.mediated.by.Stem.cell.factor.receptor..c.Kit.	0.749	0.504	1.113	0.15303	439	0.426661
X.ID.200216_1.NAME.Signaling.events.mediated.by.focal.adhesion.kinase	1.339	0.897	1.998	0.153948	439	0.426661
X.ID.500103_1.NAME.NrCAM.interactions	1.331	0.898	1.973	0.154476	439	0.426661
X.ID.200219_1.NAME.TGF.beta.receptor.signaling	0.753	0.509	1.113	0.154917	439	0.426661
X.ID.500100_1.NAME.Signal.transduction.by.L1	1.327	0.898	1.961	0.156219	439	0.426661
X.ID.500172_1.NAME.Trafficking.of.GluR2.containing.AMPA.receptors	1.334	0.895	1.988	0.156736	439	0.426661
X.ID.200093_3.NAME.CXCR4.mediated.signaling.events	1.334	0.895	1.988	0.156849	439	0.426661
X.ID.200004_1.NAME.Endothelins	0.753	0.508	1.117	0.158214	439	0.426661
X.ID.200076_2.NAME.FAS..CD95..signaling.pathway	1.33	0.894	1.98	0.159664	439	0.426661
X.ID.100047_2.NAME.ras.signaling.pathway	0.751	0.504	1.119	0.15967	439	0.426661
X.ID.200161_1.NAME.Signaling.events.mediated.by.the.Hedgehog.family	1.325	0.895	1.96	0.159779	439	0.426661
X.ID.500308_1.NAME.Basigin.interactions	1.333	0.891	1.994	0.162251	439	0.430895
X.ID.500014_3.NAME.Golgi.Associated.Vesicle.Biogenesis	1.32	0.891	1.957	0.166158	439	0.432375
X.ID.200165_1.NAME.Hedgehog.signaling.events.mediated.by.Gli.proteins	1.318	0.891	1.949	0.1663	439	0.432375
X.ID.200135_1.NAME.ErbB2.ErbB3.signaling.events	0.758	0.512	1.122	0.166573	439	0.432375
X.ID.200166_2.NAME.Caspase.cascade.in.apoptosis	1.33	0.887	1.995	0.167106	439	0.432375
X.ID.100116_3.NAME.lissencephaly.gene..lis1..in.neuronal.migration.and.development	1.318	0.891	1.949	0.167256	439	0.432375
X.ID.200090_2.NAME.mTOR.signaling.pathway	1.315	0.889	1.946	0.170718	439	0.437488
X.ID.200145_5.NAME.Neurotrophic.factor.mediated.Trk.receptor.signaling	1.318	0.887	1.958	0.171905	439	0.437488
X.ID.200198_1.NAME.BARD1.signaling.events	1.313	0.887	1.944	0.17399	439	0.437488
X.ID.100149_1.NAME.human.cytomegalovirus.and.map.kinase.pathways	1.314	0.885	1.949	0.175503	439	0.437488
X.ID.200116_3.NAME.p75.NTR..mediated.signaling	1.311	0.883	1.947	0.178819	439	0.437488
X.ID.200213_2.NAME.FGF.signaling.pathway	1.309	0.884	1.938	0.179346	439	0.437488
X.ID.100234_3.NAME.role.of.brca1.brca2.and.atr.in.cancer.susceptibility	1.307	0.884	1.933	0.179476	439	0.437488
X.ID.100002_1.NAME.wnt.signaling.pathway	1.308	0.883	1.936	0.180032	439	0.437488
X.ID.100057_1.NAME.links.between.pyk2.and.map.kinases	1.312	0.882	1.953	0.180036	439	0.437488
X.ID.100210_1.NAME.phosphorylation.of.mek1.by.cdk5.p35.down.regulates.the.map.kinase.pathway	1.312	0.882	1.953	0.180036	439	0.437488
X.ID.200083_2.NAME.Netrin.mediated.signaling.events	1.312	0.882	1.953	0.180036	439	0.437488
X.ID.200163_1.NAME.Nongenotropic.Androgen.signaling	1.312	0.882	1.953	0.180036	439	0.437488
X.ID.100096_1.NAME.nerve.growth.factor.pathway..ngf.	1.313	0.879	1.96	0.183092	439	0.4427
X.ID.100189_1.NAME.induction.of.apoptosis.through.dr3.and.dr4.5.death.receptors	1.313	0.878	1.964	0.185238	439	0.445672
X.ID.200168_1.NAME.CXCR3.mediated.signaling.events	1.306	0.878	1.944	0.187862	439	0.449757
X.ID.200113_4.NAME.Ceramide.signaling.pathway	1.296	0.876	1.916	0.194287	439	0.462859
X.ID.200153_1.NAME.ErbB.receptor.signaling.network	0.768	0.514	1.147	0.196792	439	0.46654
X.ID.200148_1.NAME.C.MYB.transcription.factor.network	1.295	0.873	1.922	0.198521	439	0.467043
X.ID.100129_3.NAME.il.2.receptor.beta.chain.in.t.cell.activation	1.304	0.87	1.957	0.198926	439	0.467043
X.ID.200190_1.NAME.Class.I.PI3K.signaling.events.mediated.by.Akt	1.295	0.868	1.931	0.205084	439	0.479186
X.ID.200093_1.NAME.CXCR4.mediated.signaling.events	1.291	0.869	1.917	0.20631	439	0.479744
X.ID.200098_1.NAME.Ras.signaling.in.the.CD4..TCR.pathway	0.774	0.518	1.155	0.209979	439	0.48595
X.ID.200019_2.NAME.Noncanonical.Wnt.signaling.pathway	1.282	0.868	1.894	0.212206	439	0.486882
X.ID.200208_2.NAME.Downstream.signaling.in.naive.CD8..T.cells	1.288	0.864	1.921	0.214425	439	0.486882
X.ID.200022_1.NAME.Signaling.events.mediated.by.HDAC.Class.II	1.285	0.864	1.911	0.215193	439	0.486882
X.ID.200008_1.NAME.RhoA.signaling.pathway	1.283	0.865	1.903	0.215199	439	0.486882
X.ID.100120_1.NAME.internal.ribosome.entry.pathway	1.286	0.864	1.913	0.21539	439	0.486882
X.ID.200026_3.NAME.TCR.signaling.in.naive.CD4..T.cells	1.281	0.865	1.896	0.216941	439	0.488118
X.ID.200129_1.NAME.ATF.2.transcription.factor.network	1.28	0.864	1.895	0.218678	439	0.489757
X.ID.200074_1.NAME.Signaling.events.mediated.by.TCPTP	1.276	0.863	1.886	0.222823	439	0.496751
X.ID.100095_2.NAME.ras.independent.pathway.in.nk.cell.mediated.cytotoxicity	1.274	0.856	1.896	0.231911	439	0.514652
X.ID.200012_4.NAME.LPA.receptor.mediated.events	0.787	0.531	1.167	0.233818	439	0.516526
X.ID.200220_2.NAME.Notch.mediated.HES.HEY.network	0.789	0.534	1.167	0.236031	439	0.519054
X.ID.500060_2.NAME.Formation.of.incision.complex.in.GG.NER	1.265	0.856	1.87	0.237251	439	0.519387
X.ID.200036_1.NAME.ATR.signaling.pathway	1.262	0.854	1.866	0.242425	439	0.525254
X.ID.100183_1.NAME.phospholipids.as.signalling.intermediaries	0.792	0.535	1.172	0.243415	439	0.525254
X.ID.500945_1.NAME.Removal.of.DNA.patch.containing.abasic.residue	1.266	0.852	1.88	0.243583	439	0.525254
X.ID.200058_1.NAME.Aurora.C.signaling	1.266	0.851	1.882	0.244254	439	0.525254
X.ID.100041_1.NAME.rho.cell.motility.signaling.pathway	1.262	0.852	1.871	0.246077	439	0.526843
X.ID.500122_1.NAME.Tight.junction.interactions	0.794	0.537	1.175	0.248491	439	0.52745
X.ID.100194_1.NAME.ctcf..first.multivalent.nuclear.factor	1.265	0.849	1.885	0.248531	439	0.52745
X.ID.100085_1.NAME.p38.mapk.signaling.pathway	1.262	0.849	1.876	0.25088	439	0.53012
X.ID.500833_1.NAME.Opioid.Signalling	1.256	0.846	1.864	0.257673	439	0.535774
X.ID.500088_2.NAME.Netrin.1.signaling	1.253	0.848	1.85	0.25774	439	0.535774
X.ID.200205_1.NAME.S1P2.pathway	0.798	0.539	1.182	0.260794	439	0.535774
X.ID.200092_1.NAME.IL2.mediated.signaling.events	1.257	0.843	1.873	0.261418	439	0.535774
X.ID.500134_1.NAME.Regulation.of.Insulin.Secretion	1.251	0.845	1.851	0.263324	439	0.535774
X.ID.500575_2.NAME.RNA.Polymerase.I.Transcription.Initiation	1.251	0.845	1.852	0.263631	439	0.535774
X.ID.200083_3.NAME.Netrin.mediated.signaling.events	1.25	0.845	1.848	0.263752	439	0.535774
X.ID.100018_2.NAME.trefoil.factors.initiate.mucosal.healing	1.25	0.845	1.848	0.263952	439	0.535774
X.ID.100106_1.NAME.role.of.mitochondria.in.apoptotic.signaling	1.25	0.845	1.85	0.263984	439	0.535774
X.ID.200191_1.NAME.Syndecan.3.mediated.signaling.events	0.799	0.539	1.185	0.26458	439	0.535774
X.ID.200126_2.NAME.ErbB1.downstream.signaling	1.255	0.839	1.877	0.269616	439	0.543706
X.ID.500689_1.NAME.vRNP.Assembly	1.245	0.841	1.844	0.273494	439	0.548303
X.ID.100142_2.NAME.stress.induction.of.hsp.regulation	0.803	0.541	1.191	0.274729	439	0.548303
X.ID.500624_1.NAME.NGF.independant.TRKA.activation	0.8	0.535	1.195	0.275651	439	0.548303
X.ID.200081_2.NAME.Regulation.of.Telomerase	1.245	0.839	1.847	0.276663	439	0.548303
X.ID.200181_5.NAME.Signaling.events.mediated.by.VEGFR1.and.VEGFR2	0.805	0.543	1.193	0.278711	439	0.548303
X.ID.100246_1.NAME.protein.kinase.a.at.the.centrosome	1.242	0.838	1.842	0.279727	439	0.548303
X.ID.100204_1.NAME.apoptotic.signaling.in.response.to.dna.damage	1.242	0.838	1.839	0.279792	439	0.548303
X.ID.200079_1.NAME.Signaling.events.mediated.by.HDAC.Class.I	1.238	0.837	1.832	0.285333	439	0.556915
X.ID.100114_1.NAME.role.of.mal.in.rho.mediated.activation.of.srf	1.242	0.833	1.851	0.288135	439	0.560134
X.ID.100102_1.NAME.downregulated.of.mta.3.in.er.negative.breast.tumors	1.233	0.833	1.824	0.295139	439	0.571465
X.ID.500128_1.NAME.Insulin.Synthesis.and.Processing	0.812	0.549	1.201	0.29721	439	0.57319
X.ID.100136_2.NAME.igf.1.signaling.pathway	1.235	0.829	1.839	0.299655	439	0.575622
X.ID.200176_3.NAME.EPO.signaling.pathway	1.229	0.832	1.815	0.300941	439	0.575817
X.ID.200079_3.NAME.Signaling.events.mediated.by.HDAC.Class.I	0.811	0.545	1.208	0.30346	439	0.577095
X.ID.200063_1.NAME.Regulation.of.p38.alpha.and.p38.beta	0.815	0.551	1.204	0.303984	439	0.577095
X.ID.500697_1.NAME.Assembly.of.Viral.Components.at.the.Budding.Site	0.812	0.545	1.21	0.305628	439	0.577958
X.ID.200199_1.NAME.p53.pathway	1.228	0.827	1.824	0.308143	439	0.579801
X.ID.500592_1.NAME.Signaling.by.BMP	1.228	0.826	1.825	0.309893	439	0.579801
X.ID.200053_1.NAME.Validated.transcriptional.targets.of.AP1.family.members.Fra1.and.Fra2	1.224	0.828	1.808	0.310181	439	0.579801
X.ID.100049_1.NAME.degradation.of.the.rar.and.rxr.by.the.proteasome	0.819	0.554	1.21	0.315808	439	0.585812
X.ID.200125_2.NAME.RXR.and.RAR.heterodimerization.with.other.nuclear.receptor	0.819	0.554	1.21	0.315808	439	0.585812
X.ID.500769_1.NAME.Glycoprotein.hormones	0.82	0.553	1.215	0.322527	439	0.595001
X.ID.100154_1.NAME.inhibition.of.cellular.proliferation.by.gleevec	1.219	0.823	1.806	0.32321	439	0.595001
X.ID.500841_1.NAME.DARPP.32.events	0.822	0.556	1.215	0.325549	439	0.595427
X.ID.500441_1.NAME.Olfactory.Signaling.Pathway	0.822	0.557	1.215	0.325892	439	0.595427
X.ID.100029_1.NAME.sprouty.regulation.of.tyrosine.kinase.signals	0.823	0.556	1.218	0.330674	439	0.601901
X.ID.100064_1.NAME.basic.mechanism.of.action.of.ppara.pparb.d..and.pparg.and.effects.on.gene.expression	1.215	0.82	1.801	0.33262	439	0.603183
X.ID.200093_4.NAME.CXCR4.mediated.signaling.events	0.823	0.553	1.224	0.335867	439	0.606809
X.ID.200137_1.NAME.EPHA.forward.signaling	0.827	0.559	1.221	0.338981	439	0.610166
X.ID.100212_1.NAME.cdc25.and.chk1.regulatory.pathway.in.response.to.dna.damage	0.827	0.559	1.223	0.34061	439	0.610836
X.ID.100174_2.NAME.er.associated.degradation..erad..pathway	0.827	0.56	1.223	0.342269	439	0.611554
X.ID.200136_1.NAME.FOXM1.transcription.factor.network	1.208	0.817	1.786	0.34378	439	0.612004
X.ID.200159_1.NAME.Signaling.mediated.by.p38.gamma.and.p38.delta	0.828	0.559	1.228	0.348532	439	0.61738
X.ID.500120_1.NAME.Adherens.junctions.interactions	1.205	0.815	1.781	0.34934	439	0.61738
X.ID.200066_2.NAME.CDC42.signaling.events	0.833	0.561	1.237	0.365267	439	0.642842
X.ID.200018_1.NAME.GMCSF.mediated.signaling.events	1.198	0.809	1.773	0.366573	439	0.642842
X.ID.200210_1.NAME.PLK3.signaling.events	1.196	0.81	1.768	0.368209	439	0.642842
X.ID.100215_2.NAME.ccr3.signaling.in.eosinophils	1.198	0.807	1.779	0.369039	439	0.642842
X.ID.100088_2.NAME.nfkb.activation.by.nontypeable.hemophilus.influenzae	1.196	0.808	1.77	0.370462	439	0.643016
X.ID.100014_1.NAME.tnfr2.signaling.pathway	1.195	0.806	1.771	0.375751	439	0.644393
X.ID.100213_1.NAME.cd40l.signaling.pathway	1.195	0.806	1.771	0.375751	439	0.644393
X.ID.200183_2.NAME.a6b1.and.a6b4.Integrin.signaling	0.838	0.566	1.24	0.376038	439	0.644393
X.ID.500667_1.NAME.Telomere.Extension.By.Telomerase	1.193	0.806	1.765	0.377634	439	0.644393
X.ID.500128_2.NAME.Insulin.Synthesis.and.Processing	0.839	0.567	1.24	0.377885	439	0.644393
X.ID.200113_7.NAME.Ceramide.signaling.pathway	0.839	0.568	1.241	0.380584	439	0.646726
X.ID.200075_1.NAME.Angiopoietin.receptor.Tie2.mediated.signaling	1.19	0.805	1.759	0.383554	439	0.649502
X.ID.500652_1.NAME.Generic.Transcription.Pathway	1.191	0.801	1.772	0.388572	439	0.655716
X.ID.200116_5.NAME.p75.NTR..mediated.signaling	1.183	0.8	1.748	0.399726	439	0.6698
X.ID.200145_2.NAME.Neurotrophic.factor.mediated.Trk.receptor.signaling	1.182	0.798	1.75	0.403225	439	0.6698
X.ID.200075_4.NAME.Angiopoietin.receptor.Tie2.mediated.signaling	0.846	0.572	1.252	0.403321	439	0.6698
X.ID.500405_5.NAME.Peptide.ligand.binding.receptors	1.181	0.799	1.747	0.40343	439	0.6698
X.ID.200024_1.NAME.Signaling.events.mediated.by.HDAC.Class.III	1.181	0.799	1.746	0.403982	439	0.6698
X.ID.200014_1.NAME.Notch.signaling.pathway	1.18	0.799	1.744	0.405558	439	0.6698
X.ID.500087_1.NAME.NCAM1.interactions	1.18	0.798	1.745	0.406566	439	0.6698
X.ID.200115_3.NAME.Regulation.of.Androgen.receptor.activity	1.178	0.797	1.74	0.411005	439	0.674825
X.ID.100101_1.NAME.mtor.signaling.pathway	1.175	0.796	1.736	0.417148	439	0.682605
X.ID.200195_1.NAME.HIF.1.alpha.transcription.factor.network	0.851	0.575	1.26	0.42024	439	0.685358
X.ID.200093_2.NAME.CXCR4.mediated.signaling.events	0.854	0.578	1.261	0.426574	439	0.693361
X.ID.200094_2.NAME.IGF1.pathway	1.17	0.789	1.737	0.434426	439	0.697218
X.ID.500641_1.NAME.AKT.phosphorylates.targets.in.the.nucleus	1.17	0.789	1.737	0.434611	439	0.697218
X.ID.501001_1.NAME.Mitotic.Telophase..Cytokinesis	0.855	0.577	1.268	0.436351	439	0.697218
X.ID.500541_1.NAME.Gamma.carboxylation.of.protein.precursors	1.168	0.79	1.725	0.43669	439	0.697218
X.ID.500543_1.NAME.Removal.of.aminoterminal.propeptides.from.gamma.carboxylated.proteins	1.168	0.79	1.725	0.43669	439	0.697218
X.ID.200039_4.NAME.Signaling.events.mediated.by.Hepatocyte.Growth.Factor.Receptor..c.Met.	1.169	0.787	1.736	0.438458	439	0.697218
X.ID.100171_3.NAME.role.of.erk5.in.neuronal.survival.pathway	1.167	0.789	1.724	0.4394	439	0.697218
X.ID.100039_2.NAME.rna.polymerase.iii.transcription	1.167	0.788	1.728	0.440424	439	0.697218
X.ID.200158_1.NAME.Retinoic.acid.receptors.mediated.signaling	0.859	0.581	1.27	0.445754	439	0.701223
X.ID.100146_1.NAME.segmentation.clock	1.164	0.788	1.72	0.44584	439	0.701223
X.ID.100252_2.NAME.agrin.in.postsynaptic.differentiation	1.163	0.787	1.718	0.448839	439	0.703664
X.ID.100082_1.NAME.thrombin.signaling.and.protease.activated.receptors	1.162	0.786	1.717	0.451061	439	0.704874
X.ID.500866_3.NAME.mRNA.Splicing...Major.Pathway	0.86	0.581	1.275	0.453998	439	0.705875
X.ID.200065_1.NAME.TRAIL.signaling.pathway	1.16	0.785	1.714	0.455841	439	0.705875
X.ID.100211_1.NAME.role.of.pi3k.subunit.p85.in.regulation.of.actin.organization.and.cell.migration	0.862	0.583	1.274	0.456059	439	0.705875
X.ID.200215_2.NAME.Regulation.of.retinoblastoma.protein	1.159	0.783	1.715	0.460356	439	0.710264
X.ID.500458_1.NAME.Activation.of.the.AP.1.family.of.transcription.factors	1.157	0.783	1.711	0.464128	439	0.711293
X.ID.200137_2.NAME.EPHA.forward.signaling	1.159	0.781	1.72	0.464537	439	0.711293
X.ID.200211_1.NAME.Alpha.synuclein.signaling	0.864	0.584	1.279	0.465414	439	0.711293
X.ID.100150_1.NAME.calcium.signaling.by.hbx.of.hepatitis.b.virus	0.864	0.583	1.281	0.46827	439	0.713414
X.ID.100047_1.NAME.ras.signaling.pathway	0.866	0.585	1.281	0.471027	439	0.715373
X.ID.500068_2.NAME.Fanconi.Anemia.pathway	0.868	0.586	1.286	0.481278	439	0.728664
X.ID.200202_1.NAME.N.cadherin.signaling.events	0.87	0.589	1.285	0.483219	439	0.729331
X.ID.100058_1.NAME.pten.dependent.cell.cycle.arrest.and.apoptosis	1.149	0.777	1.699	0.485088	439	0.729884
X.ID.100154_2.NAME.inhibition.of.cellular.proliferation.by.gleevec	1.148	0.777	1.696	0.489303	439	0.733955
X.ID.200198_3.NAME.BARD1.signaling.events	0.871	0.585	1.296	0.495826	439	0.74145
X.ID.200096_5.NAME.TNF.receptor.signaling.pathway	0.875	0.592	1.293	0.502124	439	0.748565
X.ID.200152_1.NAME.p38.signaling.mediated.by.MAPKAP.kinases	0.876	0.592	1.295	0.506053	439	0.751073
X.ID.200175_3.NAME.Signaling.events.mediated.by.Stem.cell.factor.receptor..c.Kit.	1.141	0.771	1.688	0.508849	439	0.751073
X.ID.500445_3.NAME.MyD88.cascade	1.141	0.771	1.688	0.508949	439	0.751073
X.ID.100257_1.NAME.the.41bb.dependent.immune.response	1.14	0.771	1.683	0.511698	439	0.751073
X.ID.200105_1.NAME.C.MYC.pathway	1.139	0.771	1.683	0.512897	439	0.751073
X.ID.200102_1.NAME.FoxO.family.signaling	0.878	0.594	1.297	0.513354	439	0.751073
X.ID.200079_2.NAME.Signaling.events.mediated.by.HDAC.Class.I	1.139	0.77	1.684	0.514624	439	0.751073
X.ID.200212_1.NAME.VEGFR3.signaling.in.lymphatic.endothelium	1.138	0.77	1.682	0.518007	439	0.753747
X.ID.200012_3.NAME.LPA.receptor.mediated.events	1.137	0.768	1.684	0.520211	439	0.754695
X.ID.500294_1.NAME.GPVI.mediated.activation.cascade	0.881	0.596	1.303	0.525756	439	0.760469
X.ID.100017_1.NAME.tgf.beta.signaling.pathway	1.136	0.764	1.691	0.528166	439	0.761688
X.ID.500405_15.NAME.Peptide.ligand.binding.receptors	0.881	0.593	1.31	0.532212	439	0.763286
X.ID.500510_1.NAME.Signaling.by.EGFR	0.881	0.592	1.311	0.532415	439	0.763286
X.ID.200180_1.NAME.Effects.of.Botulinum.toxin	0.884	0.597	1.309	0.538962	439	0.770399
X.ID.200070_3.NAME.LKB1.signaling.events	0.886	0.599	1.311	0.54616	439	0.775123
X.ID.100021_1.NAME.telomeres.telomerase.cellular.aging.and.immortality	1.128	0.763	1.668	0.546686	439	0.775123
X.ID.200127_4.NAME.Lissencephaly.gene..LIS1..in.neuronal.migration.and.development	1.128	0.762	1.669	0.547052	439	0.775123
X.ID.500405_21.NAME.Peptide.ligand.binding.receptors	0.888	0.6	1.314	0.552711	439	0.780865
X.ID.100215_1.NAME.ccr3.signaling.in.eosinophils	0.888	0.598	1.32	0.558136	439	0.786244
X.ID.100152_1.NAME.inactivation.of.gsk3.by.akt.causes.accumulation.of.b.catenin.in.alveolar.macrophages	1.121	0.759	1.657	0.565755	439	0.794673
X.ID.200081_1.NAME.Regulation.of.Telomerase	0.894	0.605	1.322	0.574177	439	0.798977
X.ID.200164_1.NAME.Internalization.of.ErbB1	0.894	0.604	1.324	0.575967	439	0.798977
X.ID.500490_4.NAME.Interleukin.1.signaling	0.895	0.605	1.322	0.576394	439	0.798977
X.ID.100197_1.NAME.regulation.of.spermatogenesis.by.crem	1.117	0.756	1.651	0.57757	439	0.798977
X.ID.100196_1.NAME.activation.of.csk.by.camp.dependent.protein.kinase.inhibits.signaling.through.the.t.cell.receptor	0.895	0.606	1.323	0.578683	439	0.798977
X.ID.500759_1.NAME.Nef.Mediated.CD4.Down.regulation	0.895	0.606	1.323	0.578683	439	0.798977
X.ID.200114_2.NAME.Direct.p53.effectors	0.896	0.606	1.324	0.581078	439	0.800011
X.ID.100054_3.NAME.influence.of.ras.and.rho.proteins.on.g1.to.s.transition	1.119	0.748	1.674	0.583364	439	0.80089
X.ID.200156_1.NAME.PDGFR.alpha.signaling.pathway	0.897	0.606	1.328	0.586898	439	0.803472
X.ID.100227_1.NAME.bcr.signaling.pathway	1.113	0.753	1.646	0.592009	439	0.806171
X.ID.100068_1.NAME.regulation.of.cell.cycle.progression.by.plk3	1.113	0.752	1.648	0.592187	439	0.806171
X.ID.100046_1.NAME.rb.tumor.suppressor.checkpoint.signaling.in.response.to.dna.damage	0.898	0.606	1.332	0.594208	439	0.806662
X.ID.500408_1.NAME.Vasopressin.like.receptors	1.109	0.75	1.639	0.603972	439	0.816459
X.ID.500527_1.NAME.Eukaryotic.Translation.Elongation	1.144	0.684	1.913	0.608044	439	0.816459
X.ID.500799_1.NAME.Hormone.sensitive.lipase..HSL..mediated.triacylglycerol.hydrolysis	1.108	0.748	1.641	0.608174	439	0.816459
X.ID.200175_1.NAME.Signaling.events.mediated.by.Stem.cell.factor.receptor..c.Kit.	1.107	0.749	1.636	0.609405	439	0.816459
X.ID.200176_2.NAME.EPO.signaling.pathway	1.107	0.749	1.636	0.610236	439	0.816459
X.ID.500655_1.NAME.Processing.of.Capped.Intron.Containing.Pre.mRNA	0.904	0.612	1.335	0.611504	439	0.816459
X.ID.200004_3.NAME.Endothelins	1.105	0.748	1.633	0.614721	439	0.816517
X.ID.500310_1.NAME.Degradation.of.beta.catenin.by.the.destruction.complex	0.905	0.612	1.338	0.615207	439	0.816517
X.ID.500130_1.NAME.Activation.of.Chaperones.by.ATF6.alpha	1.105	0.748	1.633	0.616588	439	0.816517
X.ID.200010_1.NAME.ErbB4.signaling.events	1.103	0.746	1.63	0.624082	439	0.823749
X.ID.200169_1.NAME.Regulation.of.nuclear.beta.catenin.signaling.and.target.gene.transcription	0.907	0.614	1.342	0.625701	439	0.823749
X.ID.100252_1.NAME.agrin.in.postsynaptic.differentiation	0.907	0.612	1.344	0.627134	439	0.823749
X.ID.100219_1.NAME.carm1.and.regulation.of.the.estrogen.receptor	0.909	0.615	1.343	0.631691	439	0.825519
X.ID.200175_2.NAME.Signaling.events.mediated.by.Stem.cell.factor.receptor..c.Kit.	1.099	0.744	1.625	0.634013	439	0.825519
X.ID.500128_5.NAME.Insulin.Synthesis.and.Processing	1.099	0.743	1.625	0.637837	439	0.825519
X.ID.100224_1.NAME.btg.family.proteins.and.cell.cycle.regulation	0.91	0.612	1.352	0.639339	439	0.825519
X.ID.100236_2.NAME.angiotensin.ii.mediated.activation.of.jnk.pathway.via.pyk2.dependent.signaling	1.099	0.741	1.629	0.640152	439	0.825519
X.ID.100084_1.NAME.hypoxia.and.p53.in.the.cardiovascular.system	0.91	0.611	1.354	0.64072	439	0.825519
X.ID.100227_2.NAME.bcr.signaling.pathway	1.098	0.738	1.633	0.643744	439	0.825519
X.ID.200144_1.NAME.PDGFR.beta.signaling.pathway	1.097	0.741	1.625	0.64474	439	0.825519
X.ID.200072_1.NAME.S1P5.pathway	0.912	0.617	1.35	0.64672	439	0.825519
X.ID.200005_1.NAME.BCR.signaling.pathway	1.096	0.74	1.624	0.647223	439	0.825519
X.ID.500328_1.NAME.Inactivation.of.APC.C.via.direct.inhibition.of.the.APC.C.complex	1.095	0.741	1.618	0.649868	439	0.825519
X.ID.200003_4.NAME.Fc.epsilon.receptor.I.signaling.in.mast.cells	1.094	0.741	1.617	0.650658	439	0.825519
X.ID.200122_3.NAME.Integrins.in.angiogenesis	1.094	0.74	1.617	0.651359	439	0.825519
X.ID.200207_1.NAME.Trk.receptor.signaling.mediated.by.PI3K.and.PLC.gamma	0.914	0.617	1.353	0.652262	439	0.825519
X.ID.500102_1.NAME.Neurofascin.interactions	0.915	0.619	1.353	0.65595	439	0.827448
X.ID.100077_1.NAME.pdgf.signaling.pathway	1.093	0.737	1.621	0.657191	439	0.827448
X.ID.500949_3.NAME.RNA.Polymerase.II.Pre.transcription.Events	0.915	0.616	1.359	0.659921	439	0.828738
X.ID.100037_1.NAME.how.does.salmonella.hijack.a.cell	1.091	0.736	1.616	0.665857	439	0.831892
X.ID.100185_1.NAME.regulation.of.map.kinase.pathways.through.dual.specificity.phosphatases	0.918	0.621	1.358	0.667865	439	0.831892
X.ID.200178_1.NAME.Calcium.signaling.in.the.CD4..TCR.pathway	1.089	0.737	1.609	0.66906	439	0.831892
X.ID.100241_1.NAME.antisense.pathway	1.089	0.736	1.61	0.669931	439	0.831892
X.ID.500477_2.NAME.Immunoregulatory.interactions.between.a.Lymphoid.and.a.non.Lymphoid.cell	1.089	0.736	1.61	0.670991	439	0.831892
X.ID.100039_1.NAME.rna.polymerase.iii.transcription	1.088	0.73	1.622	0.679294	439	0.840043
X.ID.500991_1.NAME.Cyclin.A.B1.associated.events.during.G2.M.transition	1.084	0.734	1.602	0.685331	439	0.845358
X.ID.200030_1.NAME.Canonical.NF.kappaB.pathway	0.924	0.625	1.366	0.692551	439	0.8521
X.ID.100169_1.NAME.mets.affect.on.macrophage.differentiation	1.081	0.729	1.604	0.698945	439	0.85732
X.ID.100238_1.NAME.oxidative.stress.induced.gene.expression.via.nrf2	1.08	0.731	1.595	0.700321	439	0.85732
X.ID.200013_3.NAME.Insulin.Pathway	1.079	0.73	1.594	0.702898	439	0.858313
X.ID.100250_1.NAME.hemoglobins.chaperone	0.929	0.629	1.373	0.711571	439	0.866325
X.ID.100083_1.NAME.p53.signaling.pathway	0.929	0.628	1.374	0.713024	439	0.866325
X.ID.200175_7.NAME.Signaling.events.mediated.by.Stem.cell.factor.receptor..c.Kit.	0.931	0.628	1.379	0.720335	439	0.873025
X.ID.200070_2.NAME.LKB1.signaling.events	0.933	0.63	1.38	0.727009	439	0.873059
X.ID.100123_2.NAME.integrin.signaling.pathway	1.071	0.725	1.583	0.728915	439	0.873059
X.ID.200138_1.NAME.Hypoxic.and.oxygen.homeostasis.regulation.of.HIF.1.alpha	0.933	0.629	1.384	0.729955	439	0.873059
X.ID.200044_1.NAME.S1P3.pathway	1.071	0.725	1.583	0.731142	439	0.873059
X.ID.200117_1.NAME.Sphingosine.1.phosphate..S1P..pathway	1.071	0.725	1.583	0.731142	439	0.873059
X.ID.200205_2.NAME.S1P2.pathway	1.071	0.725	1.583	0.731142	439	0.873059
X.ID.200006_1.NAME.Signaling.events.mediated.by.PRL	1.07	0.724	1.58	0.735669	439	0.87589
X.ID.200118_1.NAME.E.cadherin.signaling.in.the.nascent.adherens.junction	1.07	0.721	1.588	0.737117	439	0.87589
X.ID.200219_2.NAME.TGF.beta.receptor.signaling	1.065	0.719	1.579	0.753429	439	0.893089
X.ID.200005_3.NAME.BCR.signaling.pathway	0.94	0.636	1.39	0.757109	439	0.893095
X.ID.200013_4.NAME.Insulin.Pathway	0.94	0.636	1.39	0.757109	439	0.893095
X.ID.100157_1.NAME.gata3.participate.in.activating.the.th2.cytokine.genes.expression	1.062	0.719	1.569	0.762995	439	0.897858
X.ID.100066_1.NAME.mechanism.of.gene.regulation.by.peroxisome.proliferators.via.ppara	1.061	0.717	1.571	0.767579	439	0.899017
X.ID.500256_1.NAME.TNF.signaling	0.943	0.638	1.395	0.770519	439	0.899017
X.ID.200002_2.NAME.Regulation.of.nuclear.SMAD2.3.signaling	0.943	0.637	1.397	0.771264	439	0.899017
X.ID.100040_1.NAME.double.stranded.rna.induced.gene.expression	1.06	0.717	1.567	0.771379	439	0.899017
X.ID.500730_1.NAME.Integration.of.provirus	0.945	0.638	1.4	0.778731	439	0.903734
X.ID.200123_1.NAME.IFN.gamma.pathway	0.946	0.64	1.397	0.779145	439	0.903734
X.ID.200175_5.NAME.Signaling.events.mediated.by.Stem.cell.factor.receptor..c.Kit.	0.947	0.641	1.399	0.785518	439	0.908957
X.ID.500897_1.NAME.Cyclin.D.associated.events.in.G1	1.054	0.713	1.558	0.791762	439	0.911113
X.ID.200126_3.NAME.ErbB1.downstream.signaling	1.054	0.713	1.557	0.793187	439	0.911113
X.ID.100032_1.NAME.map.kinase.inactivation.of.smrt.corepressor	0.949	0.641	1.405	0.794221	439	0.911113
X.ID.200067_1.NAME.Signaling.events.regulated.by.Ret.tyrosine.kinase	1.053	0.713	1.556	0.794881	439	0.911113
X.ID.200061_2.NAME.Presenilin.action.in.Notch.and.Wnt.signaling	1.052	0.71	1.558	0.799934	439	0.914748
X.ID.200176_6.NAME.EPO.signaling.pathway	0.951	0.644	1.406	0.802183	439	0.915167
X.ID.100159_1.NAME.cell.cycle..g2.m.checkpoint	1.05	0.71	1.552	0.806654	439	0.918112
X.ID.100089_1.NAME.regulators.of.bone.mineralization	0.954	0.643	1.417	0.815562	439	0.924608
X.ID.500068_1.NAME.Fanconi.Anemia.pathway	0.955	0.645	1.413	0.816262	439	0.924608
X.ID.200176_5.NAME.EPO.signaling.pathway	0.955	0.647	1.411	0.818068	439	0.924608
X.ID.200012_5.NAME.LPA.receptor.mediated.events	1.045	0.707	1.544	0.826021	439	0.930089
X.ID.500755_1.NAME.Nef.and.signal.transduction	1.044	0.706	1.544	0.827496	439	0.930089
X.ID.500101_1.NAME.CHL1.interactions	0.958	0.648	1.416	0.828659	439	0.930089
X.ID.500043_1.NAME.ATM.mediated.phosphorylation.of.repair.proteins	0.958	0.648	1.416	0.830606	439	0.930125
X.ID.100059_2.NAME.phosphoinositides.and.their.downstream.targets	0.959	0.645	1.424	0.834693	439	0.931383
X.ID.500993_1.NAME.S6K1.signalling	1.042	0.705	1.54	0.835562	439	0.931383
X.ID.500112_1.NAME.Maturation.of.Notch.precursor.via.proteolytic.cleavage	1.042	0.704	1.54	0.838356	439	0.932359
X.ID.200189_1.NAME.Insulin.mediated.glucose.transport	1.04	0.702	1.539	0.846442	439	0.939108
X.ID.100116_4.NAME.lissencephaly.gene..lis1..in.neuronal.migration.and.development	1.039	0.703	1.536	0.849231	439	0.939108
X.ID.200134_1.NAME.Urokinase.type.plasminogen.activator..uPA..and.uPAR.mediated.signaling	1.038	0.703	1.534	0.850221	439	0.939108
X.ID.200132_1.NAME.AP.1.transcription.factor.network	0.965	0.653	1.426	0.85802	439	0.945573
X.ID.100221_2.NAME.role.of.egf.receptor.transactivation.by.gpcrs.in.cardiac.hypertrophy	1.035	0.7	1.53	0.863522	439	0.949484
X.ID.200045_2.NAME.LPA4.mediated.signaling.events	0.967	0.654	1.43	0.866731	439	0.950409
X.ID.100118_2.NAME.lectin.induced.complement.pathway	1.034	0.699	1.529	0.868275	439	0.950409
X.ID.100226_1.NAME.bioactive.peptide.induced.signaling.pathway	0.969	0.656	1.431	0.872921	439	0.951432
X.ID.200181_4.NAME.Signaling.events.mediated.by.VEGFR1.and.VEGFR2	0.969	0.656	1.431	0.873124	439	0.951432
X.ID.200094_4.NAME.IGF1.pathway	1.03	0.697	1.523	0.880881	439	0.953521
X.ID.200203_1.NAME.Paxillin.independent.events.mediated.by.a4b1.and.a4b7	1.03	0.697	1.523	0.880881	439	0.953521
X.ID.100012_1.NAME.tpo.signaling.pathway	1.03	0.697	1.522	0.880928	439	0.953521
X.ID.500406_3.NAME.Chemokine.receptors.bind.chemokines	1.028	0.69	1.53	0.893067	439	0.962116
X.ID.500858_1.NAME.snRNP.Assembly	1.027	0.694	1.519	0.89412	439	0.962116
X.ID.200075_2.NAME.Angiopoietin.receptor.Tie2.mediated.signaling	1.027	0.694	1.518	0.895704	439	0.962116
X.ID.200220_1.NAME.Notch.mediated.HES.HEY.network	1.026	0.694	1.515	0.898899	439	0.962116
X.ID.100178_1.NAME.regulation.of.eif.4e.and.p70s6.kinase	1.025	0.693	1.517	0.901241	439	0.962116
X.ID.100054_1.NAME.influence.of.ras.and.rho.proteins.on.g1.to.s.transition	1.025	0.693	1.516	0.902465	439	0.962116
X.ID.200071_1.NAME.TCR.signaling.in.naive.CD8..T.cells	0.976	0.659	1.445	0.902727	439	0.962116
X.ID.200077_1.NAME.Circadian.rhythm.pathway	0.977	0.661	1.445	0.90896	439	0.96664
X.ID.100052_1.NAME.bone.remodeling	1.022	0.691	1.51	0.914554	439	0.96989
X.ID.200127_6.NAME.Lissencephaly.gene..LIS1..in.neuronal.migration.and.development	1.021	0.691	1.509	0.916201	439	0.96989
X.ID.200213_1.NAME.FGF.signaling.pathway	1.02	0.69	1.508	0.920355	439	0.96989
X.ID.200151_1.NAME.Syndecan.1.mediated.signaling.events	0.98	0.659	1.457	0.921168	439	0.96989
X.ID.100239_1.NAME.adp.ribosylation.factor	0.981	0.658	1.462	0.924544	439	0.96989
X.ID.500366_1.NAME.MicroRNA..miRNA..Biogenesis	1.019	0.689	1.508	0.924879	439	0.96989
X.ID.100153_1.NAME.signaling.pathway.from.g.protein.families	1.019	0.687	1.512	0.925986	439	0.96989
X.ID.100173_1.NAME.neuroregulin.receptor.degredation.protein.1.controls.erbb3.receptor.recycling	0.983	0.665	1.453	0.930685	439	0.972715
X.ID.200052_1.NAME.S1P4.pathway	1.017	0.688	1.502	0.934311	439	0.97441
X.ID.100145_1.NAME.hypoxia.inducible.factor.in.the.cardivascular.system	0.986	0.666	1.46	0.942912	439	0.977456
X.ID.200020_2.NAME.Atypical.NF.kappaB.pathway	1.014	0.687	1.499	0.943094	439	0.977456
X.ID.100026_2.NAME.tnf.stress.related.signaling	1.014	0.687	1.499	0.943265	439	0.977456
X.ID.100016_1.NAME.chaperones.modulate.interferon.signaling.pathway	0.987	0.658	1.479	0.948837	439	0.981138
X.ID.200090_1.NAME.mTOR.signaling.pathway	1.012	0.685	1.496	0.951983	439	0.982301
X.ID.100038_1.NAME.srebp.control.of.lipid.synthesis	0.991	0.669	1.467	0.962291	439	0.988833
X.ID.100077_2.NAME.pdgf.signaling.pathway	1.009	0.683	1.491	0.962383	439	0.988833
X.ID.100186_1.NAME.repression.of.pain.sensation.by.the.transcriptional.regulator.dream	0.993	0.671	1.468	0.971079	439	0.99042
X.ID.200207_2.NAME.Trk.receptor.signaling.mediated.by.PI3K.and.PLC.gamma	0.993	0.672	1.468	0.971503	439	0.99042
X.ID.200012_1.NAME.LPA.receptor.mediated.events	1.007	0.681	1.489	0.972079	439	0.99042
X.ID.200045_1.NAME.LPA4.mediated.signaling.events	1.007	0.681	1.489	0.972079	439	0.99042
X.ID.200005_4.NAME.BCR.signaling.pathway	1.006	0.68	1.488	0.975317	439	0.99164
X.ID.500306_1.NAME.Tie2.Signaling	1.005	0.678	1.489	0.98208	439	0.99382
X.ID.100010_1.NAME.tsp.1.induced.apoptosis.in.microvascular.endothelial.cell	0.996	0.673	1.473	0.983215	439	0.99382
X.ID.200019_3.NAME.Noncanonical.Wnt.signaling.pathway	0.997	0.674	1.473	0.987035	439	0.99382
X.ID.200073_1.NAME.Canonical.Wnt.signaling.pathway	0.997	0.674	1.473	0.987035	439	0.99382
X.ID.100233_1.NAME.regulation.of.bad.phosphorylation	1.003	0.678	1.483	0.987685	439	0.99382
X.ID.500014_1.NAME.Golgi.Associated.Vesicle.Biogenesis	0.998	0.673	1.48	0.991226	439	0.994852
X.ID.500522_1.NAME.Regulation.of.gene.expression.in.beta.cells	0.998	0.675	1.475	0.992805	439	0.994852
X.ID.200062_1.NAME.Nectin.adhesion.pathway	1	0.675	1.479	0.998375	439	0.998375
X.ID.100195_1.NAME.sumoylation.as.a.mechanism.to.modulate.ctbp.dependent.gene.responses	NA	NA	NA	NA	NA	NA
X.ID.200003_7.NAME.Fc.epsilon.receptor.I.signaling.in.mast.cells	NA	NA	NA	NA	NA	NA
X.ID.200062_2.NAME.Nectin.adhesion.pathway	NA	NA	NA	NA	NA	NA
X.ID.200135_6.NAME.ErbB2.ErbB3.signaling.events	NA	NA	NA	NA	NA	NA
X.ID.200142_1.NAME.E.cadherin.signaling.in.keratinocytes	NA	NA	NA	NA	NA	NA
X.ID.200187_2.NAME.Aurora.A.signaling	NA	NA	NA	NA	NA	NA
X.ID.200201_2.NAME.Endogenous.TLR.signaling	NA	NA	NA	NA	NA	NA
X.ID.500428_4.NAME.Class.B.2..Secretin.family.receptors.	NA	NA	NA	NA	NA	NA
X.ID.500642_1.NAME.Negative.regulation.of.the.PI3K.AKT.network	NA	NA	NA	NA	NA	NA
X.ID.500695_1.NAME.Viral.RNP.Complexes.in.the.Host.Cell.Nucleus	NA	NA	NA	NA	NA	NA
X.ID.500699_1.NAME.Packaging.of.Eight.RNA.Segments	NA	NA	NA	NA	NA	NA
X.ID.500796_1.NAME.Chylomicron.mediated.lipid.transport	NA	NA	NA	NA	NA	NA
X.ID.500865_1.NAME.mTOR.signalling	NA	NA	NA	NA	NA	NA
X.ID.500949_5.NAME.RNA.Polymerase.II.Pre.transcription.Events	NA	NA	NA	NA	NA	NA

## Sheet: Supplementary Table 7c (E)
Subnetwork module	HR	95% CI lower	95% CI upper	P	n	Q
X.ID.200180_1.NAME.Effects.of.Botulinum.toxin	0.555	0.374	0.822	0.00330329	439	0.70028
X.ID.100174_2.NAME.er.associated.degradation..erad..pathway	0.559	0.374	0.835	0.00446512	439	0.70028
X.ID.100255_1.NAME.role.of.nicotinic.acetylcholine.receptors.in.the.regulation.of.apoptosis	1.822	1.179	2.818	0.00694695	439	0.70028
X.ID.200094_2.NAME.IGF1.pathway	0.6	0.401	0.898	0.013061	439	0.70028
X.ID.100146_1.NAME.segmentation.clock	0.602	0.403	0.899	0.0130722	439	0.70028
X.ID.100154_1.NAME.inhibition.of.cellular.proliferation.by.gleevec	0.588	0.385	0.897	0.0137239	439	0.70028
X.ID.200137_2.NAME.EPHA.forward.signaling	0.614	0.415	0.909	0.0149016	439	0.70028
X.ID.100212_1.NAME.cdc25.and.chk1.regulatory.pathway.in.response.to.dna.damage	0.609	0.407	0.913	0.0162177	439	0.70028
X.ID.500866_1.NAME.mRNA.Splicing...Major.Pathway	1.608	1.088	2.376	0.0171216	439	0.70028
X.ID.200066_2.NAME.CDC42.signaling.events	0.614	0.411	0.918	0.0173692	439	0.70028
X.ID.200152_1.NAME.p38.signaling.mediated.by.MAPKAP.kinases	1.629	1.086	2.442	0.0182115	439	0.70028
X.ID.500858_1.NAME.snRNP.Assembly	0.626	0.424	0.925	0.0188012	439	0.70028
X.ID.200053_1.NAME.Validated.transcriptional.targets.of.AP1.family.members.Fra1.and.Fra2	1.595	1.075	2.366	0.0205126	439	0.70028
X.ID.200003_1.NAME.Fc.epsilon.receptor.I.signaling.in.mast.cells	0.623	0.416	0.932	0.0214059	439	0.70028
X.ID.200017_1.NAME.p38.MAPK.signaling.pathway	0.644	0.434	0.955	0.0287442	439	0.754804
X.ID.100197_1.NAME.regulation.of.spermatogenesis.by.crem	1.57	1.046	2.356	0.029338	439	0.754804
X.ID.500328_1.NAME.Inactivation.of.APC.C.via.direct.inhibition.of.the.APC.C.complex	1.564	1.045	2.339	0.0297151	439	0.754804
X.ID.200159_1.NAME.Signaling.mediated.by.p38.gamma.and.p38.delta	1.549	1.042	2.301	0.030325	439	0.754804
X.ID.500457_1.NAME.CREB.phosphorylation	1.546	1.039	2.302	0.0318051	439	0.754804
X.ID.500841_1.NAME.DARPP.32.events	0.653	0.433	0.984	0.0417519	439	0.754804
X.ID.100250_1.NAME.hemoglobins.chaperone	1.512	1.014	2.253	0.0424088	439	0.754804
X.ID.100026_1.NAME.tnf.stress.related.signaling	0.665	0.447	0.988	0.0432077	439	0.754804
X.ID.100238_1.NAME.oxidative.stress.induced.gene.expression.via.nrf2	0.651	0.43	0.987	0.0432969	439	0.754804
X.ID.100233_1.NAME.regulation.of.bad.phosphorylation	1.5	1.008	2.233	0.0455156	439	0.754804
X.ID.100120_1.NAME.internal.ribosome.entry.pathway	0.65	0.426	0.992	0.0458012	439	0.754804
X.ID.100018_2.NAME.trefoil.factors.initiate.mucosal.healing	1.49	1.007	2.205	0.0460404	439	0.754804
X.ID.100236_2.NAME.angiotensin.ii.mediated.activation.of.jnk.pathway.via.pyk2.dependent.signaling	1.49	1.007	2.205	0.0460404	439	0.754804
X.ID.100241_1.NAME.antisense.pathway	0.668	0.45	0.993	0.0461452	439	0.754804
X.ID.100215_1.NAME.ccr3.signaling.in.eosinophils	0.677	0.457	1.002	0.0513087	439	0.777505
X.ID.500866_3.NAME.mRNA.Splicing...Major.Pathway	1.477	0.996	2.193	0.0526661	439	0.777505
X.ID.200139_1.NAME.BMP.receptor.signaling	0.676	0.454	1.006	0.053575	439	0.777505
X.ID.100219_1.NAME.carm1.and.regulation.of.the.estrogen.receptor	0.683	0.459	1.015	0.0589594	439	0.777505
X.ID.100008_1.NAME.ucalpain.and.friends.in.cell.spread	0.656	0.422	1.019	0.0606251	439	0.777505
X.ID.100042_2.NAME.visual.signal.transduction	0.689	0.464	1.023	0.0645204	439	0.777505
X.ID.200164_1.NAME.Internalization.of.ErbB1	1.469	0.975	2.213	0.0660447	439	0.777505
X.ID.200083_2.NAME.Netrin.mediated.signaling.events	1.439	0.972	2.132	0.0691166	439	0.777505
X.ID.200163_1.NAME.Nongenotropic.Androgen.signaling	1.439	0.972	2.132	0.0691166	439	0.777505
X.ID.100154_2.NAME.inhibition.of.cellular.proliferation.by.gleevec	0.698	0.472	1.032	0.0712674	439	0.777505
X.ID.500177_2.NAME.CREB.phophorylation.through.the.activation.of.Ras	1.453	0.964	2.19	0.0741899	439	0.777505
X.ID.100016_1.NAME.chaperones.modulate.interferon.signaling.pathway	1.439	0.964	2.148	0.0752133	439	0.777505
X.ID.200070_2.NAME.LKB1.signaling.events	1.427	0.963	2.116	0.0762715	439	0.777505
X.ID.200195_1.NAME.HIF.1.alpha.transcription.factor.network	1.445	0.962	2.172	0.0763935	439	0.777505
X.ID.200076_5.NAME.FAS..CD95..signaling.pathway	0.704	0.476	1.04	0.0781451	439	0.777505
X.ID.100046_1.NAME.rb.tumor.suppressor.checkpoint.signaling.in.response.to.dna.damage	0.692	0.459	1.043	0.0783006	439	0.777505
X.ID.100084_1.NAME.hypoxia.and.p53.in.the.cardiovascular.system	1.42	0.959	2.103	0.0796484	439	0.777505
X.ID.100062_2.NAME.prion.pathway	1.514	0.952	2.408	0.0797635	439	0.777505
X.ID.200165_1.NAME.Hedgehog.signaling.events.mediated.by.Gli.proteins	1.468	0.954	2.26	0.0809053	439	0.777505
X.ID.200034_1.NAME.HIF.2.alpha.transcription.factor.network	1.415	0.957	2.093	0.0814852	439	0.777505
X.ID.500172_1.NAME.Trafficking.of.GluR2.containing.AMPA.receptors	0.709	0.48	1.048	0.0845051	439	0.789864
X.ID.100185_1.NAME.regulation.of.map.kinase.pathways.through.dual.specificity.phosphatases	1.42	0.949	2.124	0.0877669	439	0.803945
X.ID.500408_1.NAME.Vasopressin.like.receptors	1.511	0.934	2.446	0.0929498	439	0.834726
X.ID.200019_3.NAME.Noncanonical.Wnt.signaling.pathway	1.393	0.941	2.062	0.0980451	439	0.848218
X.ID.200093_3.NAME.CXCR4.mediated.signaling.events	0.72	0.486	1.065	0.0998924	439	0.848218
X.ID.200005_4.NAME.BCR.signaling.pathway	1.4	0.938	2.091	0.100008	439	0.848218
X.ID.200203_1.NAME.Paxillin.independent.events.mediated.by.a4b1.and.a4b7	0.714	0.475	1.073	0.10496	439	0.855131
X.ID.500575_2.NAME.RNA.Polymerase.I.Transcription.Initiation	0.718	0.48	1.074	0.107158	439	0.855131
X.ID.100137_1.NAME.skeletal.muscle.hypertrophy.is.regulated.via.akt.mtor.pathway	1.382	0.927	2.059	0.112239	439	0.855131
X.ID.200114_2.NAME.Direct.p53.effectors	1.374	0.928	2.035	0.112807	439	0.855131
X.ID.200145_5.NAME.Neurotrophic.factor.mediated.Trk.receptor.signaling	0.729	0.492	1.078	0.113211	439	0.855131
X.ID.501001_1.NAME.Mitotic.Telophase..Cytokinesis	1.376	0.927	2.045	0.11361	439	0.855131
X.ID.100039_1.NAME.rna.polymerase.iii.transcription	0.723	0.483	1.084	0.116955	439	0.855131
X.ID.200026_3.NAME.TCR.signaling.in.naive.CD4..T.cells	0.733	0.495	1.085	0.120984	439	0.855131
X.ID.200208_1.NAME.Downstream.signaling.in.naive.CD8..T.cells	1.365	0.921	2.024	0.121037	439	0.855131
X.ID.200010_1.NAME.ErbB4.signaling.events	0.735	0.496	1.089	0.124616	439	0.855131
X.ID.200122_2.NAME.Integrins.in.angiogenesis	1.365	0.917	2.031	0.125178	439	0.855131
X.ID.500655_1.NAME.Processing.of.Capped.Intron.Containing.Pre.mRNA	0.736	0.496	1.09	0.126167	439	0.855131
X.ID.500515_2.NAME.EGFR.downregulation	1.352	0.915	1.999	0.130099	439	0.855131
X.ID.100167_1.NAME.fas.signaling.pathway..cd95.	1.41	0.902	2.203	0.131365	439	0.855131
X.ID.100195_1.NAME.sumoylation.as.a.mechanism.to.modulate.ctbp.dependent.gene.responses	0.739	0.496	1.102	0.137698	439	0.855131
X.ID.500128_4.NAME.Insulin.Synthesis.and.Processing	1.347	0.908	1.999	0.138577	439	0.855131
X.ID.200168_4.NAME.CXCR3.mediated.signaling.events	1.341	0.908	1.982	0.140602	439	0.855131
X.ID.500796_1.NAME.Chylomicron.mediated.lipid.transport	1.351	0.904	2.019	0.142751	439	0.855131
X.ID.200012_3.NAME.LPA.receptor.mediated.events	1.335	0.904	1.973	0.1468	439	0.855131
X.ID.200050_1.NAME.EPHB.forward.signaling	0.746	0.502	1.109	0.147466	439	0.855131
X.ID.500641_1.NAME.AKT.phosphorylates.targets.in.the.nucleus	1.352	0.897	2.037	0.1497	439	0.855131
X.ID.200085_1.NAME.Role.of.Calcineurin.dependent.NFAT.signaling.in.lymphocytes	1.34	0.899	1.998	0.150323	439	0.855131
X.ID.200019_2.NAME.Noncanonical.Wnt.signaling.pathway	0.748	0.504	1.111	0.150408	439	0.855131
X.ID.200216_2.NAME.Signaling.events.mediated.by.focal.adhesion.kinase	1.347	0.896	2.025	0.152792	439	0.855131
X.ID.500366_1.NAME.MicroRNA..miRNA..Biogenesis	1.337	0.897	1.993	0.154173	439	0.855131
X.ID.200102_1.NAME.FoxO.family.signaling	1.329	0.899	1.964	0.154349	439	0.855131
X.ID.100169_1.NAME.mets.affect.on.macrophage.differentiation	0.752	0.507	1.115	0.156507	439	0.855131
X.ID.100098_2.NAME.nfat.and.hypertrophy.of.the.heart.	1.328	0.897	1.965	0.156668	439	0.855131
X.ID.500101_1.NAME.CHL1.interactions	1.338	0.893	2.007	0.158633	439	0.855131
X.ID.200061_2.NAME.Presenilin.action.in.Notch.and.Wnt.signaling	0.735	0.478	1.132	0.162013	439	0.855131
X.ID.500141_1.NAME.Synthesis..Secretion..and.Deacylation.of.Ghrelin	1.322	0.894	1.957	0.162277	439	0.855131
X.ID.500406_1.NAME.Chemokine.receptors.bind.chemokines	1.32	0.892	1.955	0.165273	439	0.855131
X.ID.200030_1.NAME.Canonical.NF.kappaB.pathway	1.316	0.891	1.945	0.167417	439	0.855131
X.ID.100067_1.NAME.regulation.of.transcriptional.activity.by.pml	1.315	0.89	1.944	0.168868	439	0.855131
X.ID.200183_2.NAME.a6b1.and.a6b4.Integrin.signaling	0.761	0.515	1.124	0.170222	439	0.855131
X.ID.100252_2.NAME.agrin.in.postsynaptic.differentiation	1.317	0.886	1.958	0.172843	439	0.855131
X.ID.200060_3.NAME.Reelin.signaling.pathway	1.314	0.886	1.949	0.174406	439	0.855131
X.ID.100059_2.NAME.phosphoinositides.and.their.downstream.targets	0.763	0.516	1.129	0.176132	439	0.855131
X.ID.200045_2.NAME.LPA4.mediated.signaling.events	1.309	0.886	1.934	0.176711	439	0.855131
X.ID.500060_2.NAME.Formation.of.incision.complex.in.GG.NER	1.311	0.884	1.943	0.177997	439	0.855131
X.ID.100071_1.NAME.phospholipase.c.delta.in.phospholipid.associated.cell.signaling	1.333	0.877	2.028	0.178609	439	0.855131
X.ID.500458_1.NAME.Activation.of.the.AP.1.family.of.transcription.factors	1.305	0.883	1.928	0.18099	439	0.855131
X.ID.200190_1.NAME.Class.I.PI3K.signaling.events.mediated.by.Akt	1.307	0.882	1.935	0.182001	439	0.855131
X.ID.200220_2.NAME.Notch.mediated.HES.HEY.network	1.314	0.878	1.966	0.183888	439	0.855131
X.ID.200094_1.NAME.IGF1.pathway	0.768	0.52	1.135	0.184843	439	0.855131
X.ID.100083_1.NAME.p53.signaling.pathway	0.767	0.515	1.14	0.189706	439	0.864118
X.ID.200075_1.NAME.Angiopoietin.receptor.Tie2.mediated.signaling	1.297	0.874	1.924	0.196253	439	0.864118
X.ID.200176_5.NAME.EPO.signaling.pathway	0.772	0.522	1.144	0.197326	439	0.864118
X.ID.500294_1.NAME.GPVI.mediated.activation.cascade	0.772	0.521	1.144	0.197346	439	0.864118
X.ID.200012_2.NAME.LPA.receptor.mediated.events	1.3	0.872	1.939	0.198259	439	0.864118
X.ID.100047_2.NAME.ras.signaling.pathway	1.292	0.874	1.909	0.199208	439	0.864118
X.ID.200142_1.NAME.E.cadherin.signaling.in.keratinocytes	1.292	0.873	1.911	0.199992	439	0.864118
X.ID.100236_3.NAME.angiotensin.ii.mediated.activation.of.jnk.pathway.via.pyk2.dependent.signaling	1.307	0.864	1.976	0.204255	439	0.869459
X.ID.100153_1.NAME.signaling.pathway.from.g.protein.families	0.777	0.526	1.148	0.205025	439	0.869459
X.ID.200161_1.NAME.Signaling.events.mediated.by.the.Hedgehog.family	0.773	0.514	1.162	0.21587	439	0.899592
X.ID.200201_2.NAME.Endogenous.TLR.signaling	0.782	0.529	1.155	0.216059	439	0.899592
X.ID.200011_1.NAME.Aurora.B.signaling	0.783	0.528	1.16	0.2221	439	0.911392
X.ID.200024_1.NAME.Signaling.events.mediated.by.HDAC.Class.III	1.297	0.853	1.972	0.224381	439	0.911392
X.ID.200002_2.NAME.Regulation.of.nuclear.SMAD2.3.signaling	1.275	0.861	1.888	0.224863	439	0.911392
X.ID.200187_2.NAME.Aurora.A.signaling	1.279	0.858	1.906	0.226988	439	0.911935
X.ID.100116_3.NAME.lissencephaly.gene..lis1..in.neuronal.migration.and.development	1.273	0.858	1.888	0.23117	439	0.92066
X.ID.200013_3.NAME.Insulin.Pathway	1.287	0.849	1.951	0.234656	439	0.926487
X.ID.100077_1.NAME.pdgf.signaling.pathway	0.786	0.527	1.172	0.237523	439	0.927557
X.ID.200135_1.NAME.ErbB2.ErbB3.signaling.events	0.794	0.536	1.174	0.24742	439	0.927557
X.ID.200146_1.NAME.JNK.signaling.in.the.CD4..TCR.pathway	0.791	0.531	1.178	0.248487	439	0.927557
X.ID.100118_2.NAME.lectin.induced.complement.pathway	0.794	0.537	1.175	0.248984	439	0.927557
X.ID.100257_1.NAME.the.41bb.dependent.immune.response	0.795	0.538	1.175	0.249005	439	0.927557
X.ID.100129_3.NAME.il.2.receptor.beta.chain.in.t.cell.activation	1.258	0.851	1.859	0.249483	439	0.927557
X.ID.100142_2.NAME.stress.induction.of.hsp.regulation	1.263	0.847	1.882	0.251514	439	0.927557
X.ID.200173_1.NAME.Signaling.mediated.by.p38.alpha.and.p38.beta	0.794	0.534	1.18	0.253425	439	0.927557
X.ID.200175_6.NAME.Signaling.events.mediated.by.Stem.cell.factor.receptor..c.Kit.	0.796	0.537	1.179	0.254191	439	0.927557
X.ID.100018_3.NAME.trefoil.factors.initiate.mucosal.healing	1.253	0.848	1.85	0.257799	439	0.927557
X.ID.200077_1.NAME.Circadian.rhythm.pathway	0.798	0.54	1.18	0.258441	439	0.927557
X.ID.100111_1.NAME.mcalpain.and.friends.in.cell.motility	0.799	0.538	1.185	0.264155	439	0.927557
X.ID.200098_1.NAME.Ras.signaling.in.the.CD4..TCR.pathway	0.801	0.542	1.184	0.265426	439	0.927557
X.ID.100164_1.NAME.fibrinolysis.pathway	0.799	0.538	1.187	0.266077	439	0.927557
X.ID.100098_1.NAME.nfat.and.hypertrophy.of.the.heart.	1.247	0.844	1.844	0.267266	439	0.927557
X.ID.500905_1.NAME.Notch.HLH.transcription.pathway	1.251	0.842	1.859	0.267357	439	0.927557
X.ID.100066_1.NAME.mechanism.of.gene.regulation.by.peroxisome.proliferators.via.ppara	1.249	0.84	1.856	0.271542	439	0.927557
X.ID.100105_1.NAME.signal.dependent.regulation.of.myogenesis.by.corepressor.mitr	1.246	0.841	1.844	0.272316	439	0.927557
X.ID.100136_2.NAME.igf.1.signaling.pathway	0.8	0.537	1.193	0.273407	439	0.927557
X.ID.100173_1.NAME.neuroregulin.receptor.degredation.protein.1.controls.erbb3.receptor.recycling	0.806	0.545	1.191	0.27823	439	0.931124
X.ID.200039_1.NAME.Signaling.events.mediated.by.Hepatocyte.Growth.Factor.Receptor..c.Met.	0.806	0.545	1.191	0.278524	439	0.931124
X.ID.200188_1.NAME.Arf1.pathway	0.808	0.546	1.194	0.284865	439	0.939608
X.ID.200158_1.NAME.Retinoic.acid.receptors.mediated.signaling	1.237	0.837	1.829	0.286208	439	0.939608
X.ID.200207_2.NAME.Trk.receptor.signaling.mediated.by.PI3K.and.PLC.gamma	1.236	0.836	1.827	0.287979	439	0.939608
X.ID.200090_4.NAME.mTOR.signaling.pathway	1.237	0.835	1.833	0.289268	439	0.939608
X.ID.200137_1.NAME.EPHA.forward.signaling	0.805	0.536	1.209	0.295947	439	0.953206
X.ID.500100_1.NAME.Signal.transduction.by.L1	0.813	0.55	1.202	0.300578	439	0.953206
X.ID.200090_1.NAME.mTOR.signaling.pathway	0.814	0.551	1.204	0.302681	439	0.953206
X.ID.100210_1.NAME.phosphorylation.of.mek1.by.cdk5.p35.down.regulates.the.map.kinase.pathway	1.226	0.83	1.812	0.305697	439	0.953206
X.ID.200018_1.NAME.GMCSF.mediated.signaling.events	0.816	0.552	1.206	0.307609	439	0.953206
X.ID.100152_1.NAME.inactivation.of.gsk3.by.akt.causes.accumulation.of.b.catenin.in.alveolar.macrophages	0.812	0.543	1.215	0.310961	439	0.953206
X.ID.100129_1.NAME.il.2.receptor.beta.chain.in.t.cell.activation	1.224	0.828	1.808	0.311385	439	0.953206
X.ID.100189_1.NAME.induction.of.apoptosis.through.dr3.and.dr4.5.death.receptors	0.817	0.55	1.213	0.315764	439	0.953206
X.ID.200197_1.NAME.Ephrin.B.reverse.signaling	0.819	0.555	1.21	0.316864	439	0.953206
X.ID.200175_1.NAME.Signaling.events.mediated.by.Stem.cell.factor.receptor..c.Kit.	0.819	0.554	1.211	0.317528	439	0.953206
X.ID.200118_1.NAME.E.cadherin.signaling.in.the.nascent.adherens.junction	0.82	0.555	1.212	0.319204	439	0.953206
X.ID.100194_1.NAME.ctcf..first.multivalent.nuclear.factor	1.23	0.818	1.848	0.319851	439	0.953206
X.ID.500949_3.NAME.RNA.Polymerase.II.Pre.transcription.Events	0.82	0.553	1.214	0.320515	439	0.953206
X.ID.200199_1.NAME.p53.pathway	1.217	0.822	1.802	0.326522	439	0.953206
X.ID.500799_1.NAME.Hormone.sensitive.lipase..HSL..mediated.triacylglycerol.hydrolysis	1.216	0.822	1.8	0.327891	439	0.953206
X.ID.200064_1.NAME.Wnt.signaling.network	1.215	0.821	1.798	0.329937	439	0.953206
X.ID.200058_1.NAME.Aurora.C.signaling	0.821	0.553	1.221	0.330157	439	0.953206
X.ID.200112_1.NAME.IL2.signaling.events.mediated.by.PI3K	1.218	0.818	1.812	0.33135	439	0.953206
X.ID.200198_1.NAME.BARD1.signaling.events	0.823	0.555	1.222	0.334222	439	0.953206
X.ID.500150_1.NAME.Glutamate.Neurotransmitter.Release.Cycle	0.824	0.555	1.224	0.337517	439	0.953206
X.ID.100053_1.NAME.sumoylation.by.ranbp2.regulates.transcriptional.repression	0.822	0.551	1.227	0.338114	439	0.953206
X.ID.200092_1.NAME.IL2.mediated.signaling.events	0.826	0.557	1.226	0.3428	439	0.953206
X.ID.200025_1.NAME.Glypican.1.network	0.829	0.561	1.225	0.346897	439	0.953206
X.ID.100122_1.NAME.intrinsic.prothrombin.activation.pathway	1.205	0.813	1.785	0.353047	439	0.953206
X.ID.200039_3.NAME.Signaling.events.mediated.by.Hepatocyte.Growth.Factor.Receptor..c.Met.	0.831	0.562	1.23	0.354534	439	0.953206
X.ID.200206_1.NAME.Trk.receptor.signaling.mediated.by.the.MAPK.pathway	0.833	0.564	1.23	0.35837	439	0.953206
X.ID.100064_1.NAME.basic.mechanism.of.action.of.ppara.pparb.d..and.pparg.and.effects.on.gene.expression	1.202	0.811	1.781	0.359921	439	0.953206
X.ID.200073_1.NAME.Canonical.Wnt.signaling.pathway	1.203	0.81	1.789	0.360001	439	0.953206
X.ID.100226_2.NAME.bioactive.peptide.induced.signaling.pathway	1.208	0.806	1.812	0.360027	439	0.953206
X.ID.500592_1.NAME.Signaling.by.BMP	0.833	0.563	1.233	0.361578	439	0.953206
X.ID.100224_1.NAME.btg.family.proteins.and.cell.cycle.regulation	1.207	0.804	1.815	0.364191	439	0.953206
X.ID.500065_1.NAME.Formation.of.transcription.coupled.NER..TC.NER..repair.complex	0.831	0.554	1.245	0.36882	439	0.953206
X.ID.200017_2.NAME.p38.MAPK.signaling.pathway	0.824	0.54	1.257	0.368838	439	0.953206
X.ID.200132_1.NAME.AP.1.transcription.factor.network	1.197	0.807	1.774	0.371104	439	0.953206
X.ID.100132_2.NAME.signal.transduction.through.il1r	0.832	0.555	1.247	0.373079	439	0.953206
X.ID.500102_1.NAME.Neurofascin.interactions	0.838	0.567	1.238	0.375078	439	0.953206
X.ID.200003_5.NAME.Fc.epsilon.receptor.I.signaling.in.mast.cells	0.835	0.561	1.245	0.376165	439	0.953206
X.ID.200114_1.NAME.Direct.p53.effectors	1.193	0.807	1.763	0.376574	439	0.953206
X.ID.200013_1.NAME.Insulin.Pathway	0.839	0.567	1.24	0.377965	439	0.953206
X.ID.200116_5.NAME.p75.NTR..mediated.signaling	0.838	0.565	1.243	0.379702	439	0.953206
X.ID.500441_1.NAME.Olfactory.Signaling.Pathway	1.191	0.806	1.76	0.379907	439	0.953206
X.ID.200181_2.NAME.Signaling.events.mediated.by.VEGFR1.and.VEGFR2	0.839	0.566	1.243	0.381186	439	0.953206
X.ID.200005_1.NAME.BCR.signaling.pathway	1.189	0.805	1.758	0.384907	439	0.953206
X.ID.100049_1.NAME.degradation.of.the.rar.and.rxr.by.the.proteasome	0.842	0.57	1.246	0.390073	439	0.953206
X.ID.500575_1.NAME.RNA.Polymerase.I.Transcription.Initiation	0.843	0.569	1.248	0.393305	439	0.953206
X.ID.500179_1.NAME.RSK.activation	1.186	0.801	1.756	0.393697	439	0.953206
X.ID.100239_1.NAME.adp.ribosylation.factor	0.842	0.567	1.251	0.394626	439	0.953206
X.ID.200129_1.NAME.ATF.2.transcription.factor.network	0.842	0.567	1.251	0.395561	439	0.953206
X.ID.200151_1.NAME.Syndecan.1.mediated.signaling.events	0.845	0.571	1.248	0.396752	439	0.953206
X.ID.200004_1.NAME.Endothelins	1.184	0.8	1.751	0.397975	439	0.953206
X.ID.200219_5.NAME.TGF.beta.receptor.signaling	0.846	0.572	1.252	0.402811	439	0.953206
X.ID.200169_1.NAME.Regulation.of.nuclear.beta.catenin.signaling.and.target.gene.transcription	1.182	0.799	1.748	0.403524	439	0.953206
X.ID.200182_1.NAME.PAR1.mediated.thrombin.signaling.events	1.183	0.797	1.755	0.404667	439	0.953206
X.ID.500697_1.NAME.Assembly.of.Viral.Components.at.the.Budding.Site	1.178	0.798	1.741	0.410025	439	0.953206
X.ID.100114_2.NAME.role.of.mal.in.rho.mediated.activation.of.srf	0.841	0.557	1.271	0.412192	439	0.953206
X.ID.200033_1.NAME.Plasma.membrane.estrogen.receptor.signaling	0.851	0.573	1.262	0.421918	439	0.953206
X.ID.200201_1.NAME.Endogenous.TLR.signaling	1.174	0.794	1.735	0.422133	439	0.953206
X.ID.100215_2.NAME.ccr3.signaling.in.eosinophils	1.176	0.79	1.75	0.424114	439	0.953206
X.ID.500014_1.NAME.Golgi.Associated.Vesicle.Biogenesis	0.852	0.576	1.261	0.42441	439	0.953206
X.ID.100040_1.NAME.double.stranded.rna.induced.gene.expression	1.172	0.793	1.731	0.425811	439	0.953206
X.ID.100227_1.NAME.bcr.signaling.pathway	1.173	0.791	1.739	0.426337	439	0.953206
X.ID.200012_5.NAME.LPA.receptor.mediated.events	0.853	0.577	1.261	0.426517	439	0.953206
X.ID.200171_1.NAME.Regulation.of.cytoplasmic.and.nuclear.SMAD2.3.signaling	0.853	0.575	1.265	0.42828	439	0.953206
X.ID.100143_1.NAME.hop.pathway.in.cardiac.development	0.854	0.577	1.264	0.430151	439	0.953206
X.ID.100226_1.NAME.bioactive.peptide.induced.signaling.pathway	1.173	0.787	1.748	0.432482	439	0.953206
X.ID.200212_1.NAME.VEGFR3.signaling.in.lymphatic.endothelium	1.169	0.79	1.73	0.434996	439	0.953206
X.ID.200176_2.NAME.EPO.signaling.pathway	0.856	0.577	1.27	0.438827	439	0.953206
X.ID.100017_1.NAME.tgf.beta.signaling.pathway	0.858	0.581	1.268	0.442367	439	0.953206
X.ID.200113_4.NAME.Ceramide.signaling.pathway	0.853	0.567	1.282	0.443533	439	0.953206
X.ID.100114_1.NAME.role.of.mal.in.rho.mediated.activation.of.srf	1.163	0.786	1.722	0.450017	439	0.953206
X.ID.200004_3.NAME.Endothelins	0.86	0.581	1.273	0.450395	439	0.953206
X.ID.100119_1.NAME.keratinocyte.differentiation	0.861	0.582	1.273	0.453304	439	0.953206
X.ID.100002_1.NAME.wnt.signaling.pathway	0.859	0.576	1.281	0.456615	439	0.953206
X.ID.200045_1.NAME.LPA4.mediated.signaling.events	1.163	0.781	1.73	0.458162	439	0.953206
X.ID.500306_1.NAME.Tie2.Signaling	0.862	0.581	1.279	0.460602	439	0.953206
X.ID.500522_1.NAME.Regulation.of.gene.expression.in.beta.cells	0.863	0.583	1.277	0.460935	439	0.953206
X.ID.200156_1.NAME.PDGFR.alpha.signaling.pathway	0.864	0.584	1.277	0.462292	439	0.953206
X.ID.200096_5.NAME.TNF.receptor.signaling.pathway	1.157	0.783	1.71	0.463037	439	0.953206
X.ID.200043_1.NAME.IL12.mediated.signaling.events	1.159	0.781	1.719	0.464562	439	0.953206
X.ID.500490_2.NAME.Interleukin.1.signaling	0.856	0.563	1.303	0.46926	439	0.953206
X.ID.200006_1.NAME.Signaling.events.mediated.by.PRL	0.866	0.584	1.283	0.47322	439	0.953206
X.ID.200153_1.NAME.ErbB.receptor.signaling.network	0.866	0.585	1.283	0.473261	439	0.953206
X.ID.200079_2.NAME.Signaling.events.mediated.by.HDAC.Class.I	1.154	0.778	1.713	0.475554	439	0.953206
X.ID.100101_1.NAME.mtor.signaling.pathway	1.154	0.778	1.712	0.476422	439	0.953206
X.ID.200081_2.NAME.Regulation.of.Telomerase	1.152	0.779	1.705	0.478165	439	0.953206
X.ID.100148_1.NAME.control.of.skeletal.myogenesis.by.hdac.and.calcium.calmodulin.dependent.kinase..camk.	1.151	0.779	1.703	0.479592	439	0.953206
X.ID.200067_1.NAME.Signaling.events.regulated.by.Ret.tyrosine.kinase	0.87	0.589	1.285	0.482816	439	0.953206
X.ID.100162_1.NAME.fmlp.induced.chemokine.gene.expression.in.hmc.1.cells	1.149	0.777	1.698	0.486092	439	0.953206
X.ID.100183_1.NAME.phospholipids.as.signalling.intermediaries	0.869	0.584	1.292	0.486931	439	0.953206
X.ID.500993_1.NAME.S6K1.signalling	1.154	0.77	1.731	0.487214	439	0.953206
X.ID.200013_4.NAME.Insulin.Pathway	1.153	0.771	1.726	0.487655	439	0.953206
X.ID.500121_1.NAME.Nectin.Necl..trans.heterodimerization	0.863	0.565	1.317	0.494254	439	0.953206
X.ID.200127_4.NAME.Lissencephaly.gene..LIS1..in.neuronal.migration.and.development	1.144	0.773	1.693	0.500465	439	0.953206
X.ID.500991_1.NAME.Cyclin.A.B1.associated.events.during.G2.M.transition	0.87	0.579	1.307	0.501313	439	0.953206
X.ID.200215_2.NAME.Regulation.of.retinoblastoma.protein	1.142	0.773	1.689	0.504474	439	0.953206
X.ID.200065_1.NAME.TRAIL.signaling.pathway	1.148	0.764	1.726	0.505345	439	0.953206
X.ID.500730_1.NAME.Integration.of.provirus	0.878	0.595	1.298	0.514986	439	0.953206
X.ID.500406_3.NAME.Chemokine.receptors.bind.chemokines	1.146	0.758	1.731	0.518738	439	0.953206
X.ID.200166_2.NAME.Caspase.cascade.in.apoptosis	1.137	0.769	1.681	0.519968	439	0.953206
X.ID.200096_1.NAME.TNF.receptor.signaling.pathway	0.879	0.592	1.304	0.520619	439	0.953206
X.ID.200061_1.NAME.Presenilin.action.in.Notch.and.Wnt.signaling	0.88	0.595	1.303	0.52348	439	0.953206
X.ID.200070_3.NAME.LKB1.signaling.events	0.881	0.596	1.302	0.524482	439	0.953206
X.ID.500428_4.NAME.Class.B.2..Secretin.family.receptors.	0.875	0.581	1.32	0.52524	439	0.953206
X.ID.100088_2.NAME.nfkb.activation.by.nontypeable.hemophilus.influenzae	1.134	0.766	1.678	0.529563	439	0.953206
X.ID.200095_1.NAME.EGF.receptor..ErbB1..signaling.pathway	0.883	0.597	1.306	0.532045	439	0.953206
X.ID.100168_1.NAME.extrinsic.prothrombin.activation.pathway	0.884	0.598	1.306	0.534477	439	0.953206
X.ID.200081_1.NAME.Regulation.of.Telomerase	1.133	0.764	1.679	0.53493	439	0.953206
X.ID.500130_1.NAME.Activation.of.Chaperones.by.ATF6.alpha	1.131	0.765	1.672	0.535921	439	0.953206
X.ID.100108_1.NAME.melanocyte.development.and.pigmentation.pathway	1.132	0.764	1.676	0.536457	439	0.953206
X.ID.100075_1.NAME.regulation.of.pgc.1a	0.884	0.596	1.311	0.539151	439	0.953206
X.ID.200022_1.NAME.Signaling.events.mediated.by.HDAC.Class.II	0.885	0.598	1.309	0.539701	439	0.953206
X.ID.200075_4.NAME.Angiopoietin.receptor.Tie2.mediated.signaling	1.127	0.762	1.668	0.548717	439	0.953206
X.ID.200198_3.NAME.BARD1.signaling.events	0.886	0.597	1.315	0.548834	439	0.953206
X.ID.100058_1.NAME.pten.dependent.cell.cycle.arrest.and.apoptosis	1.132	0.755	1.697	0.549419	439	0.953206
X.ID.200004_2.NAME.Endothelins	1.126	0.762	1.664	0.550768	439	0.953206
X.ID.100054_3.NAME.influence.of.ras.and.rho.proteins.on.g1.to.s.transition	0.888	0.6	1.313	0.55124	439	0.953206
X.ID.100012_1.NAME.tpo.signaling.pathway	0.885	0.593	1.322	0.551902	439	0.953206
X.ID.100150_1.NAME.calcium.signaling.by.hbx.of.hepatitis.b.virus	0.885	0.593	1.322	0.551902	439	0.953206
X.ID.500510_1.NAME.Signaling.by.EGFR	1.126	0.761	1.667	0.551945	439	0.953206
X.ID.200040_1.NAME.Signaling.events.mediated.by.PTP1B	0.889	0.601	1.313	0.553251	439	0.953206
X.ID.200175_4.NAME.Signaling.events.mediated.by.Stem.cell.factor.receptor..c.Kit.	0.888	0.6	1.316	0.554757	439	0.953206
X.ID.200075_2.NAME.Angiopoietin.receptor.Tie2.mediated.signaling	1.125	0.761	1.663	0.554942	439	0.953206
X.ID.500128_2.NAME.Insulin.Synthesis.and.Processing	0.89	0.602	1.315	0.557909	439	0.953206
X.ID.200109_1.NAME.Sumoylation.by.RanBP2.regulates.transcriptional.repression	1.121	0.759	1.656	0.566676	439	0.953206
X.ID.200063_1.NAME.Regulation.of.p38.alpha.and.p38.beta	1.12	0.758	1.655	0.569713	439	0.953206
X.ID.200134_1.NAME.Urokinase.type.plasminogen.activator..uPA..and.uPAR.mediated.signaling	0.891	0.599	1.327	0.571127	439	0.953206
X.ID.500938_1.NAME.Ubiquitin.Mediated.Degradation.of.Phosphorylated.Cdc25A	0.893	0.603	1.323	0.571388	439	0.953206
X.ID.200066_4.NAME.CDC42.signaling.events	1.119	0.757	1.654	0.571862	439	0.953206
X.ID.200191_1.NAME.Syndecan.3.mediated.signaling.events	1.119	0.756	1.656	0.572985	439	0.953206
X.ID.200220_1.NAME.Notch.mediated.HES.HEY.network	0.894	0.605	1.321	0.573437	439	0.953206
X.ID.100149_1.NAME.human.cytomegalovirus.and.map.kinase.pathways	1.123	0.749	1.684	0.575664	439	0.953206
X.ID.500405_21.NAME.Peptide.ligand.binding.receptors	0.898	0.608	1.327	0.589884	439	0.953206
X.ID.200144_1.NAME.PDGFR.beta.signaling.pathway	0.898	0.606	1.331	0.591576	439	0.953206
X.ID.200210_1.NAME.PLK3.signaling.events	1.113	0.753	1.645	0.59225	439	0.953206
X.ID.200115_3.NAME.Regulation.of.Androgen.receptor.activity	1.114	0.751	1.653	0.592547	439	0.953206
X.ID.500088_2.NAME.Netrin.1.signaling	0.899	0.608	1.329	0.592754	439	0.953206
X.ID.100072_1.NAME.platelet.amyloid.precursor.protein.pathway	0.899	0.608	1.33	0.594466	439	0.953206
X.ID.200128_1.NAME.Syndecan.4.mediated.signaling.events	0.9	0.609	1.33	0.59694	439	0.953206
X.ID.500122_1.NAME.Tight.junction.interactions	1.113	0.749	1.653	0.597018	439	0.953206
X.ID.500256_1.NAME.TNF.signaling	0.899	0.606	1.334	0.597359	439	0.953206
X.ID.500087_1.NAME.NCAM1.interactions	0.899	0.605	1.335	0.597686	439	0.953206
X.ID.100085_1.NAME.p38.mapk.signaling.pathway	0.9	0.608	1.333	0.598754	439	0.953206
X.ID.100089_1.NAME.regulators.of.bone.mineralization	1.113	0.746	1.662	0.600317	439	0.953206
X.ID.200168_1.NAME.CXCR3.mediated.signaling.events	1.11	0.75	1.643	0.600741	439	0.953206
X.ID.200076_2.NAME.FAS..CD95..signaling.pathway	0.902	0.61	1.332	0.603512	439	0.953206
X.ID.500307_1.NAME.PECAM1.interactions	0.902	0.61	1.333	0.604381	439	0.953206
X.ID.200122_1.NAME.Integrins.in.angiogenesis	1.108	0.749	1.639	0.609029	439	0.953206
X.ID.100171_3.NAME.role.of.erk5.in.neuronal.survival.pathway	1.109	0.745	1.65	0.610028	439	0.953206
X.ID.500490_3.NAME.Interleukin.1.signaling	0.904	0.611	1.337	0.612282	439	0.953206
X.ID.200044_1.NAME.S1P3.pathway	0.904	0.61	1.338	0.612357	439	0.953206
X.ID.200117_1.NAME.Sphingosine.1.phosphate..S1P..pathway	0.904	0.61	1.338	0.612357	439	0.953206
X.ID.100116_4.NAME.lissencephaly.gene..lis1..in.neuronal.migration.and.development	0.901	0.601	1.351	0.613875	439	0.953206
X.ID.100245_2.NAME.akt.signaling.pathway	1.105	0.747	1.634	0.616613	439	0.953206
X.ID.200219_1.NAME.TGF.beta.receptor.signaling	1.105	0.747	1.633	0.617619	439	0.953206
X.ID.100077_2.NAME.pdgf.signaling.pathway	1.107	0.741	1.652	0.619248	439	0.953206
X.ID.200219_2.NAME.TGF.beta.receptor.signaling	0.908	0.614	1.342	0.626597	439	0.953206
X.ID.200055_1.NAME.Arf6.trafficking.events	0.908	0.614	1.342	0.628313	439	0.953206
X.ID.200123_1.NAME.IFN.gamma.pathway	0.906	0.608	1.351	0.628681	439	0.953206
X.ID.100057_1.NAME.links.between.pyk2.and.map.kinases	1.1	0.744	1.627	0.631635	439	0.953206
X.ID.200126_2.NAME.ErbB1.downstream.signaling	0.908	0.611	1.349	0.632041	439	0.953206
X.ID.500068_2.NAME.Fanconi.Anemia.pathway	1.1	0.743	1.627	0.633638	439	0.953206
X.ID.100029_1.NAME.sprouty.regulation.of.tyrosine.kinase.signals	1.1	0.743	1.629	0.634116	439	0.953206
X.ID.100041_1.NAME.rho.cell.motility.signaling.pathway	1.099	0.744	1.625	0.634294	439	0.953206
X.ID.100022_1.NAME.t.cell.receptor.signaling.pathway	0.908	0.608	1.355	0.635155	439	0.953206
X.ID.200044_2.NAME.S1P3.pathway	0.909	0.611	1.352	0.636858	439	0.953206
X.ID.200178_1.NAME.Calcium.signaling.in.the.CD4..TCR.pathway	1.099	0.736	1.64	0.644893	439	0.962088
X.ID.500527_1.NAME.Eukaryotic.Translation.Elongation	1.121	0.684	1.836	0.650284	439	0.964236
X.ID.200017_3.NAME.p38.MAPK.signaling.pathway	0.914	0.617	1.354	0.653825	439	0.964236
X.ID.500502_1.NAME.Regulation.of.AMPK.activity.via.LKB1	0.915	0.619	1.352	0.65419	439	0.964236
X.ID.200127_5.NAME.Lissencephaly.gene..LIS1..in.neuronal.migration.and.development	1.093	0.74	1.616	0.654915	439	0.964236
X.ID.100068_1.NAME.regulation.of.cell.cycle.progression.by.plk3	1.093	0.738	1.618	0.65686	439	0.964236
X.ID.500477_2.NAME.Immunoregulatory.interactions.between.a.Lymphoid.and.a.non.Lymphoid.cell	0.916	0.616	1.363	0.665484	439	0.968738
X.ID.200148_1.NAME.C.MYB.transcription.factor.network	0.918	0.622	1.357	0.66909	439	0.968738
X.ID.500759_1.NAME.Nef.Mediated.CD4.Down.regulation	0.919	0.622	1.358	0.671548	439	0.968738
X.ID.500656_1.NAME.mRNA.Splicing...Minor.Pathway	1.087	0.736	1.606	0.673848	439	0.968738
X.ID.100106_1.NAME.role.of.mitochondria.in.apoptotic.signaling	0.919	0.619	1.365	0.6753	439	0.968738
X.ID.200181_1.NAME.Signaling.events.mediated.by.VEGFR1.and.VEGFR2	0.92	0.621	1.361	0.675689	439	0.968738
X.ID.100123_1.NAME.integrin.signaling.pathway	1.089	0.731	1.623	0.675823	439	0.968738
X.ID.500556_2.NAME.CDO.in.myogenesis	1.088	0.731	1.619	0.676848	439	0.968738
X.ID.500405_5.NAME.Peptide.ligand.binding.receptors	1.087	0.731	1.618	0.680172	439	0.970464
X.ID.500769_1.NAME.Glycoprotein.hormones	0.919	0.609	1.384	0.684788	439	0.974015
X.ID.100178_1.NAME.regulation.of.eif.4e.and.p70s6.kinase	0.923	0.621	1.371	0.691067	439	0.977145
X.ID.200071_1.NAME.TCR.signaling.in.naive.CD8..T.cells	0.924	0.625	1.366	0.691255	439	0.977145
X.ID.500310_1.NAME.Degradation.of.beta.catenin.by.the.destruction.complex	1.081	0.73	1.602	0.695959	439	0.980017
X.ID.100165_1.NAME.fc.epsilon.receptor.i.signaling.in.mast.cells	0.921	0.608	1.396	0.697566	439	0.980017
X.ID.200116_1.NAME.p75.NTR..mediated.signaling	0.927	0.627	1.372	0.706159	439	0.983846
X.ID.500445_3.NAME.MyD88.cascade	0.927	0.627	1.372	0.706238	439	0.983846
X.ID.200213_2.NAME.FGF.signaling.pathway	0.928	0.628	1.371	0.706801	439	0.983846
X.ID.200185_1.NAME.Syndecan.2.mediated.signaling.events	0.928	0.623	1.383	0.712716	439	0.983846
X.ID.500650_1.NAME.Neurophilin.interactions.with.VEGF.and.VEGFR	1.077	0.724	1.603	0.714525	439	0.983846
X.ID.200126_3.NAME.ErbB1.downstream.signaling	1.078	0.721	1.612	0.715135	439	0.983846
X.ID.200093_4.NAME.CXCR4.mediated.signaling.events	1.076	0.725	1.597	0.715329	439	0.983846
X.ID.100052_2.NAME.bone.remodeling	1.073	0.723	1.593	0.724639	439	0.984346
X.ID.100246_1.NAME.protein.kinase.a.at.the.centrosome	0.933	0.631	1.378	0.72682	439	0.984346
X.ID.100072_2.NAME.platelet.amyloid.precursor.protein.pathway	0.932	0.627	1.385	0.727435	439	0.984346
X.ID.100100_1.NAME.pkc.catalyzed.phosphorylation.of.inhibitory.phosphoprotein.of.myosin.phosphatase	1.072	0.725	1.584	0.728896	439	0.984346
X.ID.500128_5.NAME.Insulin.Synthesis.and.Processing	0.934	0.631	1.381	0.730995	439	0.984346
X.ID.500541_1.NAME.Gamma.carboxylation.of.protein.precursors	1.071	0.723	1.586	0.73155	439	0.984346
X.ID.200031_2.NAME.E2F.transcription.factor.network	1.07	0.723	1.582	0.735596	439	0.984346
X.ID.500455_1.NAME.ERK.MAPK.targets	1.072	0.715	1.607	0.736598	439	0.984346
X.ID.200189_1.NAME.Insulin.mediated.glucose.transport	1.069	0.723	1.581	0.737584	439	0.984346
X.ID.100159_1.NAME.cell.cycle..g2.m.checkpoint	1.072	0.713	1.611	0.73799	439	0.984346
X.ID.100113_1.NAME.mapkinase.signaling.pathway	1.069	0.722	1.581	0.740035	439	0.984346
X.ID.200014_1.NAME.Notch.signaling.pathway	1.068	0.72	1.585	0.743142	439	0.984346
X.ID.100123_2.NAME.integrin.signaling.pathway	1.067	0.722	1.576	0.74637	439	0.984346
X.ID.100186_1.NAME.repression.of.pain.sensation.by.the.transcriptional.regulator.dream	0.938	0.634	1.39	0.750914	439	0.984346
X.ID.500103_1.NAME.NrCAM.interactions	0.939	0.636	1.387	0.752502	439	0.984346
X.ID.200207_1.NAME.Trk.receptor.signaling.mediated.by.PI3K.and.PLC.gamma	1.063	0.717	1.576	0.759959	439	0.984346
X.ID.100240_1.NAME.generation.of.amyloid.b.peptide.by.ps1	0.941	0.637	1.392	0.761674	439	0.984346
X.ID.200079_1.NAME.Signaling.events.mediated.by.HDAC.Class.I	1.062	0.719	1.569	0.762408	439	0.984346
X.ID.100079_1.NAME.the.information.processing.pathway.at.the.ifn.beta.enhancer	1.062	0.717	1.574	0.763997	439	0.984346
X.ID.100052_1.NAME.bone.remodeling	1.061	0.717	1.571	0.766543	439	0.984346
X.ID.200074_1.NAME.Signaling.events.mediated.by.TCPTP	1.061	0.716	1.573	0.767378	439	0.984346
X.ID.500068_1.NAME.Fanconi.Anemia.pathway	1.061	0.718	1.567	0.768079	439	0.984346
X.ID.100132_1.NAME.signal.transduction.through.il1r	1.06	0.714	1.573	0.771442	439	0.984346
X.ID.200202_1.NAME.N.cadherin.signaling.events	1.059	0.716	1.565	0.774918	439	0.984346
X.ID.100184_1.NAME.erk.and.pi.3.kinase.are.necessary.for.collagen.binding.in.corneal.epithelia	1.056	0.713	1.564	0.784902	439	0.984346
X.ID.500693_1.NAME.Viral.mRNA.Translation	1.056	0.714	1.561	0.786341	439	0.984346
X.ID.500667_1.NAME.Telomere.Extension.By.Telomerase	0.948	0.641	1.401	0.787251	439	0.984346
X.ID.100056_1.NAME.rac1.cell.motility.signaling.pathway	1.055	0.714	1.561	0.787396	439	0.984346
X.ID.200175_5.NAME.Signaling.events.mediated.by.Stem.cell.factor.receptor..c.Kit.	0.946	0.628	1.425	0.790125	439	0.984346
X.ID.500308_1.NAME.Basigin.interactions	1.054	0.713	1.558	0.792182	439	0.984346
X.ID.200139_2.NAME.BMP.receptor.signaling	0.949	0.642	1.402	0.792551	439	0.984346
X.ID.200094_4.NAME.IGF1.pathway	0.949	0.641	1.406	0.795431	439	0.984346
X.ID.100010_1.NAME.tsp.1.induced.apoptosis.in.microvascular.endothelial.cell	0.95	0.643	1.404	0.796303	439	0.984346
X.ID.500405_15.NAME.Peptide.ligand.binding.receptors	1.053	0.713	1.555	0.796899	439	0.984346
X.ID.200175_2.NAME.Signaling.events.mediated.by.Stem.cell.factor.receptor..c.Kit.	1.052	0.712	1.554	0.798822	439	0.984346
X.ID.200118_2.NAME.E.cadherin.signaling.in.the.nascent.adherens.junction	0.951	0.641	1.409	0.80073	439	0.984346
X.ID.100013_3.NAME.toll.like.receptor.pathway	1.051	0.71	1.556	0.80231	439	0.984346
X.ID.100157_1.NAME.gata3.participate.in.activating.the.th2.cytokine.genes.expression	1.051	0.71	1.556	0.80231	439	0.984346
X.ID.200005_3.NAME.BCR.signaling.pathway	1.051	0.71	1.555	0.803639	439	0.984346
X.ID.200084_1.NAME.IL1.mediated.signaling.events	0.952	0.641	1.412	0.805542	439	0.984346
X.ID.100213_1.NAME.cd40l.signaling.pathway	0.952	0.642	1.412	0.806936	439	0.984346
X.ID.200211_1.NAME.Alpha.synuclein.signaling	0.951	0.634	1.426	0.807788	439	0.984346
X.ID.100201_1.NAME.regulation.of.ck1.cdk5.by.type.1.glutamate.receptors	1.048	0.709	1.549	0.814269	439	0.984346
X.ID.100030_1.NAME.aspirin.blocks.signaling.pathway.involved.in.platelet.activation	0.954	0.645	1.412	0.815597	439	0.984346
X.ID.200145_2.NAME.Neurotrophic.factor.mediated.Trk.receptor.signaling	1.047	0.706	1.554	0.819502	439	0.984346
X.ID.100252_1.NAME.agrin.in.postsynaptic.differentiation	1.046	0.703	1.557	0.822903	439	0.984346
X.ID.100204_1.NAME.apoptotic.signaling.in.response.to.dna.damage	0.956	0.642	1.422	0.823358	439	0.984346
X.ID.200062_1.NAME.Nectin.adhesion.pathway	1.046	0.703	1.556	0.824016	439	0.984346
X.ID.500652_1.NAME.Generic.Transcription.Pathway	1.047	0.698	1.569	0.824705	439	0.984346
X.ID.100038_1.NAME.srebp.control.of.lipid.synthesis	0.958	0.647	1.418	0.828998	439	0.984346
X.ID.500796_2.NAME.Chylomicron.mediated.lipid.transport	1.065	0.601	1.887	0.829651	439	0.984346
X.ID.100144_1.NAME.hiv.1.nef..negative.effector.of.fas.and.tnf	1.044	0.706	1.542	0.829852	439	0.984346
X.ID.200122_3.NAME.Integrins.in.angiogenesis	1.043	0.705	1.545	0.832706	439	0.984346
X.ID.100095_2.NAME.ras.independent.pathway.in.nk.cell.mediated.cytotoxicity	0.959	0.649	1.418	0.834685	439	0.984346
X.ID.500490_4.NAME.Interleukin.1.signaling	0.958	0.641	1.434	0.836002	439	0.984346
X.ID.200140_1.NAME.IL3.mediated.signaling.events	1.043	0.683	1.593	0.844118	439	0.984346
X.ID.200138_1.NAME.Hypoxic.and.oxygen.homeostasis.regulation.of.HIF.1.alpha	0.962	0.65	1.422	0.84431	439	0.984346
X.ID.500865_1.NAME.mTOR.signalling	0.963	0.651	1.423	0.848354	439	0.984346
X.ID.200181_5.NAME.Signaling.events.mediated.by.VEGFR1.and.VEGFR2	1.039	0.701	1.538	0.84991	439	0.984346
X.ID.100039_2.NAME.rna.polymerase.iii.transcription	1.039	0.698	1.546	0.85194	439	0.984346
X.ID.200012_4.NAME.LPA.receptor.mediated.events	1.038	0.702	1.534	0.852746	439	0.984346
X.ID.500642_1.NAME.Negative.regulation.of.the.PI3K.AKT.network	0.964	0.652	1.424	0.853023	439	0.984346
X.ID.500755_1.NAME.Nef.and.signal.transduction	1.038	0.694	1.553	0.85478	439	0.984346
X.ID.200181_3.NAME.Signaling.events.mediated.by.VEGFR1.and.VEGFR2	0.964	0.647	1.434	0.855088	439	0.984346
X.ID.100181_1.NAME.egf.signaling.pathway	1.037	0.702	1.532	0.855393	439	0.984346
X.ID.500043_1.NAME.ATM.mediated.phosphorylation.of.repair.proteins	0.965	0.653	1.428	0.860266	439	0.985258
X.ID.500128_1.NAME.Insulin.Synthesis.and.Processing	0.965	0.65	1.434	0.861111	439	0.985258
X.ID.500543_1.NAME.Removal.of.aminoterminal.propeptides.from.gamma.carboxylated.proteins	0.967	0.654	1.429	0.864459	439	0.985258
X.ID.100196_1.NAME.activation.of.csk.by.camp.dependent.protein.kinase.inhibits.signaling.through.the.t.cell.receptor	0.967	0.651	1.436	0.867107	439	0.985258
X.ID.100096_1.NAME.nerve.growth.factor.pathway..ngf.	0.967	0.652	1.434	0.868532	439	0.985258
X.ID.100014_1.NAME.tnfr2.signaling.pathway	0.968	0.652	1.436	0.870061	439	0.985258
X.ID.100147_1.NAME.role.of.erbb2.in.signal.transduction.and.oncology	0.967	0.648	1.445	0.871542	439	0.985258
X.ID.100227_2.NAME.bcr.signaling.pathway	0.969	0.647	1.453	0.880342	439	0.985258
X.ID.200083_3.NAME.Netrin.mediated.signaling.events	0.97	0.655	1.437	0.880464	439	0.985258
X.ID.200213_1.NAME.FGF.signaling.pathway	1.029	0.695	1.524	0.885527	439	0.985258
X.ID.200090_2.NAME.mTOR.signaling.pathway	0.972	0.657	1.439	0.888149	439	0.985258
X.ID.100032_1.NAME.map.kinase.inactivation.of.smrt.corepressor	1.028	0.696	1.52	0.88875	439	0.985258
X.ID.200175_3.NAME.Signaling.events.mediated.by.Stem.cell.factor.receptor..c.Kit.	0.973	0.657	1.44	0.890974	439	0.985258
X.ID.200187_1.NAME.Aurora.A.signaling	0.973	0.656	1.443	0.892222	439	0.985258
X.ID.500014_3.NAME.Golgi.Associated.Vesicle.Biogenesis	0.974	0.658	1.443	0.895165	439	0.985258
X.ID.500624_1.NAME.NGF.independant.TRKA.activation	1.027	0.687	1.533	0.897901	439	0.985258
X.ID.200216_1.NAME.Signaling.events.mediated.by.focal.adhesion.kinase	0.975	0.655	1.451	0.901701	439	0.985258
X.ID.200175_7.NAME.Signaling.events.mediated.by.Stem.cell.factor.receptor..c.Kit.	1.025	0.692	1.518	0.902133	439	0.985258
X.ID.100234_3.NAME.role.of.brca1.brca2.and.atr.in.cancer.susceptibility	1.025	0.692	1.517	0.903201	439	0.985258
X.ID.100211_1.NAME.role.of.pi3k.subunit.p85.in.regulation.of.actin.organization.and.cell.migration	1.024	0.692	1.516	0.905353	439	0.985258
X.ID.200048_1.NAME.Calcineurin.regulated.NFAT.dependent.transcription.in.lymphocytes	1.024	0.692	1.514	0.906929	439	0.985258
X.ID.500134_1.NAME.Regulation.of.Insulin.Secretion	1.024	0.688	1.523	0.907384	439	0.985258
X.ID.100218_1.NAME.caspase.cascade.in.apoptosis	1.023	0.692	1.512	0.909338	439	0.985258
X.ID.100037_1.NAME.how.does.salmonella.hijack.a.cell	1.023	0.691	1.514	0.909722	439	0.985258
X.ID.200127_2.NAME.Lissencephaly.gene..LIS1..in.neuronal.migration.and.development	0.978	0.662	1.446	0.911471	439	0.985258
X.ID.500949_5.NAME.RNA.Polymerase.II.Pre.transcription.Events	0.98	0.663	1.449	0.918588	439	0.985258
X.ID.100171_1.NAME.role.of.erk5.in.neuronal.survival.pathway	1.02	0.689	1.511	0.919993	439	0.985258
X.ID.200176_3.NAME.EPO.signaling.pathway	1.02	0.687	1.513	0.923088	439	0.985258
X.ID.100221_2.NAME.role.of.egf.receptor.transactivation.by.gpcrs.in.cardiac.hypertrophy	1.019	0.686	1.514	0.925572	439	0.985258
X.ID.500112_1.NAME.Maturation.of.Notch.precursor.via.proteolytic.cleavage	1.019	0.689	1.506	0.926739	439	0.985258
X.ID.100170_2.NAME.erk1.erk2.mapk.signaling.pathway	0.981	0.654	1.472	0.927902	439	0.985258
X.ID.100047_1.NAME.ras.signaling.pathway	1.017	0.688	1.503	0.932203	439	0.985258
X.ID.200208_2.NAME.Downstream.signaling.in.naive.CD8..T.cells	0.983	0.666	1.453	0.932327	439	0.985258
X.ID.200214_2.NAME.RAC1.signaling.pathway	1.017	0.686	1.506	0.933777	439	0.985258
X.ID.100026_2.NAME.tnf.stress.related.signaling	0.984	0.666	1.455	0.936144	439	0.985258
X.ID.200136_1.NAME.FOXM1.transcription.factor.network	0.983	0.651	1.487	0.936696	439	0.985258
X.ID.200205_2.NAME.S1P2.pathway	0.985	0.666	1.458	0.940212	439	0.985258
X.ID.100054_1.NAME.influence.of.ras.and.rho.proteins.on.g1.to.s.transition	1.014	0.685	1.502	0.943977	439	0.985258
X.ID.100244_1.NAME.alk.in.cardiac.myocytes	0.986	0.665	1.462	0.944388	439	0.985258
X.ID.200135_6.NAME.ErbB2.ErbB3.signaling.events	1.014	0.684	1.503	0.945386	439	0.985258
X.ID.500945_1.NAME.Removal.of.DNA.patch.containing.abasic.residue	0.987	0.668	1.458	0.946809	439	0.985258
X.ID.200008_1.NAME.RhoA.signaling.pathway	1.014	0.677	1.517	0.947282	439	0.985258
X.ID.500609_1.NAME.NRAGE.signals.death.through.JNK	0.987	0.655	1.487	0.950611	439	0.985258
X.ID.200026_4.NAME.TCR.signaling.in.naive.CD4..T.cells	0.988	0.669	1.461	0.952367	439	0.985258
X.ID.100145_1.NAME.hypoxia.inducible.factor.in.the.cardivascular.system	1.012	0.678	1.511	0.95299	439	0.985258
X.ID.200086_1.NAME.Glucocorticoid.receptor.regulatory.network	1.011	0.682	1.499	0.955634	439	0.985766
X.ID.100091_1.NAME.proteolysis.and.signaling.pathway.of.notch	0.991	0.671	1.465	0.963986	439	0.991303
X.ID.200097_1.NAME.PLK1.signaling.events	0.991	0.663	1.483	0.96533	439	0.991303
X.ID.200105_1.NAME.C.MYC.pathway	0.992	0.672	1.466	0.969381	439	0.993237
X.ID.500897_1.NAME.Cyclin.D.associated.events.in.G1	0.993	0.672	1.469	0.973023	439	0.994068
X.ID.200148_2.NAME.C.MYB.transcription.factor.network	0.994	0.672	1.468	0.974534	439	0.994068
X.ID.200079_3.NAME.Signaling.events.mediated.by.HDAC.Class.I	1.006	0.681	1.486	0.977189	439	0.994508
X.ID.200183_1.NAME.a6b1.and.a6b4.Integrin.signaling	1.005	0.68	1.485	0.980656	439	0.994508
X.ID.500120_1.NAME.Adherens.junctions.interactions	1.004	0.674	1.497	0.982759	439	0.994508
X.ID.100066_3.NAME.mechanism.of.gene.regulation.by.peroxisome.proliferators.via.ppara	1.004	0.679	1.485	0.983651	439	0.994508
X.ID.500097_1.NAME.L1CAM.interactions	1.002	0.678	1.482	0.991875	439	0.998222
X.ID.200070_1.NAME.LKB1.signaling.events	1.001	0.677	1.481	0.995271	439	0.998222
X.ID.100062_1.NAME.prion.pathway	1.001	0.677	1.479	0.996038	439	0.998222
X.ID.100082_1.NAME.thrombin.signaling.and.protease.activated.receptors	0.999	0.673	1.483	0.996283	439	0.998222
X.ID.100235_1.NAME.atm.signaling.pathway	1	0.676	1.478	0.998222	439	0.998222
X.ID.100021_1.NAME.telomeres.telomerase.cellular.aging.and.immortality	NA	NA	NA	NA	NA	NA
X.ID.100094_1.NAME.actions.of.nitric.oxide.in.the.heart	NA	NA	NA	NA	NA	NA
X.ID.100095_1.NAME.ras.independent.pathway.in.nk.cell.mediated.cytotoxicity	NA	NA	NA	NA	NA	NA
X.ID.100102_1.NAME.downregulated.of.mta.3.in.er.negative.breast.tumors	NA	NA	NA	NA	NA	NA
X.ID.100172_2.NAME.g.secretase.mediated.erbb4.signaling.pathway	NA	NA	NA	NA	NA	NA
X.ID.100204_2.NAME.apoptotic.signaling.in.response.to.dna.damage	NA	NA	NA	NA	NA	NA
X.ID.100244_3.NAME.alk.in.cardiac.myocytes	NA	NA	NA	NA	NA	NA
X.ID.200003_4.NAME.Fc.epsilon.receptor.I.signaling.in.mast.cells	NA	NA	NA	NA	NA	NA
X.ID.200003_7.NAME.Fc.epsilon.receptor.I.signaling.in.mast.cells	NA	NA	NA	NA	NA	NA
X.ID.200012_1.NAME.LPA.receptor.mediated.events	NA	NA	NA	NA	NA	NA
X.ID.200019_4.NAME.Noncanonical.Wnt.signaling.pathway	NA	NA	NA	NA	NA	NA
X.ID.200020_2.NAME.Atypical.NF.kappaB.pathway	NA	NA	NA	NA	NA	NA
X.ID.200036_1.NAME.ATR.signaling.pathway	NA	NA	NA	NA	NA	NA
X.ID.200039_4.NAME.Signaling.events.mediated.by.Hepatocyte.Growth.Factor.Receptor..c.Met.	NA	NA	NA	NA	NA	NA
X.ID.200052_1.NAME.S1P4.pathway	NA	NA	NA	NA	NA	NA
X.ID.200062_2.NAME.Nectin.adhesion.pathway	NA	NA	NA	NA	NA	NA
X.ID.200072_1.NAME.S1P5.pathway	NA	NA	NA	NA	NA	NA
X.ID.200083_1.NAME.Netrin.mediated.signaling.events	NA	NA	NA	NA	NA	NA
X.ID.200093_1.NAME.CXCR4.mediated.signaling.events	NA	NA	NA	NA	NA	NA
X.ID.200093_2.NAME.CXCR4.mediated.signaling.events	NA	NA	NA	NA	NA	NA
X.ID.200113_7.NAME.Ceramide.signaling.pathway	NA	NA	NA	NA	NA	NA
X.ID.200116_3.NAME.p75.NTR..mediated.signaling	NA	NA	NA	NA	NA	NA
X.ID.200116_4.NAME.p75.NTR..mediated.signaling	NA	NA	NA	NA	NA	NA
X.ID.200117_3.NAME.Sphingosine.1.phosphate..S1P..pathway	NA	NA	NA	NA	NA	NA
X.ID.200125_2.NAME.RXR.and.RAR.heterodimerization.with.other.nuclear.receptor	NA	NA	NA	NA	NA	NA
X.ID.200127_6.NAME.Lissencephaly.gene..LIS1..in.neuronal.migration.and.development	NA	NA	NA	NA	NA	NA
X.ID.200174_2.NAME.Stabilization.and.expansion.of.the.E.cadherin.adherens.junction	NA	NA	NA	NA	NA	NA
X.ID.200176_6.NAME.EPO.signaling.pathway	NA	NA	NA	NA	NA	NA
X.ID.200181_4.NAME.Signaling.events.mediated.by.VEGFR1.and.VEGFR2	NA	NA	NA	NA	NA	NA
X.ID.200204_1.NAME.Cellular.roles.of.Anthrax.toxin	NA	NA	NA	NA	NA	NA
X.ID.200204_2.NAME.Cellular.roles.of.Anthrax.toxin	NA	NA	NA	NA	NA	NA
X.ID.200205_1.NAME.S1P2.pathway	NA	NA	NA	NA	NA	NA
X.ID.500013_1.NAME.Clathrin.derived.vesicle.budding	NA	NA	NA	NA	NA	NA
X.ID.500090_1.NAME.Netrin.mediated.repulsion.signals	NA	NA	NA	NA	NA	NA
X.ID.500123_1.NAME.Cell.extracellular.matrix.interactions	NA	NA	NA	NA	NA	NA
X.ID.500377_1.NAME.Unwinding.of.DNA	NA	NA	NA	NA	NA	NA
X.ID.500379_1.NAME.Polo.like.kinase.mediated.events	NA	NA	NA	NA	NA	NA
X.ID.500689_1.NAME.vRNP.Assembly	NA	NA	NA	NA	NA	NA
X.ID.500695_1.NAME.Viral.RNP.Complexes.in.the.Host.Cell.Nucleus	NA	NA	NA	NA	NA	NA
X.ID.500699_1.NAME.Packaging.of.Eight.RNA.Segments	NA	NA	NA	NA	NA	NA
X.ID.500797_2.NAME.HDL.mediated.lipid.transport	NA	NA	NA	NA	NA	NA
X.ID.500833_1.NAME.Opioid.Signalling	NA	NA	NA	NA	NA	NA
