# Supplementary material for: Pathway-based subnetworks enable cross-disease biomarker discovery
Source: Nat Commun. 2018 Nov 12;9:4746. doi: 10.1038/s41467-018-07021-3 (PMC6232113; doi:10.1038/s41467-018-07021-3)
Supplement: Supplementary file 10 — Supplementary Data 8 [file 41467_2018_7021_MOESM10_ESM.xlsx]

## Sheet: Supplementary Table 8a (N+E)
Subnetwork module	HR	95% CI lower	95% CI upper	P	n	Q
X.ID.200136_1.NAME.FOXM1.transcription.factor.network	2.457	1.729	3.492	5.39252e-07	372	0.00026639
X.ID.100170_2.NAME.erk1.erk2.mapk.signaling.pathway	2.254	1.586	3.203	5.77434e-06	372	0.00142626
X.ID.200094_4.NAME.IGF1.pathway	2.088	1.488	2.93	2.06106e-05	372	0.00339387
X.ID.200031_2.NAME.E2F.transcription.factor.network	2.15	1.503	3.076	2.80773e-05	372	0.00344875
X.ID.200180_1.NAME.Effects.of.Botulinum.toxin	2.094	1.476	2.972	3.49063e-05	372	0.00344875
X.ID.500377_1.NAME.Unwinding.of.DNA	1.98	1.401	2.799	0.000108166	372	0.00728763
X.ID.100046_1.NAME.rb.tumor.suppressor.checkpoint.signaling.in.response.to.dna.damage	1.995	1.406	2.83	0.00010868	372	0.00728763
X.ID.500150_1.NAME.Glutamate.Neurotransmitter.Release.Cycle	1.949	1.384	2.744	0.000131992	372	0.00728763
X.ID.200206_1.NAME.Trk.receptor.signaling.mediated.by.the.MAPK.pathway	1.947	1.383	2.74	0.000132771	372	0.00728763
X.ID.500991_1.NAME.Cyclin.A.B1.associated.events.during.G2.M.transition	1.904	1.355	2.677	0.000208197	372	0.0102849
X.ID.100018_2.NAME.trefoil.factors.initiate.mucosal.healing	1.882	1.339	2.644	0.000271557	372	0.0121954
X.ID.200115_3.NAME.Regulation.of.Androgen.receptor.activity	1.893	1.338	2.679	0.000311946	372	0.0125015
X.ID.200181_3.NAME.Signaling.events.mediated.by.VEGFR1.and.VEGFR2	1.87	1.329	2.632	0.000328987	372	0.0125015
X.ID.200173_1.NAME.Signaling.mediated.by.p38.alpha.and.p38.beta	1.867	1.321	2.638	0.000401288	372	0.0127348
X.ID.200093_3.NAME.CXCR4.mediated.signaling.events	1.852	1.316	2.606	0.0004114	372	0.0127348
X.ID.200129_1.NAME.ATF.2.transcription.factor.network	1.884	1.326	2.677	0.000412462	372	0.0127348
X.ID.500043_1.NAME.ATM.mediated.phosphorylation.of.repair.proteins	1.855	1.312	2.621	0.000462814	372	0.0134488
X.ID.200148_2.NAME.C.MYB.transcription.factor.network	1.818	1.293	2.556	0.00058723	372	0.0161162
X.ID.200092_1.NAME.IL2.mediated.signaling.events	1.824	1.292	2.574	0.00063017	372	0.0163844
X.ID.501001_1.NAME.Mitotic.Telophase..Cytokinesis	1.808	1.285	2.543	0.000667246	372	0.016481
X.ID.200187_1.NAME.Aurora.A.signaling	1.805	1.28	2.546	0.000756731	372	0.0167929
X.ID.100210_1.NAME.phosphorylation.of.mek1.by.cdk5.p35.down.regulates.the.map.kinase.pathway	1.819	1.282	2.58	0.000801635	372	0.0167929
X.ID.100068_1.NAME.regulation.of.cell.cycle.progression.by.plk3	1.846	1.289	2.642	0.000810028	372	0.0167929
X.ID.200204_1.NAME.Cellular.roles.of.Anthrax.toxin	1.804	1.277	2.549	0.000815849	372	0.0167929
X.ID.100054_1.NAME.influence.of.ras.and.rho.proteins.on.g1.to.s.transition	1.784	1.268	2.508	0.000880566	372	0.0174
X.ID.200074_1.NAME.Signaling.events.mediated.by.TCPTP	1.793	1.266	2.541	0.00102013	372	0.0180902
X.ID.100085_1.NAME.p38.mapk.signaling.pathway	1.783	1.26	2.521	0.00108857	372	0.0180902
X.ID.500457_1.NAME.CREB.phosphorylation	1.779	1.259	2.513	0.00108947	372	0.0180902
X.ID.500490_2.NAME.Interleukin.1.signaling	1.778	1.258	2.512	0.00110529	372	0.0180902
X.ID.200039_1.NAME.Signaling.events.mediated.by.Hepatocyte.Growth.Factor.Receptor..c.Met.	1.768	1.255	2.49	0.00111841	372	0.0180902
X.ID.200006_1.NAME.Signaling.events.mediated.by.PRL	1.769	1.253	2.497	0.00117773	372	0.0180902
X.ID.100111_1.NAME.mcalpain.and.friends.in.cell.motility	1.773	1.254	2.509	0.00120271	372	0.0180902
X.ID.500328_1.NAME.Inactivation.of.APC.C.via.direct.inhibition.of.the.APC.C.complex	1.751	1.247	2.458	0.00120846	372	0.0180902
X.ID.200134_1.NAME.Urokinase.type.plasminogen.activator..uPA..and.uPAR.mediated.signaling	1.746	1.238	2.463	0.0014837	372	0.021497
X.ID.200102_1.NAME.FoxO.family.signaling	1.734	1.234	2.437	0.00152306	372	0.021497
X.ID.200011_1.NAME.Aurora.B.signaling	1.731	1.228	2.44	0.00174816	372	0.0235614
X.ID.200165_1.NAME.Hedgehog.signaling.events.mediated.by.Gli.proteins	1.727	1.226	2.433	0.00178239	372	0.0235614
X.ID.200190_1.NAME.Class.I.PI3K.signaling.events.mediated.by.Akt	1.716	1.222	2.408	0.00181242	372	0.0235614
X.ID.500068_1.NAME.Fanconi.Anemia.pathway	1.759	1.229	2.517	0.00202349	372	0.0239618
X.ID.100171_1.NAME.role.of.erk5.in.neuronal.survival.pathway	1.73	1.221	2.45	0.00204461	372	0.0239618
X.ID.200077_1.NAME.Circadian.rhythm.pathway	1.704	1.213	2.393	0.00209922	372	0.0239618
X.ID.200081_2.NAME.Regulation.of.Telomerase	1.711	1.215	2.41	0.00212246	372	0.0239618
X.ID.200012_3.NAME.LPA.receptor.mediated.events	1.699	1.211	2.382	0.00212394	372	0.0239618
X.ID.200026_4.NAME.TCR.signaling.in.naive.CD4..T.cells	1.71	1.214	2.409	0.00213425	372	0.0239618
X.ID.500177_2.NAME.CREB.phophorylation.through.the.activation.of.Ras	1.746	1.221	2.498	0.00228255	372	0.024606
X.ID.100114_1.NAME.role.of.mal.in.rho.mediated.activation.of.srf	1.713	1.212	2.421	0.00229125	372	0.024606
X.ID.100227_1.NAME.bcr.signaling.pathway	1.695	1.206	2.383	0.00240272	372	0.0252542
X.ID.100083_1.NAME.p53.signaling.pathway	1.697	1.203	2.393	0.00256358	372	0.0263835
X.ID.200036_1.NAME.ATR.signaling.pathway	1.68	1.197	2.359	0.00272128	372	0.0274349
X.ID.200211_1.NAME.Alpha.synuclein.signaling	1.678	1.194	2.357	0.00288616	372	0.0285152
X.ID.200090_1.NAME.mTOR.signaling.pathway	1.678	1.187	2.374	0.00342591	372	0.0331843
X.ID.500379_1.NAME.Polo.like.kinase.mediated.events	1.663	1.18	2.345	0.00369699	372	0.0351214
X.ID.100052_1.NAME.bone.remodeling	1.662	1.178	2.346	0.00383738	372	0.0357672
X.ID.200126_3.NAME.ErbB1.downstream.signaling	1.676	1.18	2.381	0.00393533	372	0.0360009
X.ID.100129_3.NAME.il.2.receptor.beta.chain.in.t.cell.activation	1.653	1.172	2.33	0.00416413	372	0.0374015
X.ID.500730_1.NAME.Integration.of.provirus	1.654	1.171	2.337	0.00432732	372	0.0375509
X.ID.200097_1.NAME.PLK1.signaling.events	1.642	1.167	2.309	0.00440424	372	0.0375509
X.ID.100174_2.NAME.er.associated.degradation..erad..pathway	1.652	1.169	2.334	0.00440881	372	0.0375509
X.ID.100159_1.NAME.cell.cycle..g2.m.checkpoint	1.644	1.166	2.318	0.00460952	372	0.0377993
X.ID.500945_1.NAME.Removal.of.DNA.patch.containing.abasic.residue	1.64	1.164	2.31	0.00463725	372	0.0377993
X.ID.200005_4.NAME.BCR.signaling.pathway	1.63	1.162	2.285	0.00466753	372	0.0377993
X.ID.100221_2.NAME.role.of.egf.receptor.transactivation.by.gpcrs.in.cardiac.hypertrophy	1.635	1.162	2.301	0.00480359	372	0.0382738
X.ID.100021_1.NAME.telomeres.telomerase.cellular.aging.and.immortality	1.618	1.146	2.286	0.0063096	372	0.0480627
X.ID.100148_1.NAME.control.of.skeletal.myogenesis.by.hdac.and.calcium.calmodulin.dependent.kinase..camk.	1.616	1.145	2.28	0.00632336	372	0.0480627
X.ID.100098_2.NAME.nfat.and.hypertrophy.of.the.heart.	1.604	1.143	2.251	0.00632404	372	0.0480627
X.ID.500490_4.NAME.Interleukin.1.signaling	1.594	1.137	2.234	0.00687514	372	0.0514593
X.ID.100108_1.NAME.melanocyte.development.and.pigmentation.pathway	1.598	1.136	2.247	0.00704151	372	0.051918
X.ID.200017_2.NAME.p38.MAPK.signaling.pathway	1.604	1.135	2.267	0.00742138	372	0.0539141
X.ID.200020_2.NAME.Atypical.NF.kappaB.pathway	1.583	1.129	2.219	0.00769534	372	0.0550942
X.ID.200201_2.NAME.Endogenous.TLR.signaling	1.595	1.13	2.251	0.00787115	372	0.0555478
X.ID.500858_1.NAME.snRNP.Assembly	1.582	1.125	2.224	0.00840167	372	0.0584567
X.ID.200208_2.NAME.Downstream.signaling.in.naive.CD8..T.cells	1.592	1.125	2.251	0.00862234	372	0.0591588
X.ID.100113_1.NAME.mapkinase.signaling.pathway	1.572	1.12	2.206	0.0089173	372	0.0601056
X.ID.500179_1.NAME.RSK.activation	1.593	1.123	2.26	0.00900367	372	0.0601056
X.ID.200030_1.NAME.Canonical.NF.kappaB.pathway	1.567	1.118	2.197	0.00915928	372	0.0603291
X.ID.100212_1.NAME.cdc25.and.chk1.regulatory.pathway.in.response.to.dna.damage	1.572	1.118	2.211	0.00931514	372	0.0605484
X.ID.200175_6.NAME.Signaling.events.mediated.by.Stem.cell.factor.receptor..c.Kit.	1.563	1.115	2.192	0.00955495	372	0.0613006
X.ID.200109_1.NAME.Sumoylation.by.RanBP2.regulates.transcriptional.repression	1.563	1.114	2.192	0.00972339	372	0.0615814
X.ID.200090_4.NAME.mTOR.signaling.pathway	1.571	1.114	2.215	0.00995533	372	0.0622523
X.ID.200040_1.NAME.Signaling.events.mediated.by.PTP1B	1.56	1.111	2.191	0.0103015	372	0.0636118
X.ID.100059_2.NAME.phosphoinositides.and.their.downstream.targets	1.554	1.108	2.18	0.010698	372	0.0652448
X.ID.100147_1.NAME.role.of.erbb2.in.signal.transduction.and.oncology	1.571	1.106	2.232	0.0116334	372	0.0700842
X.ID.500014_1.NAME.Golgi.Associated.Vesicle.Biogenesis	1.544	1.101	2.166	0.0118209	372	0.0703555
X.ID.100255_1.NAME.role.of.nicotinic.acetylcholine.receptors.in.the.regulation.of.apoptosis	1.544	1.1	2.169	0.0121372	372	0.0713786
X.ID.200213_2.NAME.FGF.signaling.pathway	1.552	1.1	2.191	0.01234	372	0.0717173
X.ID.100235_1.NAME.atm.signaling.pathway	1.537	1.094	2.16	0.0132824	372	0.0755617
X.ID.100089_1.NAME.regulators.of.bone.mineralization	1.533	1.093	2.149	0.0133074	372	0.0755617
X.ID.500121_1.NAME.Nectin.Necl..trans.heterodimerization	1.579	1.099	2.269	0.0135691	372	0.076172
X.ID.200066_4.NAME.CDC42.signaling.events	1.53	1.09	2.147	0.0139047	372	0.077179
X.ID.500128_2.NAME.Insulin.Synthesis.and.Processing	1.57	1.095	2.25	0.014136	372	0.077591
X.ID.200220_1.NAME.Notch.mediated.HES.HEY.network	1.532	1.087	2.16	0.0149233	372	0.0810121
X.ID.200050_1.NAME.EPHB.forward.signaling	1.53	1.084	2.16	0.0156327	372	0.0839406
X.ID.200175_2.NAME.Signaling.events.mediated.by.Stem.cell.factor.receptor..c.Kit.	1.517	1.081	2.128	0.0159657	372	0.084807
X.ID.200034_1.NAME.HIF.2.alpha.transcription.factor.network	1.515	1.079	2.127	0.0163067	372	0.0850323
X.ID.200022_1.NAME.Signaling.events.mediated.by.HDAC.Class.II	1.537	1.082	2.183	0.0163524	372	0.0850323
X.ID.100215_2.NAME.ccr3.signaling.in.eosinophils	1.513	1.078	2.122	0.0166163	372	0.0855047
X.ID.500755_1.NAME.Nef.and.signal.transduction	1.51	1.076	2.12	0.017156	372	0.087372
X.ID.500455_1.NAME.ERK.MAPK.targets	1.512	1.075	2.126	0.0175204	372	0.0883171
X.ID.200004_3.NAME.Endothelins	1.509	1.074	2.121	0.0178512	372	0.0884591
X.ID.200061_1.NAME.Presenilin.action.in.Notch.and.Wnt.signaling	1.541	1.077	2.206	0.0179903	372	0.0884591
X.ID.100167_1.NAME.fas.signaling.pathway..cd95.	1.503	1.072	2.109	0.0182275	372	0.0884591
X.ID.200126_2.NAME.ErbB1.downstream.signaling	1.502	1.071	2.105	0.0182648	372	0.0884591
X.ID.200213_1.NAME.FGF.signaling.pathway	1.503	1.07	2.111	0.0188477	372	0.0903957
X.ID.100091_1.NAME.proteolysis.and.signaling.pathway.of.notch	1.502	1.068	2.112	0.0193244	372	0.0917908
X.ID.200169_1.NAME.Regulation.of.nuclear.beta.catenin.signaling.and.target.gene.transcription	1.509	1.067	2.134	0.0201215	372	0.0946671
X.ID.200202_1.NAME.N.cadherin.signaling.events	1.506	1.064	2.134	0.0210076	372	0.0970154
X.ID.500897_1.NAME.Cyclin.D.associated.events.in.G1	1.498	1.063	2.113	0.0210135	372	0.0970154
X.ID.100100_1.NAME.pkc.catalyzed.phosphorylation.of.inhibitory.phosphoprotein.of.myosin.phosphatase	1.486	1.06	2.083	0.0216205	372	0.0988938
X.ID.100029_1.NAME.sprouty.regulation.of.tyrosine.kinase.signals	1.484	1.058	2.08	0.02204	372	0.0998878
X.ID.200161_1.NAME.Signaling.events.mediated.by.the.Hedgehog.family	1.49	1.057	2.101	0.0229568	372	0.103097
X.ID.100064_1.NAME.basic.mechanism.of.action.of.ppara.pparb.d..and.pparg.and.effects.on.gene.expression	1.485	1.055	2.091	0.0233139	372	0.103757
X.ID.100224_1.NAME.btg.family.proteins.and.cell.cycle.regulation	1.476	1.053	2.071	0.0240316	372	0.105997
X.ID.200176_2.NAME.EPO.signaling.pathway	1.478	1.052	2.075	0.0242689	372	0.106022
X.ID.100071_1.NAME.phospholipase.c.delta.in.phospholipid.associated.cell.signaling	1.475	1.051	2.071	0.0245611	372	0.106022
X.ID.200083_2.NAME.Netrin.mediated.signaling.events	1.488	1.052	2.105	0.0246812	372	0.106022
X.ID.200002_2.NAME.Regulation.of.nuclear.SMAD2.3.signaling	1.472	1.049	2.064	0.0251133	372	0.10631
X.ID.200026_3.NAME.TCR.signaling.in.naive.CD4..T.cells	1.493	1.051	2.12	0.0252941	372	0.10631
X.ID.100057_1.NAME.links.between.pyk2.and.map.kinases	1.483	1.05	2.096	0.0253939	372	0.10631
X.ID.100094_1.NAME.actions.of.nitric.oxide.in.the.heart	0.679	0.484	0.954	0.0256823	372	0.106614
X.ID.100098_1.NAME.nfat.and.hypertrophy.of.the.heart.	1.484	1.045	2.109	0.0274169	372	0.112866
X.ID.200187_2.NAME.Aurora.A.signaling	0.685	0.488	0.961	0.0286585	372	0.11621
X.ID.200076_5.NAME.FAS..CD95..signaling.pathway	1.458	1.04	2.043	0.0286996	372	0.11621
X.ID.200085_1.NAME.Role.of.Calcineurin.dependent.NFAT.signaling.in.lymphocytes	1.452	1.036	2.036	0.0302628	372	0.121543
X.ID.200094_1.NAME.IGF1.pathway	1.458	1.036	2.051	0.0306806	372	0.122228
X.ID.500490_3.NAME.Interleukin.1.signaling	1.459	1.034	2.059	0.031595	372	0.124863
X.ID.200145_2.NAME.Neurotrophic.factor.mediated.Trk.receptor.signaling	1.448	1.032	2.032	0.032209	372	0.12628
X.ID.200008_1.NAME.RhoA.signaling.pathway	1.449	1.031	2.036	0.0325159	372	0.126479
X.ID.100039_2.NAME.rna.polymerase.iii.transcription	1.474	1.03	2.108	0.0336396	372	0.129828
X.ID.100181_1.NAME.egf.signaling.pathway	1.442	1.026	2.026	0.0350863	372	0.133831
X.ID.200122_2.NAME.Integrins.in.angiogenesis	1.443	1.026	2.031	0.0352323	372	0.133831
X.ID.500307_1.NAME.PECAM1.interactions	1.437	1.025	2.016	0.0354897	372	0.133831
X.ID.200061_2.NAME.Presenilin.action.in.Notch.and.Wnt.signaling	1.433	1.019	2.015	0.0384984	372	0.144077
X.ID.500068_2.NAME.Fanconi.Anemia.pathway	1.431	1.018	2.011	0.0390411	372	0.144261
X.ID.200012_1.NAME.LPA.receptor.mediated.events	1.433	1.018	2.016	0.0391315	372	0.144261
X.ID.500306_1.NAME.Tie2.Signaling	1.438	1.017	2.034	0.0400838	372	0.145737
X.ID.200132_1.NAME.AP.1.transcription.factor.network	1.428	1.016	2.007	0.040122	372	0.145737
X.ID.100162_1.NAME.fmlp.induced.chemokine.gene.expression.in.hmc.1.cells	1.418	1.011	1.991	0.0433253	372	0.155608
X.ID.100013_3.NAME.toll.like.receptor.pathway	0.705	0.502	0.991	0.0440421	372	0.155608
X.ID.200175_3.NAME.Signaling.events.mediated.by.Stem.cell.factor.receptor..c.Kit.	1.414	1.009	1.982	0.0440424	372	0.155608
X.ID.500097_1.NAME.L1CAM.interactions	1.422	1.009	2.003	0.0440994	372	0.155608
X.ID.500938_1.NAME.Ubiquitin.Mediated.Degradation.of.Phosphorylated.Cdc25A	1.41	1.003	1.983	0.0477315	372	0.165747
X.ID.500014_3.NAME.Golgi.Associated.Vesicle.Biogenesis	1.406	1.003	1.971	0.0477562	372	0.165747
X.ID.200168_4.NAME.CXCR3.mediated.signaling.events	0.707	0.502	0.998	0.0483581	372	0.165747
X.ID.500866_3.NAME.mRNA.Splicing...Major.Pathway	1.406	1.002	1.973	0.0485353	372	0.165747
X.ID.200166_2.NAME.Caspase.cascade.in.apoptosis	1.407	1.002	1.976	0.0486504	372	0.165747
X.ID.500406_3.NAME.Chemokine.receptors.bind.chemokines	1.405	1	1.974	0.0500828	372	0.169458
X.ID.100152_1.NAME.inactivation.of.gsk3.by.akt.causes.accumulation.of.b.catenin.in.alveolar.macrophages	1.4	0.999	1.962	0.0507991	372	0.170713
X.ID.200058_1.NAME.Aurora.C.signaling	1.423	0.993	2.041	0.0548263	372	0.182199
X.ID.200045_2.NAME.LPA4.mediated.signaling.events	1.392	0.993	1.953	0.0551914	372	0.182199
X.ID.500310_1.NAME.Degradation.of.beta.catenin.by.the.destruction.complex	1.399	0.992	1.972	0.0553237	372	0.182199
X.ID.200185_1.NAME.Syndecan.2.mediated.signaling.events	1.391	0.991	1.95	0.0560799	372	0.183262
X.ID.100105_1.NAME.signal.dependent.regulation.of.myogenesis.by.corepressor.mitr	1.401	0.991	1.982	0.0563884	372	0.183262
X.ID.100165_1.NAME.fc.epsilon.receptor.i.signaling.in.mast.cells	1.389	0.99	1.949	0.0572723	372	0.184918
X.ID.200044_2.NAME.S1P3.pathway	1.393	0.986	1.968	0.0601644	372	0.192995
X.ID.500556_2.NAME.CDO.in.myogenesis	1.383	0.984	1.945	0.0620875	372	0.197399
X.ID.200004_1.NAME.Endothelins	1.383	0.983	1.945	0.0623365	372	0.197399
X.ID.200142_1.NAME.E.cadherin.signaling.in.keratinocytes	0.723	0.513	1.02	0.0643791	372	0.201994
X.ID.200012_2.NAME.LPA.receptor.mediated.events	1.374	0.98	1.926	0.0651602	372	0.201994
X.ID.200113_7.NAME.Ceramide.signaling.pathway	1.377	0.98	1.935	0.065233	372	0.201994
X.ID.100053_1.NAME.sumoylation.by.ranbp2.regulates.transcriptional.repression	1.38	0.98	1.944	0.0654231	372	0.201994
X.ID.200096_5.NAME.TNF.receptor.signaling.pathway	1.375	0.979	1.932	0.0664543	372	0.202308
X.ID.200048_1.NAME.Calcineurin.regulated.NFAT.dependent.transcription.in.lymphocytes	1.377	0.978	1.938	0.0665968	372	0.202308
X.ID.200178_1.NAME.Calcium.signaling.in.the.CD4..TCR.pathway	1.378	0.978	1.941	0.0667534	372	0.202308
X.ID.200139_1.NAME.BMP.receptor.signaling	1.373	0.977	1.929	0.0674614	372	0.203207
X.ID.100149_1.NAME.human.cytomegalovirus.and.map.kinase.pathways	1.37	0.976	1.924	0.0684525	372	0.204943
X.ID.100101_1.NAME.mtor.signaling.pathway	1.368	0.975	1.919	0.0694267	372	0.205595
X.ID.200127_4.NAME.Lissencephaly.gene..LIS1..in.neuronal.migration.and.development	1.377	0.975	1.946	0.0695026	372	0.205595
X.ID.100054_3.NAME.influence.of.ras.and.rho.proteins.on.g1.to.s.transition	1.371	0.974	1.929	0.0704637	372	0.207197
X.ID.200113_4.NAME.Ceramide.signaling.pathway	1.364	0.973	1.913	0.0714588	372	0.207706
X.ID.200093_4.NAME.CXCR4.mediated.signaling.events	1.385	0.972	1.974	0.0714777	372	0.207706
X.ID.100062_1.NAME.prion.pathway	1.362	0.972	1.91	0.0729372	372	0.209689
X.ID.200019_4.NAME.Noncanonical.Wnt.signaling.pathway	1.364	0.971	1.916	0.0732613	372	0.209689
X.ID.200198_1.NAME.BARD1.signaling.events	1.369	0.971	1.929	0.0734335	372	0.209689
X.ID.100250_1.NAME.hemoglobins.chaperone	1.359	0.969	1.906	0.0754779	372	0.213505
X.ID.200191_1.NAME.Syndecan.3.mediated.signaling.events	1.358	0.969	1.903	0.0756343	372	0.213505
X.ID.200075_2.NAME.Angiopoietin.receptor.Tie2.mediated.signaling	1.358	0.967	1.906	0.0769306	372	0.21593
X.ID.200062_1.NAME.Nectin.adhesion.pathway	1.349	0.962	1.891	0.0823769	372	0.228781
X.ID.200010_1.NAME.ErbB4.signaling.events	1.349	0.962	1.891	0.0824354	372	0.228781
X.ID.500541_1.NAME.Gamma.carboxylation.of.protein.precursors	1.346	0.959	1.891	0.0861587	372	0.237779
X.ID.100244_3.NAME.alk.in.cardiac.myocytes	1.342	0.955	1.885	0.0898195	372	0.246166
X.ID.200013_1.NAME.Insulin.Pathway	1.341	0.955	1.884	0.0901943	372	0.246166
X.ID.100143_1.NAME.hop.pathway.in.cardiac.development	1.347	0.952	1.905	0.0928863	372	0.25212
X.ID.100178_1.NAME.regulation.of.eif.4e.and.p70s6.kinase	1.334	0.952	1.87	0.093996	372	0.253738
X.ID.200168_1.NAME.CXCR3.mediated.signaling.events	1.335	0.951	1.874	0.0947549	372	0.254396
X.ID.100204_1.NAME.apoptotic.signaling.in.response.to.dna.damage	1.343	0.945	1.908	0.0999777	372	0.266968
X.ID.100245_2.NAME.akt.signaling.pathway	1.324	0.944	1.857	0.10365	372	0.274588
X.ID.200084_1.NAME.IL1.mediated.signaling.events	1.323	0.944	1.855	0.103943	372	0.274588
X.ID.200207_1.NAME.Trk.receptor.signaling.mediated.by.PI3K.and.PLC.gamma	1.32	0.942	1.85	0.106689	372	0.280009
X.ID.200116_3.NAME.p75.NTR..mediated.signaling	1.322	0.941	1.855	0.107129	372	0.280009
X.ID.200148_1.NAME.C.MYB.transcription.factor.network	1.32	0.941	1.85	0.107771	372	0.280205
X.ID.100075_1.NAME.regulation.of.pgc.1a	1.321	0.94	1.857	0.10892	372	0.280804
X.ID.100201_1.NAME.regulation.of.ck1.cdk5.by.type.1.glutamate.receptors	1.318	0.94	1.848	0.109138	372	0.280804
X.ID.200175_5.NAME.Signaling.events.mediated.by.Stem.cell.factor.receptor..c.Kit.	1.317	0.939	1.848	0.111159	372	0.28452
X.ID.200112_1.NAME.IL2.signaling.events.mediated.by.PI3K	1.322	0.937	1.866	0.112138	372	0.285548
X.ID.100122_1.NAME.intrinsic.prothrombin.activation.pathway	1.315	0.937	1.845	0.113587	372	0.287754
X.ID.100106_1.NAME.role.of.mitochondria.in.apoptotic.signaling	1.323	0.934	1.873	0.115618	372	0.291257
X.ID.200071_1.NAME.TCR.signaling.in.naive.CD8..T.cells	1.318	0.934	1.86	0.116149	372	0.291257
X.ID.200060_3.NAME.Reelin.signaling.pathway	1.308	0.933	1.834	0.119515	372	0.298184
X.ID.500642_1.NAME.Negative.regulation.of.the.PI3K.AKT.network	1.302	0.929	1.827	0.12584	372	0.312124
X.ID.200216_1.NAME.Signaling.events.mediated.by.focal.adhesion.kinase	1.303	0.928	1.829	0.126366	372	0.312124
X.ID.200182_1.NAME.PAR1.mediated.thrombin.signaling.events	1.302	0.927	1.829	0.127873	372	0.314246
X.ID.100183_1.NAME.phospholipids.as.signalling.intermediaries	1.299	0.927	1.821	0.128607	372	0.314246
X.ID.100026_1.NAME.tnf.stress.related.signaling	0.77	0.549	1.079	0.129134	372	0.314246
X.ID.200144_1.NAME.PDGFR.beta.signaling.pathway	1.297	0.925	1.818	0.131325	372	0.318012
X.ID.200123_1.NAME.IFN.gamma.pathway	1.3	0.923	1.831	0.133388	372	0.320722
X.ID.200135_6.NAME.ErbB2.ErbB3.signaling.events	1.296	0.923	1.82	0.133861	372	0.320722
X.ID.500458_1.NAME.Activation.of.the.AP.1.family.of.transcription.factors	1.298	0.922	1.828	0.134392	372	0.320722
X.ID.200118_2.NAME.E.cadherin.signaling.in.the.nascent.adherens.junction	1.291	0.92	1.811	0.139024	372	0.329947
X.ID.100145_1.NAME.hypoxia.inducible.factor.in.the.cardivascular.system	1.29	0.92	1.81	0.139593	372	0.329947
X.ID.100018_3.NAME.trefoil.factors.initiate.mucosal.healing	1.287	0.919	1.804	0.14242	372	0.332567
X.ID.100252_1.NAME.agrin.in.postsynaptic.differentiation	1.287	0.918	1.804	0.142767	372	0.332567
X.ID.200210_1.NAME.PLK3.signaling.events	1.287	0.918	1.804	0.143054	372	0.332567
X.ID.200018_1.NAME.GMCSF.mediated.signaling.events	0.774	0.549	1.092	0.144308	372	0.332567
X.ID.500949_3.NAME.RNA.Polymerase.II.Pre.transcription.Events	1.294	0.915	1.831	0.14459	372	0.332567
X.ID.200024_1.NAME.Signaling.events.mediated.by.HDAC.Class.III	1.286	0.917	1.802	0.145105	372	0.332567
X.ID.200053_1.NAME.Validated.transcriptional.targets.of.AP1.family.members.Fra1.and.Fra2	1.287	0.916	1.807	0.145414	372	0.332567
X.ID.200055_1.NAME.Arf6.trafficking.events	1.29	0.913	1.822	0.14887	372	0.338902
X.ID.200159_1.NAME.Signaling.mediated.by.p38.gamma.and.p38.delta	1.282	0.914	1.797	0.149924	372	0.33912
X.ID.200105_1.NAME.C.MYC.pathway	0.778	0.552	1.095	0.150339	372	0.33912
X.ID.200003_4.NAME.Fc.epsilon.receptor.I.signaling.in.mast.cells	1.281	0.913	1.795	0.151254	372	0.339635
X.ID.500128_4.NAME.Insulin.Synthesis.and.Processing	0.781	0.557	1.096	0.152943	372	0.341873
X.ID.100184_1.NAME.erk.and.pi.3.kinase.are.necessary.for.collagen.binding.in.corneal.epithelia	1.279	0.912	1.795	0.15434	372	0.342033
X.ID.100062_2.NAME.prion.pathway	1.28	0.911	1.799	0.1544	372	0.342033
X.ID.200070_1.NAME.LKB1.signaling.events	1.278	0.911	1.793	0.156158	372	0.343071
X.ID.100026_2.NAME.tnf.stress.related.signaling	1.278	0.911	1.793	0.156257	372	0.343071
X.ID.100095_2.NAME.ras.independent.pathway.in.nk.cell.mediated.cytotoxicity	1.275	0.909	1.79	0.159752	372	0.349193
X.ID.500656_1.NAME.mRNA.Splicing...Minor.Pathway	1.277	0.907	1.799	0.161305	372	0.351034
X.ID.100218_1.NAME.caspase.cascade.in.apoptosis	1.272	0.908	1.784	0.162325	372	0.351514
X.ID.200140_1.NAME.IL3.mediated.signaling.events	0.783	0.556	1.104	0.162949	372	0.351514
X.ID.500102_1.NAME.Neurofascin.interactions	0.781	0.551	1.106	0.163791	372	0.351795
X.ID.100084_1.NAME.hypoxia.and.p53.in.the.cardiovascular.system	1.27	0.903	1.786	0.169454	372	0.361273
X.ID.100136_2.NAME.igf.1.signaling.pathway	1.267	0.904	1.777	0.169667	372	0.361273
X.ID.200090_2.NAME.mTOR.signaling.pathway	1.27	0.9	1.792	0.173795	372	0.368475
X.ID.500120_1.NAME.Adherens.junctions.interactions	0.788	0.559	1.112	0.175643	372	0.370803
X.ID.500141_1.NAME.Synthesis..Secretion..and.Deacylation.of.Ghrelin	0.79	0.561	1.113	0.178217	372	0.374636
X.ID.100132_2.NAME.signal.transduction.through.il1r	1.26	0.899	1.766	0.179298	372	0.37531
X.ID.500477_2.NAME.Immunoregulatory.interactions.between.a.Lymphoid.and.a.non.Lymphoid.cell	1.26	0.896	1.772	0.183441	372	0.381441
X.ID.100077_1.NAME.pdgf.signaling.pathway	1.257	0.896	1.762	0.185334	372	0.381441
X.ID.500652_1.NAME.Generic.Transcription.Pathway	1.26	0.894	1.776	0.187758	372	0.381441
X.ID.200052_1.NAME.S1P4.pathway	1.258	0.894	1.77	0.187987	372	0.381441
X.ID.200072_1.NAME.S1P5.pathway	1.258	0.894	1.77	0.187987	372	0.381441
X.ID.200067_1.NAME.Signaling.events.regulated.by.Ret.tyrosine.kinase	1.254	0.895	1.758	0.188528	372	0.381441
X.ID.500502_1.NAME.Regulation.of.AMPK.activity.via.LKB1	1.265	0.891	1.797	0.188601	372	0.381441
X.ID.100077_2.NAME.pdgf.signaling.pathway	1.255	0.894	1.763	0.189302	372	0.381441
X.ID.200118_1.NAME.E.cadherin.signaling.in.the.nascent.adherens.junction	1.254	0.894	1.757	0.189813	372	0.381441
X.ID.100030_1.NAME.aspirin.blocks.signaling.pathway.involved.in.platelet.activation	1.254	0.894	1.759	0.190193	372	0.381441
X.ID.100022_1.NAME.t.cell.receptor.signaling.pathway	1.255	0.893	1.763	0.190721	372	0.381441
X.ID.200116_1.NAME.p75.NTR..mediated.signaling	1.255	0.892	1.764	0.192195	372	0.382839
X.ID.200005_1.NAME.BCR.signaling.pathway	1.254	0.892	1.763	0.193277	372	0.383096
X.ID.200164_1.NAME.Internalization.of.ErbB1	1.25	0.892	1.752	0.194787	372	0.383096
X.ID.200175_1.NAME.Signaling.events.mediated.by.Stem.cell.factor.receptor..c.Kit.	1.257	0.889	1.778	0.195903	372	0.383096
X.ID.200044_1.NAME.S1P3.pathway	1.249	0.891	1.751	0.196201	372	0.383096
X.ID.200117_1.NAME.Sphingosine.1.phosphate..S1P..pathway	1.249	0.891	1.751	0.196201	372	0.383096
X.ID.100236_2.NAME.angiotensin.ii.mediated.activation.of.jnk.pathway.via.pyk2.dependent.signaling	1.25	0.89	1.755	0.197906	372	0.383277
X.ID.100153_1.NAME.signaling.pathway.from.g.protein.families	1.249	0.89	1.753	0.198122	372	0.383277
X.ID.100016_1.NAME.chaperones.modulate.interferon.signaling.pathway	0.802	0.572	1.124	0.199178	372	0.383277
X.ID.200189_1.NAME.Insulin.mediated.glucose.transport	1.247	0.89	1.749	0.199824	372	0.383277
X.ID.200122_1.NAME.Integrins.in.angiogenesis	1.247	0.89	1.748	0.200173	372	0.383277
X.ID.200188_1.NAME.Arf1.pathway	1.259	0.884	1.795	0.201909	372	0.385108
X.ID.200183_2.NAME.a6b1.and.a6b4.Integrin.signaling	1.244	0.887	1.743	0.205575	372	0.390592
X.ID.500087_1.NAME.NCAM1.interactions	0.804	0.573	1.128	0.207127	372	0.392034
X.ID.200158_1.NAME.Retinoic.acid.receptors.mediated.signaling	1.242	0.886	1.741	0.208721	372	0.393542
X.ID.200094_2.NAME.IGF1.pathway	1.24	0.884	1.738	0.212487	372	0.39912
X.ID.100040_1.NAME.double.stranded.rna.induced.gene.expression	1.239	0.883	1.74	0.214599	372	0.401561
X.ID.200219_5.NAME.TGF.beta.receptor.signaling	1.238	0.882	1.737	0.216502	372	0.403593
X.ID.100168_1.NAME.extrinsic.prothrombin.activation.pathway	1.236	0.881	1.736	0.219954	372	0.408217
X.ID.500408_1.NAME.Vasopressin.like.receptors	1.236	0.881	1.735	0.220636	372	0.408217
X.ID.100211_1.NAME.role.of.pi3k.subunit.p85.in.regulation.of.actin.organization.and.cell.migration	1.234	0.879	1.731	0.22442	372	0.41367
X.ID.100042_2.NAME.visual.signal.transduction	0.816	0.582	1.145	0.239082	372	0.43769
X.ID.200127_5.NAME.Lissencephaly.gene..LIS1..in.neuronal.migration.and.development	1.228	0.872	1.728	0.239223	372	0.43769
X.ID.100146_1.NAME.segmentation.clock	1.225	0.873	1.718	0.240988	372	0.439292
X.ID.100215_1.NAME.ccr3.signaling.in.eosinophils	1.224	0.872	1.72	0.242606	372	0.439396
X.ID.100052_2.NAME.bone.remodeling	1.223	0.872	1.716	0.242824	372	0.439396
X.ID.500294_1.NAME.GPVI.mediated.activation.cascade	1.219	0.869	1.709	0.251515	372	0.453461
X.ID.100150_1.NAME.calcium.signaling.by.hbx.of.hepatitis.b.virus	1.218	0.868	1.709	0.253715	372	0.455764
X.ID.100233_1.NAME.regulation.of.bad.phosphorylation	1.217	0.868	1.706	0.254704	372	0.455883
X.ID.200176_5.NAME.EPO.signaling.pathway	1.217	0.866	1.71	0.25763	372	0.459456
X.ID.500522_1.NAME.Regulation.of.gene.expression.in.beta.cells	1.214	0.866	1.702	0.259565	372	0.461087
X.ID.200181_2.NAME.Signaling.events.mediated.by.VEGFR1.and.VEGFR2	1.214	0.866	1.702	0.260411	372	0.461087
X.ID.200045_1.NAME.LPA4.mediated.signaling.events	1.214	0.866	1.702	0.261407	372	0.461198
X.ID.200116_5.NAME.p75.NTR..mediated.signaling	1.213	0.865	1.7	0.263297	372	0.462435
X.ID.100244_1.NAME.alk.in.cardiac.myocytes	0.824	0.587	1.157	0.263981	372	0.462435
X.ID.200116_4.NAME.p75.NTR..mediated.signaling	0.826	0.588	1.159	0.267787	372	0.467297
X.ID.100185_1.NAME.regulation.of.map.kinase.pathways.through.dual.specificity.phosphatases	1.21	0.863	1.697	0.268649	372	0.467297
X.ID.200095_1.NAME.EGF.receptor..ErbB1..signaling.pathway	1.208	0.862	1.693	0.271516	372	0.469159
X.ID.200093_1.NAME.CXCR4.mediated.signaling.events	1.208	0.862	1.694	0.271618	372	0.469159
X.ID.200163_1.NAME.Nongenotropic.Androgen.signaling	1.207	0.86	1.694	0.276386	372	0.474219
X.ID.100241_1.NAME.antisense.pathway	1.208	0.859	1.699	0.276542	372	0.474219
X.ID.200204_2.NAME.Cellular.roles.of.Anthrax.toxin	1.206	0.859	1.693	0.278368	372	0.474219
X.ID.100246_1.NAME.protein.kinase.a.at.the.centrosome	1.205	0.86	1.69	0.278388	372	0.474219
X.ID.200212_1.NAME.VEGFR3.signaling.in.lymphatic.endothelium	1.205	0.859	1.692	0.280678	372	0.476478
X.ID.100173_1.NAME.neuroregulin.receptor.degredation.protein.1.controls.erbb3.receptor.recycling	0.831	0.593	1.165	0.282165	372	0.477361
X.ID.200139_2.NAME.BMP.receptor.signaling	0.831	0.592	1.166	0.284506	372	0.47968
X.ID.200114_2.NAME.Direct.p53.effectors	1.2	0.857	1.682	0.288876	372	0.48539
X.ID.100047_2.NAME.ras.signaling.pathway	1.2	0.856	1.681	0.290121	372	0.48583
X.ID.100041_1.NAME.rho.cell.motility.signaling.pathway	1.199	0.856	1.681	0.291341	372	0.486224
X.ID.200151_1.NAME.Syndecan.1.mediated.signaling.events	0.833	0.593	1.171	0.293844	372	0.48875
X.ID.500515_2.NAME.EGFR.downregulation	1.197	0.854	1.677	0.297305	372	0.492847
X.ID.100114_2.NAME.role.of.mal.in.rho.mediated.activation.of.srf	0.837	0.596	1.176	0.304938	372	0.503811
X.ID.200145_5.NAME.Neurotrophic.factor.mediated.Trk.receptor.signaling	1.192	0.85	1.67	0.30853	372	0.508046
X.ID.200146_1.NAME.JNK.signaling.in.the.CD4..TCR.pathway	1.192	0.848	1.676	0.311955	372	0.511979
X.ID.500405_15.NAME.Peptide.ligand.binding.receptors	1.187	0.847	1.664	0.320175	372	0.52373
X.ID.500769_1.NAME.Glycoprotein.hormones	0.843	0.601	1.182	0.322524	372	0.525699
X.ID.100066_1.NAME.mechanism.of.gene.regulation.by.peroxisome.proliferators.via.ppara	0.843	0.6	1.184	0.323507	372	0.525699
X.ID.500993_1.NAME.S6K1.signalling	1.182	0.842	1.658	0.334734	372	0.542159
X.ID.200070_3.NAME.LKB1.signaling.events	1.183	0.84	1.667	0.335938	372	0.542332
X.ID.500667_1.NAME.Telomere.Extension.By.Telomerase	1.184	0.835	1.68	0.342357	372	0.549135
X.ID.100058_1.NAME.pten.dependent.cell.cycle.arrest.and.apoptosis	0.846	0.6	1.194	0.342376	372	0.549135
X.ID.200043_1.NAME.IL12.mediated.signaling.events	1.176	0.839	1.648	0.347706	372	0.55588
X.ID.100129_1.NAME.il.2.receptor.beta.chain.in.t.cell.activation	1.173	0.837	1.644	0.353361	372	0.561671
X.ID.500543_1.NAME.Removal.of.aminoterminal.propeptides.from.gamma.carboxylated.proteins	1.174	0.836	1.649	0.353603	372	0.561671
X.ID.200079_2.NAME.Signaling.events.mediated.by.HDAC.Class.I	1.184	0.828	1.694	0.35514	372	0.562305
X.ID.100144_1.NAME.hiv.1.nef..negative.effector.of.fas.and.tnf	1.173	0.834	1.65	0.358162	372	0.565278
X.ID.200199_1.NAME.p53.pathway	1.173	0.834	1.651	0.359691	372	0.565884
X.ID.500796_2.NAME.Chylomicron.mediated.lipid.transport	0.854	0.609	1.198	0.361697	372	0.566239
X.ID.200197_1.NAME.Ephrin.B.reverse.signaling	1.175	0.831	1.663	0.362209	372	0.566239
X.ID.100012_1.NAME.tpo.signaling.pathway	1.168	0.833	1.638	0.366617	372	0.571322
X.ID.200205_2.NAME.S1P2.pathway	1.167	0.833	1.636	0.369549	372	0.572515
X.ID.100154_1.NAME.inhibition.of.cellular.proliferation.by.gleevec	1.167	0.833	1.636	0.369701	372	0.572515
X.ID.100079_1.NAME.the.information.processing.pathway.at.the.ifn.beta.enhancer	1.171	0.829	1.654	0.371773	372	0.5729
X.ID.200075_1.NAME.Angiopoietin.receptor.Tie2.mediated.signaling	0.857	0.611	1.203	0.373036	372	0.5729
X.ID.500060_2.NAME.Formation.of.incision.complex.in.GG.NER	0.855	0.605	1.208	0.373429	372	0.5729
X.ID.500833_1.NAME.Opioid.Signalling	1.165	0.83	1.635	0.377311	372	0.575535
X.ID.100082_1.NAME.thrombin.signaling.and.protease.activated.receptors	1.164	0.83	1.631	0.379647	372	0.575535
X.ID.500103_1.NAME.NrCAM.interactions	1.163	0.83	1.631	0.380166	372	0.575535
X.ID.100120_1.NAME.internal.ribosome.entry.pathway	1.164	0.829	1.635	0.381231	372	0.575535
X.ID.200096_1.NAME.TNF.receptor.signaling.pathway	0.859	0.612	1.207	0.382108	372	0.575535
X.ID.100236_3.NAME.angiotensin.ii.mediated.activation.of.jnk.pathway.via.pyk2.dependent.signaling	0.86	0.612	1.207	0.382137	372	0.575535
X.ID.200125_2.NAME.RXR.and.RAR.heterodimerization.with.other.nuclear.receptor	1.16	0.828	1.627	0.387647	372	0.580571
X.ID.100123_1.NAME.integrin.signaling.pathway	1.161	0.828	1.628	0.387831	372	0.580571
X.ID.100116_4.NAME.lissencephaly.gene..lis1..in.neuronal.migration.and.development	0.863	0.615	1.212	0.395954	372	0.59094
X.ID.200181_5.NAME.Signaling.events.mediated.by.VEGFR1.and.VEGFR2	1.155	0.824	1.618	0.403691	372	0.600672
X.ID.200219_2.NAME.TGF.beta.receptor.signaling	1.152	0.822	1.615	0.411581	372	0.610574
X.ID.200093_2.NAME.CXCR4.mediated.signaling.events	0.869	0.619	1.22	0.417417	372	0.614005
X.ID.200062_2.NAME.Nectin.adhesion.pathway	0.865	0.608	1.231	0.4203	372	0.614005
X.ID.200215_2.NAME.Regulation.of.retinoblastoma.protein	1.149	0.819	1.611	0.420646	372	0.614005
X.ID.100164_1.NAME.fibrinolysis.pathway	1.149	0.819	1.612	0.420733	372	0.614005
X.ID.500697_1.NAME.Assembly.of.Viral.Components.at.the.Budding.Site	0.87	0.621	1.22	0.420924	372	0.614005
X.ID.200014_1.NAME.Notch.signaling.pathway	1.149	0.82	1.61	0.421352	372	0.614005
X.ID.100066_3.NAME.mechanism.of.gene.regulation.by.peroxisome.proliferators.via.ppara	1.15	0.816	1.621	0.425868	372	0.618108
X.ID.200171_1.NAME.Regulation.of.cytoplasmic.and.nuclear.SMAD2.3.signaling	1.147	0.817	1.609	0.427672	372	0.618108
X.ID.200039_4.NAME.Signaling.events.mediated.by.Hepatocyte.Growth.Factor.Receptor..c.Met.	1.146	0.818	1.607	0.427921	372	0.618108
X.ID.500905_1.NAME.Notch.HLH.transcription.pathway	0.874	0.624	1.225	0.434072	372	0.621999
X.ID.100204_2.NAME.apoptotic.signaling.in.response.to.dna.damage	0.874	0.623	1.225	0.434106	372	0.621999
X.ID.500088_2.NAME.Netrin.1.signaling	1.146	0.815	1.611	0.434392	372	0.621999
X.ID.200127_6.NAME.Lissencephaly.gene..LIS1..in.neuronal.migration.and.development	0.876	0.624	1.229	0.442152	372	0.631281
X.ID.500445_3.NAME.MyD88.cascade	1.141	0.814	1.599	0.444438	372	0.632716
X.ID.500090_1.NAME.Netrin.mediated.repulsion.signals	1.141	0.808	1.61	0.453384	372	0.642518
X.ID.200079_1.NAME.Signaling.events.mediated.by.HDAC.Class.I	1.138	0.812	1.595	0.453924	372	0.642518
X.ID.100252_2.NAME.agrin.in.postsynaptic.differentiation	1.137	0.81	1.595	0.459412	372	0.648427
X.ID.200214_2.NAME.RAC1.signaling.pathway	0.884	0.631	1.24	0.475831	372	0.667823
X.ID.100056_1.NAME.rac1.cell.motility.signaling.pathway	1.131	0.807	1.585	0.475857	372	0.667823
X.ID.200181_1.NAME.Signaling.events.mediated.by.VEGFR1.and.VEGFR2	1.129	0.805	1.583	0.481511	372	0.672369
X.ID.200128_1.NAME.Syndecan.4.mediated.signaling.events	1.129	0.805	1.582	0.481819	372	0.672369
X.ID.200122_3.NAME.Integrins.in.angiogenesis	0.887	0.632	1.245	0.488698	372	0.680047
X.ID.200070_2.NAME.LKB1.signaling.events	1.123	0.801	1.574	0.500928	372	0.695108
X.ID.100172_2.NAME.g.secretase.mediated.erbb4.signaling.pathway	1.122	0.8	1.573	0.504484	372	0.696873
X.ID.200003_7.NAME.Fc.epsilon.receptor.I.signaling.in.mast.cells	1.123	0.799	1.578	0.505021	372	0.696873
X.ID.200176_3.NAME.EPO.signaling.pathway	1.121	0.799	1.571	0.509032	372	0.698368
X.ID.200208_1.NAME.Downstream.signaling.in.naive.CD8..T.cells	1.121	0.799	1.571	0.50915	372	0.698368
X.ID.500575_1.NAME.RNA.Polymerase.I.Transcription.Initiation	1.12	0.799	1.57	0.511858	372	0.698368
X.ID.500650_1.NAME.Neurophilin.interactions.with.VEGF.and.VEGFR	1.119	0.799	1.569	0.512699	372	0.698368
X.ID.200017_3.NAME.p38.MAPK.signaling.pathway	0.892	0.632	1.258	0.513173	372	0.698368
X.ID.100234_3.NAME.role.of.brca1.brca2.and.atr.in.cancer.susceptibility	1.119	0.798	1.569	0.515414	372	0.699491
X.ID.200039_3.NAME.Signaling.events.mediated.by.Hepatocyte.Growth.Factor.Receptor..c.Met.	1.118	0.798	1.568	0.516967	372	0.699676
X.ID.200073_1.NAME.Canonical.Wnt.signaling.pathway	1.117	0.797	1.567	0.51962	372	0.701345
X.ID.500256_1.NAME.TNF.signaling	1.117	0.795	1.569	0.522533	372	0.703215
X.ID.100096_1.NAME.nerve.growth.factor.pathway..ngf.	1.116	0.796	1.565	0.524716	372	0.703215
X.ID.100186_1.NAME.repression.of.pain.sensation.by.the.transcriptional.regulator.dream	1.115	0.796	1.563	0.526939	372	0.703215
X.ID.200081_1.NAME.Regulation.of.Telomerase	1.115	0.795	1.564	0.527651	372	0.703215
X.ID.200153_1.NAME.ErbB.receptor.signaling.network	1.114	0.795	1.562	0.530023	372	0.703215
X.ID.500797_2.NAME.HDL.mediated.lipid.transport	0.897	0.639	1.26	0.530196	372	0.703215
X.ID.200019_2.NAME.Noncanonical.Wnt.signaling.pathway	1.115	0.794	1.565	0.53097	372	0.703215
X.ID.100257_1.NAME.the.41bb.dependent.immune.response	0.898	0.641	1.259	0.533077	372	0.704118
X.ID.100137_1.NAME.skeletal.muscle.hypertrophy.is.regulated.via.akt.mtor.pathway	1.113	0.794	1.56	0.535705	372	0.705702
X.ID.100002_1.NAME.wnt.signaling.pathway	1.111	0.793	1.558	0.540639	372	0.710308
X.ID.500405_21.NAME.Peptide.ligand.binding.receptors	0.903	0.644	1.267	0.554466	372	0.726541
X.ID.200098_1.NAME.Ras.signaling.in.the.CD4..TCR.pathway	1.106	0.788	1.55	0.560688	372	0.73175
X.ID.100123_2.NAME.integrin.signaling.pathway	1.105	0.788	1.55	0.561403	372	0.73175
X.ID.500172_1.NAME.Trafficking.of.GluR2.containing.AMPA.receptors	0.904	0.641	1.274	0.564884	372	0.734349
X.ID.500949_5.NAME.RNA.Polymerase.II.Pre.transcription.Events	1.104	0.786	1.551	0.568108	372	0.736602
X.ID.100116_3.NAME.lissencephaly.gene..lis1..in.neuronal.migration.and.development	1.103	0.784	1.552	0.573822	372	0.742064
X.ID.500130_1.NAME.Activation.of.Chaperones.by.ATF6.alpha	0.908	0.648	1.273	0.57601	372	0.742948
X.ID.200083_3.NAME.Netrin.mediated.signaling.events	1.099	0.784	1.54	0.583212	372	0.749034
X.ID.100213_1.NAME.cd40l.signaling.pathway	1.099	0.784	1.54	0.583762	372	0.749034
X.ID.100154_2.NAME.inhibition.of.cellular.proliferation.by.gleevec	1.098	0.783	1.539	0.587056	372	0.75131
X.ID.200203_1.NAME.Paxillin.independent.events.mediated.by.a4b1.and.a4b7	0.912	0.649	1.283	0.597189	372	0.762304
X.ID.200033_1.NAME.Plasma.membrane.estrogen.receptor.signaling	1.095	0.781	1.535	0.600107	372	0.764054
X.ID.200216_2.NAME.Signaling.events.mediated.by.focal.adhesion.kinase	1.094	0.78	1.536	0.602599	372	0.765224
X.ID.200138_1.NAME.Hypoxic.and.oxygen.homeostasis.regulation.of.HIF.1.alpha	1.093	0.78	1.532	0.605597	372	0.765224
X.ID.100169_1.NAME.mets.affect.on.macrophage.differentiation	1.093	0.78	1.532	0.605673	372	0.765224
X.ID.500013_1.NAME.Clathrin.derived.vesicle.budding	1.09	0.778	1.528	0.616489	372	0.773156
X.ID.100239_1.NAME.adp.ribosylation.factor	0.914	0.641	1.302	0.616933	372	0.773156
X.ID.500441_1.NAME.Olfactory.Signaling.Pathway	1.091	0.776	1.534	0.617348	372	0.773156
X.ID.500128_5.NAME.Insulin.Synthesis.and.Processing	0.918	0.655	1.287	0.618212	372	0.773156
X.ID.500510_1.NAME.Signaling.by.EGFR	1.087	0.775	1.525	0.62739	372	0.782653
X.ID.200012_4.NAME.LPA.receptor.mediated.events	1.086	0.775	1.523	0.630428	372	0.782984
X.ID.200205_1.NAME.S1P2.pathway	1.086	0.775	1.523	0.630825	372	0.782984
X.ID.500866_1.NAME.mRNA.Splicing...Major.Pathway	1.087	0.772	1.531	0.632494	372	0.783087
X.ID.200003_5.NAME.Fc.epsilon.receptor.I.signaling.in.mast.cells	1.084	0.774	1.519	0.63925	372	0.789264
X.ID.500100_1.NAME.Signal.transduction.by.L1	0.922	0.655	1.297	0.640678	372	0.789264
X.ID.100102_1.NAME.downregulated.of.mta.3.in.er.negative.breast.tumors	0.923	0.656	1.3	0.647354	372	0.792781
X.ID.100238_1.NAME.oxidative.stress.induced.gene.expression.via.nrf2	1.082	0.772	1.516	0.647519	372	0.792781
X.ID.100088_2.NAME.nfkb.activation.by.nontypeable.hemophilus.influenzae	1.082	0.771	1.519	0.649648	372	0.792781
X.ID.100227_2.NAME.bcr.signaling.pathway	1.082	0.768	1.524	0.651392	372	0.792781
X.ID.200127_2.NAME.Lissencephaly.gene..LIS1..in.neuronal.migration.and.development	1.082	0.768	1.526	0.651557	372	0.792781
X.ID.200207_2.NAME.Trk.receptor.signaling.mediated.by.PI3K.and.PLC.gamma	0.925	0.66	1.298	0.653187	372	0.792812
X.ID.100226_1.NAME.bioactive.peptide.induced.signaling.pathway	1.08	0.77	1.515	0.655968	372	0.792887
X.ID.200025_1.NAME.Glypican.1.network	0.926	0.66	1.299	0.656459	372	0.792887
X.ID.200198_3.NAME.BARD1.signaling.events	0.926	0.658	1.303	0.658259	372	0.793122
X.ID.100017_1.NAME.tgf.beta.signaling.pathway	0.927	0.66	1.302	0.661213	372	0.794742
X.ID.500112_1.NAME.Maturation.of.Notch.precursor.via.proteolytic.cleavage	1.077	0.768	1.511	0.665489	372	0.79794
X.ID.200201_1.NAME.Endogenous.TLR.signaling	1.075	0.767	1.508	0.673226	372	0.805264
X.ID.200137_2.NAME.EPHA.forward.signaling	1.073	0.765	1.505	0.682075	372	0.813003
X.ID.200181_4.NAME.Signaling.events.mediated.by.VEGFR1.and.VEGFR2	1.072	0.765	1.503	0.684484	372	0.813003
X.ID.500592_1.NAME.Signaling.by.BMP	0.932	0.665	1.307	0.684634	372	0.813003
X.ID.100196_1.NAME.activation.of.csk.by.camp.dependent.protein.kinase.inhibits.signaling.through.the.t.cell.receptor	0.933	0.666	1.308	0.687735	372	0.814726
X.ID.100119_1.NAME.keratinocyte.differentiation	0.934	0.666	1.309	0.690377	372	0.815901
X.ID.500366_1.NAME.MicroRNA..miRNA..Biogenesis	0.934	0.664	1.314	0.694284	372	0.81856
X.ID.500865_1.NAME.mTOR.signalling	1.068	0.762	1.498	0.700933	372	0.824431
X.ID.100039_1.NAME.rna.polymerase.iii.transcription	0.938	0.669	1.314	0.709357	372	0.832357
X.ID.200219_1.NAME.TGF.beta.receptor.signaling	1.064	0.759	1.491	0.718231	372	0.840773
X.ID.100226_2.NAME.bioactive.peptide.induced.signaling.pathway	1.064	0.758	1.492	0.720492	372	0.841426
X.ID.100014_1.NAME.tnfr2.signaling.pathway	1.063	0.758	1.49	0.723695	372	0.843173
X.ID.500308_1.NAME.Basigin.interactions	0.944	0.672	1.326	0.739371	372	0.859411
X.ID.200156_1.NAME.PDGFR.alpha.signaling.pathway	1.058	0.754	1.486	0.742766	372	0.861329
X.ID.100189_1.NAME.induction.of.apoptosis.through.dr3.and.dr4.5.death.receptors	0.946	0.674	1.326	0.745263	372	0.862202
X.ID.200086_1.NAME.Glucocorticoid.receptor.regulatory.network	1.056	0.753	1.483	0.751174	372	0.867009
X.ID.100142_2.NAME.stress.induction.of.hsp.regulation	1.055	0.753	1.479	0.755288	372	0.869725
X.ID.200175_7.NAME.Signaling.events.mediated.by.Stem.cell.factor.receptor..c.Kit.	1.054	0.752	1.477	0.75919	372	0.872185
X.ID.500428_4.NAME.Class.B.2..Secretin.family.receptors.	1.053	0.752	1.477	0.762529	372	0.873877
X.ID.100171_3.NAME.role.of.erk5.in.neuronal.survival.pathway	1.053	0.751	1.476	0.7642	372	0.873877
X.ID.200012_5.NAME.LPA.receptor.mediated.events	1.052	0.75	1.475	0.76809	372	0.875127
X.ID.500065_1.NAME.Formation.of.transcription.coupled.NER..TC.NER..repair.complex	0.949	0.665	1.355	0.773079	372	0.875127
X.ID.100047_1.NAME.ras.signaling.pathway	1.051	0.75	1.473	0.773299	372	0.875127
X.ID.500405_5.NAME.Peptide.ligand.binding.receptors	0.952	0.679	1.334	0.773839	372	0.875127
X.ID.200076_2.NAME.FAS..CD95..signaling.pathway	1.051	0.747	1.48	0.774151	372	0.875127
X.ID.500128_1.NAME.Insulin.Synthesis.and.Processing	0.952	0.679	1.336	0.776769	372	0.875198
X.ID.200183_1.NAME.a6b1.and.a6b4.Integrin.signaling	1.049	0.748	1.472	0.779685	372	0.875198
X.ID.200066_2.NAME.CDC42.signaling.events	0.953	0.678	1.339	0.780197	372	0.875198
X.ID.200063_1.NAME.Regulation.of.p38.alpha.and.p38.beta	0.953	0.68	1.337	0.781729	372	0.875198
X.ID.500122_1.NAME.Tight.junction.interactions	0.951	0.666	1.358	0.783072	372	0.875198
X.ID.200114_1.NAME.Direct.p53.effectors	1.046	0.746	1.466	0.794676	372	0.880232
X.ID.100240_1.NAME.generation.of.amyloid.b.peptide.by.ps1	1.046	0.746	1.466	0.795814	372	0.880232
X.ID.100037_1.NAME.how.does.salmonella.hijack.a.cell	1.046	0.745	1.467	0.795893	372	0.880232
X.ID.100195_1.NAME.sumoylation.as.a.mechanism.to.modulate.ctbp.dependent.gene.responses	1.046	0.745	1.467	0.796442	372	0.880232
X.ID.500101_1.NAME.CHL1.interactions	1.046	0.744	1.47	0.796485	372	0.880232
X.ID.200017_1.NAME.p38.MAPK.signaling.pathway	0.958	0.683	1.344	0.805341	372	0.888032
X.ID.200005_3.NAME.BCR.signaling.pathway	0.96	0.683	1.35	0.813949	372	0.89484
X.ID.500655_1.NAME.Processing.of.Capped.Intron.Containing.Pre.mRNA	1.042	0.74	1.467	0.815858	372	0.89484
X.ID.500693_1.NAME.Viral.mRNA.Translation	1.041	0.742	1.46	0.816949	372	0.89484
X.ID.500641_1.NAME.AKT.phosphorylates.targets.in.the.nucleus	0.962	0.686	1.349	0.822491	372	0.897729
X.ID.100197_1.NAME.regulation.of.spermatogenesis.by.crem	0.963	0.687	1.349	0.824872	372	0.897729
X.ID.200013_4.NAME.Insulin.Pathway	1.039	0.741	1.456	0.825715	372	0.897729
X.ID.100072_1.NAME.platelet.amyloid.precursor.protein.pathway	0.964	0.688	1.35	0.829016	372	0.897729
X.ID.200079_3.NAME.Signaling.events.mediated.by.HDAC.Class.I	1.036	0.739	1.453	0.836249	372	0.897729
X.ID.500841_1.NAME.DARPP.32.events	1.036	0.739	1.453	0.836249	372	0.897729
X.ID.200195_1.NAME.HIF.1.alpha.transcription.factor.network	1.036	0.739	1.452	0.836355	372	0.897729
X.ID.200174_2.NAME.Stabilization.and.expansion.of.the.E.cadherin.adherens.junction	1.036	0.739	1.452	0.837937	372	0.897729
X.ID.500759_1.NAME.Nef.Mediated.CD4.Down.regulation	1.037	0.728	1.478	0.839178	372	0.897729
X.ID.100194_1.NAME.ctcf..first.multivalent.nuclear.factor	0.965	0.687	1.357	0.839586	372	0.897729
X.ID.500134_1.NAME.Regulation.of.Insulin.Secretion	1.035	0.739	1.451	0.840138	372	0.897729
X.ID.200137_1.NAME.EPHA.forward.signaling	1.035	0.739	1.451	0.841394	372	0.897729
X.ID.200135_1.NAME.ErbB2.ErbB3.signaling.events	1.034	0.738	1.45	0.844744	372	0.899361
X.ID.500796_1.NAME.Chylomicron.mediated.lipid.transport	0.968	0.69	1.357	0.848156	372	0.901052
X.ID.500609_1.NAME.NRAGE.signals.death.through.JNK	1.031	0.736	1.445	0.85974	372	0.911398
X.ID.500123_1.NAME.Cell.extracellular.matrix.interactions	1.03	0.734	1.444	0.864763	372	0.91476
X.ID.500624_1.NAME.NGF.independant.TRKA.activation	1.028	0.734	1.441	0.871008	372	0.919398
X.ID.100008_1.NAME.ucalpain.and.friends.in.cell.spread	0.972	0.687	1.377	0.874875	372	0.921511
X.ID.200064_1.NAME.Wnt.signaling.network	1.027	0.732	1.44	0.877914	372	0.922744
X.ID.200003_1.NAME.Fc.epsilon.receptor.I.signaling.in.mast.cells	0.975	0.694	1.37	0.885728	372	0.92898
X.ID.200176_6.NAME.EPO.signaling.pathway	1.025	0.731	1.437	0.888024	372	0.929415
X.ID.200065_1.NAME.TRAIL.signaling.pathway	1.023	0.728	1.438	0.89387	372	0.932319
X.ID.100032_1.NAME.map.kinase.inactivation.of.smrt.corepressor	0.977	0.695	1.374	0.894573	372	0.932319
X.ID.100038_1.NAME.srebp.control.of.lipid.synthesis	0.979	0.699	1.372	0.903531	372	0.939672
X.ID.100219_1.NAME.carm1.and.regulation.of.the.estrogen.receptor	0.98	0.694	1.385	0.910138	372	0.944142
X.ID.200013_3.NAME.Insulin.Pathway	1.019	0.727	1.429	0.911651	372	0.944142
X.ID.100157_1.NAME.gata3.participate.in.activating.the.th2.cytokine.genes.expression	0.982	0.7	1.379	0.917207	372	0.947909
X.ID.100118_2.NAME.lectin.induced.complement.pathway	0.983	0.701	1.377	0.919896	372	0.948703
X.ID.200083_1.NAME.Netrin.mediated.signaling.events	0.984	0.702	1.38	0.926073	372	0.953083
X.ID.500575_2.NAME.RNA.Polymerase.I.Transcription.Initiation	1.015	0.724	1.423	0.929748	372	0.954876
X.ID.500799_1.NAME.Hormone.sensitive.lipase..HSL..mediated.triacylglycerol.hydrolysis	0.986	0.703	1.382	0.932958	372	0.95557
X.ID.500689_1.NAME.vRNP.Assembly	1.014	0.724	1.421	0.934292	372	0.95557
X.ID.500406_1.NAME.Chemokine.receptors.bind.chemokines	1.014	0.723	1.421	0.937178	372	0.956541
X.ID.200152_1.NAME.p38.signaling.mediated.by.MAPKAP.kinases	0.988	0.704	1.384	0.942026	372	0.95799
X.ID.200075_4.NAME.Angiopoietin.receptor.Tie2.mediated.signaling	1.013	0.722	1.419	0.942476	372	0.95799
X.ID.200004_2.NAME.Endothelins	0.988	0.702	1.391	0.945355	372	0.958093
X.ID.200019_3.NAME.Noncanonical.Wnt.signaling.pathway	1.012	0.722	1.418	0.946456	372	0.958093
X.ID.100049_1.NAME.degradation.of.the.rar.and.rxr.by.the.proteasome	1.01	0.72	1.418	0.953475	372	0.963224
X.ID.200175_4.NAME.Signaling.events.mediated.by.Stem.cell.factor.receptor..c.Kit.	0.991	0.705	1.391	0.956677	372	0.964486
X.ID.100072_2.NAME.platelet.amyloid.precursor.protein.pathway	1.007	0.718	1.412	0.967168	372	0.973077
X.ID.100010_1.NAME.tsp.1.induced.apoptosis.in.microvascular.endothelial.cell	1.003	0.715	1.406	0.988069	372	0.992086
X.ID.200220_2.NAME.Notch.mediated.HES.HEY.network	0.998	0.712	1.4	0.992953	372	0.993398
X.ID.100132_1.NAME.signal.transduction.through.il1r	1.001	0.714	1.404	0.993398	372	0.993398
X.ID.100067_1.NAME.regulation.of.transcriptional.activity.by.pml	NA	NA	NA	NA	NA	NA
X.ID.100095_1.NAME.ras.independent.pathway.in.nk.cell.mediated.cytotoxicity	NA	NA	NA	NA	NA	NA
X.ID.200117_3.NAME.Sphingosine.1.phosphate..S1P..pathway	NA	NA	NA	NA	NA	NA
X.ID.500527_1.NAME.Eukaryotic.Translation.Elongation	NA	NA	NA	NA	NA	NA
X.ID.500695_1.NAME.Viral.RNP.Complexes.in.the.Host.Cell.Nucleus	NA	NA	NA	NA	NA	NA
X.ID.500699_1.NAME.Packaging.of.Eight.RNA.Segments	NA	NA	NA	NA	NA	NA

## Sheet: Supplementary Table 8b (N)
Subnetwork module	HR	95% CI lower	95% CI upper	P	n	Q
X.ID.200173_1.NAME.Signaling.mediated.by.p38.alpha.and.p38.beta	2.332	1.63	3.337	3.64876e-06	372	0.00135387
X.ID.200180_1.NAME.Effects.of.Botulinum.toxin	2.253	1.587	3.198	5.54864e-06	372	0.00135387
X.ID.100018_2.NAME.trefoil.factors.initiate.mucosal.healing	2.162	1.539	3.037	8.75077e-06	372	0.00142346
X.ID.100046_1.NAME.rb.tumor.suppressor.checkpoint.signaling.in.response.to.dna.damage	2.167	1.532	3.066	1.24438e-05	372	0.00151814
X.ID.200094_4.NAME.IGF1.pathway	2.088	1.488	2.93	2.06106e-05	372	0.00187808
X.ID.200081_2.NAME.Regulation.of.Telomerase	2.15	1.508	3.065	2.30911e-05	372	0.00187808
X.ID.100221_2.NAME.role.of.egf.receptor.transactivation.by.gpcrs.in.cardiac.hypertrophy	2.023	1.44	2.843	4.9417e-05	372	0.00343451
X.ID.200126_2.NAME.ErbB1.downstream.signaling	2.031	1.439	2.867	5.64541e-05	372	0.00343451
X.ID.100159_1.NAME.cell.cycle..g2.m.checkpoint	2.002	1.425	2.813	6.33414e-05	372	0.00343451
X.ID.100064_1.NAME.basic.mechanism.of.action.of.ppara.pparb.d..and.pparg.and.effects.on.gene.expression	2.014	1.415	2.867	0.000101635	372	0.00451592
X.ID.200077_1.NAME.Circadian.rhythm.pathway	1.966	1.398	2.765	0.000101793	372	0.00451592
X.ID.200134_1.NAME.Urokinase.type.plasminogen.activator..uPA..and.uPAR.mediated.signaling	1.956	1.387	2.759	0.000131324	372	0.00493744
X.ID.200031_2.NAME.E2F.transcription.factor.network	1.978	1.394	2.806	0.00013153	372	0.00493744
X.ID.500150_1.NAME.Glutamate.Neurotransmitter.Release.Cycle	1.95	1.38	2.755	0.000151596	372	0.0052842
X.ID.500377_1.NAME.Unwinding.of.DNA	1.934	1.37	2.73	0.000177466	372	0.00552683
X.ID.200206_1.NAME.Trk.receptor.signaling.mediated.by.the.MAPK.pathway	1.94	1.371	2.744	0.000181208	372	0.00552683
X.ID.500991_1.NAME.Cyclin.A.B1.associated.events.during.G2.M.transition	1.904	1.355	2.677	0.000208197	372	0.00597647
X.ID.100170_2.NAME.erk1.erk2.mapk.signaling.pathway	1.913	1.355	2.7	0.000226215	372	0.00613294
X.ID.200175_6.NAME.Signaling.events.mediated.by.Stem.cell.factor.receptor..c.Kit.	1.907	1.35	2.696	0.000252507	372	0.00648545
X.ID.501001_1.NAME.Mitotic.Telophase..Cytokinesis	1.874	1.331	2.638	0.000317506	372	0.00764504
X.ID.200181_3.NAME.Signaling.events.mediated.by.VEGFR1.and.VEGFR2	1.87	1.329	2.632	0.000328987	372	0.00764504
X.ID.100212_1.NAME.cdc25.and.chk1.regulatory.pathway.in.response.to.dna.damage	1.861	1.324	2.616	0.000347099	372	0.00769929
X.ID.200187_1.NAME.Aurora.A.signaling	1.866	1.322	2.634	0.000393234	372	0.0083434
X.ID.200093_3.NAME.CXCR4.mediated.signaling.events	1.852	1.316	2.606	0.0004114	372	0.00836513
X.ID.200136_1.NAME.FOXM1.transcription.factor.network	1.843	1.306	2.602	0.000508242	372	0.00992088
X.ID.200220_1.NAME.Notch.mediated.HES.HEY.network	1.831	1.299	2.581	0.000558176	372	0.0104765
X.ID.500490_2.NAME.Interleukin.1.signaling	1.833	1.296	2.594	0.000621575	372	0.0112344
X.ID.200123_1.NAME.IFN.gamma.pathway	1.809	1.285	2.546	0.000673772	372	0.0113579
X.ID.200090_4.NAME.mTOR.signaling.pathway	1.835	1.292	2.607	0.000697284	372	0.0113579
X.ID.100054_1.NAME.influence.of.ras.and.rho.proteins.on.g1.to.s.transition	1.795	1.279	2.519	0.000717511	372	0.0113579
X.ID.100235_1.NAME.atm.signaling.pathway	1.813	1.284	2.56	0.000721508	372	0.0113579
X.ID.200006_1.NAME.Signaling.events.mediated.by.PRL	1.824	1.286	2.588	0.00075648	372	0.0115363
X.ID.100068_1.NAME.regulation.of.cell.cycle.progression.by.plk3	1.846	1.289	2.642	0.000810028	372	0.0117098
X.ID.200204_1.NAME.Cellular.roles.of.Anthrax.toxin	1.804	1.277	2.549	0.000815849	372	0.0117098
X.ID.500328_1.NAME.Inactivation.of.APC.C.via.direct.inhibition.of.the.APC.C.complex	1.767	1.259	2.481	0.00100405	372	0.0138697
X.ID.200148_2.NAME.C.MYB.transcription.factor.network	1.779	1.262	2.51	0.00102318	372	0.0138697
X.ID.500457_1.NAME.CREB.phosphorylation	1.748	1.244	2.458	0.00129977	372	0.0167218
X.ID.100091_1.NAME.proteolysis.and.signaling.pathway.of.notch	1.752	1.245	2.465	0.0013021	372	0.0167218
X.ID.500455_1.NAME.ERK.MAPK.targets	1.757	1.245	2.479	0.00134805	372	0.016836
X.ID.200076_5.NAME.FAS..CD95..signaling.pathway	1.735	1.237	2.432	0.00140357	372	0.016836
X.ID.500866_1.NAME.mRNA.Splicing...Major.Pathway	1.75	1.241	2.467	0.00141734	372	0.016836
X.ID.200092_1.NAME.IL2.mediated.signaling.events	1.742	1.238	2.452	0.00145441	372	0.016836
X.ID.200026_3.NAME.TCR.signaling.in.naive.CD4..T.cells	1.77	1.244	2.519	0.00149585	372	0.016836
X.ID.200201_2.NAME.Endogenous.TLR.signaling	1.739	1.233	2.452	0.00160168	372	0.016836
X.ID.200012_3.NAME.LPA.receptor.mediated.events	1.731	1.231	2.434	0.00161209	372	0.016836
X.ID.100167_1.NAME.fas.signaling.pathway..cd95.	1.727	1.229	2.428	0.00164269	372	0.016836
X.ID.200039_1.NAME.Signaling.events.mediated.by.Hepatocyte.Growth.Factor.Receptor..c.Met.	1.729	1.229	2.434	0.00168174	372	0.016836
X.ID.200126_3.NAME.ErbB1.downstream.signaling	1.743	1.232	2.465	0.00169896	372	0.016836
X.ID.100114_1.NAME.role.of.mal.in.rho.mediated.activation.of.srf	1.724	1.226	2.422	0.00171978	372	0.016836
X.ID.100224_1.NAME.btg.family.proteins.and.cell.cycle.regulation	1.735	1.229	2.449	0.001725	372	0.016836
X.ID.500730_1.NAME.Integration.of.provirus	1.737	1.228	2.456	0.0018159	372	0.0173249
X.ID.200097_1.NAME.PLK1.signaling.events	1.72	1.223	2.419	0.00184609	372	0.0173249
X.ID.200034_1.NAME.HIF.2.alpha.transcription.factor.network	1.721	1.222	2.424	0.00190181	372	0.0174762
X.ID.100119_1.NAME.keratinocyte.differentiation	1.71	1.218	2.4	0.00193384	372	0.0174762
X.ID.500068_1.NAME.Fanconi.Anemia.pathway	1.759	1.229	2.517	0.00202349	372	0.0179539
X.ID.500379_1.NAME.Polo.like.kinase.mediated.events	1.722	1.217	2.436	0.00213799	372	0.0182556
X.ID.200109_1.NAME.Sumoylation.by.RanBP2.regulates.transcriptional.repression	1.712	1.214	2.414	0.00216281	372	0.0182556
X.ID.200085_1.NAME.Role.of.Calcineurin.dependent.NFAT.signaling.in.lymphocytes	1.718	1.216	2.428	0.00216972	372	0.0182556
X.ID.200083_2.NAME.Netrin.mediated.signaling.events	1.721	1.215	2.437	0.00224092	372	0.0185351
X.ID.500306_1.NAME.Tie2.Signaling	1.696	1.208	2.383	0.00229269	372	0.0186472
X.ID.200022_1.NAME.Signaling.events.mediated.by.HDAC.Class.II	1.699	1.207	2.392	0.00236909	372	0.0189527
X.ID.500897_1.NAME.Cyclin.D.associated.events.in.G1	1.7	1.202	2.405	0.00269279	372	0.0211948
X.ID.500945_1.NAME.Removal.of.DNA.patch.containing.abasic.residue	1.683	1.193	2.372	0.00298422	372	0.0227874
X.ID.200075_2.NAME.Angiopoietin.receptor.Tie2.mediated.signaling	1.676	1.191	2.357	0.00301487	372	0.0227874
X.ID.100215_2.NAME.ccr3.signaling.in.eosinophils	1.675	1.191	2.355	0.00303749	372	0.0227874
X.ID.500043_1.NAME.ATM.mediated.phosphorylation.of.repair.proteins	1.678	1.191	2.363	0.0030819	372	0.0227874
X.ID.200090_1.NAME.mTOR.signaling.pathway	1.678	1.187	2.374	0.00342591	372	0.0248068
X.ID.100149_1.NAME.human.cytomegalovirus.and.map.kinase.pathways	1.667	1.183	2.348	0.00345668	372	0.0248068
X.ID.200113_7.NAME.Ceramide.signaling.pathway	1.657	1.18	2.326	0.00351703	372	0.0248741
X.ID.100236_2.NAME.angiotensin.ii.mediated.activation.of.jnk.pathway.via.pyk2.dependent.signaling	1.661	1.177	2.344	0.00390947	372	0.0271896
X.ID.200176_2.NAME.EPO.signaling.pathway	1.651	1.174	2.322	0.00395586	372	0.0271896
X.ID.200074_1.NAME.Signaling.events.mediated.by.TCPTP	1.652	1.172	2.327	0.00413109	372	0.0272354
X.ID.100057_1.NAME.links.between.pyk2.and.map.kinases	1.646	1.17	2.314	0.00418577	372	0.0272354
X.ID.100147_1.NAME.role.of.erbb2.in.signal.transduction.and.oncology	1.646	1.17	2.314	0.00418577	372	0.0272354
X.ID.100210_1.NAME.phosphorylation.of.mek1.by.cdk5.p35.down.regulates.the.map.kinase.pathway	1.646	1.17	2.314	0.00418577	372	0.0272354
X.ID.200010_1.NAME.ErbB4.signaling.events	1.644	1.169	2.312	0.00427671	372	0.027461
X.ID.100052_1.NAME.bone.remodeling	1.646	1.169	2.319	0.00434645	372	0.0275464
X.ID.200165_1.NAME.Hedgehog.signaling.events.mediated.by.Gli.proteins	1.633	1.164	2.29	0.00454158	372	0.0282647
X.ID.100039_2.NAME.rna.polymerase.iii.transcription	1.636	1.164	2.299	0.00457563	372	0.0282647
X.ID.200036_1.NAME.ATR.signaling.pathway	1.63	1.161	2.287	0.00471995	372	0.0287917
X.ID.100098_2.NAME.nfat.and.hypertrophy.of.the.heart.	1.627	1.16	2.281	0.00482649	372	0.0290781
X.ID.500858_1.NAME.snRNP.Assembly	1.634	1.16	2.302	0.00496568	372	0.0295518
X.ID.100111_1.NAME.mcalpain.and.friends.in.cell.motility	1.635	1.16	2.304	0.00503778	372	0.0296197
X.ID.100083_1.NAME.p53.signaling.pathway	1.626	1.156	2.286	0.00521472	372	0.030295
X.ID.100168_1.NAME.extrinsic.prothrombin.activation.pathway	1.621	1.15	2.283	0.0057663	372	0.0331053
X.ID.100162_1.NAME.fmlp.induced.chemokine.gene.expression.in.hmc.1.cells	1.613	1.147	2.267	0.00592604	372	0.0336268
X.ID.100113_1.NAME.mapkinase.signaling.pathway	1.606	1.145	2.252	0.00603587	372	0.0338563
X.ID.100108_1.NAME.melanocyte.development.and.pigmentation.pathway	1.614	1.146	2.273	0.00619232	372	0.0339303
X.ID.200005_4.NAME.BCR.signaling.pathway	1.616	1.145	2.281	0.00628349	372	0.0339303
X.ID.100021_1.NAME.telomeres.telomerase.cellular.aging.and.immortality	1.618	1.146	2.286	0.0063096	372	0.0339303
X.ID.200011_1.NAME.Aurora.B.signaling	1.612	1.144	2.27	0.00632716	372	0.0339303
X.ID.100132_2.NAME.signal.transduction.through.il1r	1.599	1.141	2.242	0.00642036	372	0.0340558
X.ID.100227_1.NAME.bcr.signaling.pathway	1.596	1.134	2.247	0.00733588	372	0.0381416
X.ID.200053_1.NAME.Validated.transcriptional.targets.of.AP1.family.members.Fra1.and.Fra2	1.592	1.133	2.237	0.00734694	372	0.0381416
X.ID.200115_3.NAME.Regulation.of.Androgen.receptor.activity	1.589	1.132	2.231	0.00744633	372	0.0382506
X.ID.200020_2.NAME.Atypical.NF.kappaB.pathway	1.583	1.129	2.219	0.00769534	372	0.039118
X.ID.500128_2.NAME.Insulin.Synthesis.and.Processing	1.617	1.135	2.304	0.00785326	372	0.0395092
X.ID.100094_1.NAME.actions.of.nitric.oxide.in.the.heart	0.628	0.446	0.886	0.00804025	372	0.0400372
X.ID.100085_1.NAME.p38.mapk.signaling.pathway	1.587	1.125	2.237	0.00842943	372	0.0415511
X.ID.200213_1.NAME.FGF.signaling.pathway	1.577	1.123	2.215	0.0086071	372	0.0420027
X.ID.100098_1.NAME.nfat.and.hypertrophy.of.the.heart.	1.584	1.121	2.238	0.00909086	372	0.0438209
X.ID.200030_1.NAME.Canonical.NF.kappaB.pathway	1.567	1.118	2.197	0.00915928	372	0.0438209
X.ID.500667_1.NAME.Telomere.Extension.By.Telomerase	1.617	1.126	2.324	0.00934237	372	0.0442629
X.ID.200208_2.NAME.Downstream.signaling.in.naive.CD8..T.cells	1.557	1.109	2.186	0.0106347	372	0.0499012
X.ID.500406_3.NAME.Chemokine.receptors.bind.chemokines	1.558	1.108	2.191	0.0107825	372	0.0501128
X.ID.200004_1.NAME.Endothelins	1.552	1.106	2.179	0.0110794	372	0.0510069
X.ID.500949_3.NAME.RNA.Polymerase.II.Pre.transcription.Events	1.577	1.109	2.244	0.0112758	372	0.051426
X.ID.500068_2.NAME.Fanconi.Anemia.pathway	1.55	1.104	2.178	0.0114351	372	0.0516696
X.ID.500014_1.NAME.Golgi.Associated.Vesicle.Biogenesis	1.544	1.101	2.166	0.0118209	372	0.0529228
X.ID.100059_2.NAME.phosphoinositides.and.their.downstream.targets	1.534	1.093	2.152	0.0133422	372	0.0591225
X.ID.100129_3.NAME.il.2.receptor.beta.chain.in.t.cell.activation	1.538	1.093	2.165	0.0134791	372	0.0591225
X.ID.500121_1.NAME.Nectin.Necl..trans.heterodimerization	1.579	1.099	2.269	0.0135691	372	0.0591225
X.ID.500177_2.NAME.CREB.phophorylation.through.the.activation.of.Ras	1.535	1.091	2.161	0.0139349	372	0.0601789
X.ID.100148_1.NAME.control.of.skeletal.myogenesis.by.hdac.and.calcium.calmodulin.dependent.kinase..camk.	1.546	1.091	2.189	0.0141687	372	0.0606519
X.ID.200129_1.NAME.ATF.2.transcription.factor.network	1.535	1.088	2.167	0.0147845	372	0.062328
X.ID.500458_1.NAME.Activation.of.the.AP.1.family.of.transcription.factors	1.523	1.086	2.136	0.0148157	372	0.062328
X.ID.500490_3.NAME.Interleukin.1.signaling	1.537	1.086	2.174	0.0152282	372	0.0635161
X.ID.500905_1.NAME.Notch.HLH.transcription.pathway	1.526	1.083	2.149	0.0156228	372	0.0646098
X.ID.100040_1.NAME.double.stranded.rna.induced.gene.expression	1.51	1.077	2.116	0.0167243	372	0.0685836
X.ID.200005_1.NAME.BCR.signaling.pathway	1.512	1.077	2.123	0.0170142	372	0.0691821
X.ID.500755_1.NAME.Nef.and.signal.transduction	1.51	1.076	2.12	0.017156	372	0.0691821
X.ID.200004_3.NAME.Endothelins	1.508	1.075	2.114	0.0172955	372	0.0691821
X.ID.500938_1.NAME.Ubiquitin.Mediated.Degradation.of.Phosphorylated.Cdc25A	1.5	1.068	2.106	0.0193028	372	0.0765834
X.ID.200122_2.NAME.Integrins.in.angiogenesis	1.502	1.067	2.114	0.0196677	372	0.077402
X.ID.200211_1.NAME.Alpha.synuclein.signaling	1.502	1.066	2.116	0.0199058	372	0.0777123
X.ID.100153_1.NAME.signaling.pathway.from.g.protein.families	1.491	1.063	2.091	0.0207469	372	0.0803533
X.ID.100089_1.NAME.regulators.of.bone.mineralization	1.49	1.062	2.091	0.0210043	372	0.0807093
X.ID.200048_1.NAME.Calcineurin.regulated.NFAT.dependent.transcription.in.lymphocytes	1.495	1.061	2.105	0.0214427	372	0.0816925
X.ID.200163_1.NAME.Nongenotropic.Androgen.signaling	1.49	1.06	2.094	0.0215949	372	0.0816925
X.ID.100171_1.NAME.role.of.erk5.in.neuronal.survival.pathway	1.487	1.059	2.089	0.0219837	372	0.0819846
X.ID.200112_1.NAME.IL2.signaling.events.mediated.by.PI3K	1.494	1.06	2.106	0.0220082	372	0.0819846
X.ID.200017_2.NAME.p38.MAPK.signaling.pathway	1.484	1.057	2.083	0.0225815	372	0.0834831
X.ID.200176_3.NAME.EPO.signaling.pathway	1.48	1.055	2.078	0.0233273	372	0.0855918
X.ID.200132_1.NAME.AP.1.transcription.factor.network	1.479	1.052	2.078	0.0242272	372	0.0882303
X.ID.200199_1.NAME.p53.pathway	1.49	1.052	2.11	0.0248111	372	0.0896874
X.ID.200102_1.NAME.FoxO.family.signaling	1.471	1.049	2.062	0.0252475	372	0.0905939
X.ID.200178_1.NAME.Calcium.signaling.in.the.CD4..TCR.pathway	1.473	1.047	2.073	0.0262929	372	0.0936566
X.ID.100116_3.NAME.lissencephaly.gene..lis1..in.neuronal.migration.and.development	1.475	1.046	2.079	0.0265259	372	0.0938017
X.ID.100184_1.NAME.erk.and.pi.3.kinase.are.necessary.for.collagen.binding.in.corneal.epithelia	1.471	1.044	2.071	0.0272662	372	0.095726
X.ID.200144_1.NAME.PDGFR.beta.signaling.pathway	1.459	1.039	2.05	0.0292471	372	0.101947
X.ID.100132_1.NAME.signal.transduction.through.il1r	1.455	1.037	2.042	0.0301969	372	0.104511
X.ID.100030_1.NAME.aspirin.blocks.signaling.pathway.involved.in.platelet.activation	1.454	1.035	2.042	0.0307787	372	0.105775
X.ID.100071_1.NAME.phospholipase.c.delta.in.phospholipid.associated.cell.signaling	1.446	1.031	2.026	0.0324531	372	0.11046
X.ID.200050_1.NAME.EPHB.forward.signaling	1.451	1.031	2.041	0.0325947	372	0.11046
X.ID.200190_1.NAME.Class.I.PI3K.signaling.events.mediated.by.Akt	1.448	1.029	2.036	0.0335448	372	0.112895
X.ID.200139_1.NAME.BMP.receptor.signaling	1.443	1.028	2.025	0.0339553	372	0.113494
X.ID.200185_1.NAME.Syndecan.2.mediated.signaling.events	1.44	1.027	2.019	0.0347224	372	0.115269
X.ID.200019_4.NAME.Noncanonical.Wnt.signaling.pathway	1.439	1.026	2.018	0.0349687	372	0.115302
X.ID.500179_1.NAME.RSK.activation	1.441	1.024	2.028	0.0360717	372	0.118141
X.ID.500522_1.NAME.Regulation.of.gene.expression.in.beta.cells	1.432	1.022	2.007	0.0371174	372	0.120755
X.ID.200183_2.NAME.a6b1.and.a6b4.Integrin.signaling	1.437	1.02	2.024	0.038136	372	0.122677
X.ID.100052_2.NAME.bone.remodeling	1.433	1.02	2.014	0.0382109	372	0.122677
X.ID.200084_1.NAME.IL1.mediated.signaling.events	1.429	1.019	2.004	0.0387225	372	0.123201
X.ID.200012_1.NAME.LPA.receptor.mediated.events	1.433	1.018	2.016	0.0391315	372	0.123201
X.ID.200045_1.NAME.LPA4.mediated.signaling.events	1.433	1.018	2.016	0.0391315	372	0.123201
X.ID.100122_1.NAME.intrinsic.prothrombin.activation.pathway	1.427	1.017	2.003	0.0397369	372	0.124305
X.ID.100100_1.NAME.pkc.catalyzed.phosphorylation.of.inhibitory.phosphoprotein.of.myosin.phosphatase	1.424	1.015	1.996	0.0404618	372	0.125766
X.ID.200116_3.NAME.p75.NTR..mediated.signaling	1.424	1.014	1.999	0.0410817	372	0.126192
X.ID.100041_1.NAME.rho.cell.motility.signaling.pathway	1.424	1.014	1.999	0.0411157	372	0.126192
X.ID.200071_1.NAME.TCR.signaling.in.naive.CD8..T.cells	1.422	1.012	1.996	0.0423069	372	0.129036
X.ID.200024_1.NAME.Signaling.events.mediated.by.HDAC.Class.III	1.424	1.012	2.003	0.0427371	372	0.129539
X.ID.200219_5.NAME.TGF.beta.receptor.signaling	1.419	1.01	1.993	0.0434519	372	0.130892
X.ID.100129_1.NAME.il.2.receptor.beta.chain.in.t.cell.activation	1.419	1.009	1.995	0.0443526	372	0.132786
X.ID.500556_2.NAME.CDO.in.myogenesis	1.419	1.008	1.999	0.0450458	372	0.134039
X.ID.200168_4.NAME.CXCR3.mediated.signaling.events	0.71	0.506	0.996	0.0474249	372	0.140263
X.ID.500097_1.NAME.L1CAM.interactions	1.41	1.002	1.984	0.0483627	372	0.142175
X.ID.200066_4.NAME.CDC42.signaling.events	1.406	0.998	1.98	0.0512212	372	0.149676
X.ID.200061_1.NAME.Presenilin.action.in.Notch.and.Wnt.signaling	1.418	0.996	2.018	0.0523469	372	0.152055
X.ID.200189_1.NAME.Insulin.mediated.glucose.transport	1.398	0.995	1.966	0.0535687	372	0.154537
X.ID.500103_1.NAME.NrCAM.interactions	1.395	0.995	1.957	0.0538345	372	0.154537
X.ID.200058_1.NAME.Aurora.C.signaling	1.423	0.993	2.041	0.0548263	372	0.156463
X.ID.500543_1.NAME.Removal.of.aminoterminal.propeptides.from.gamma.carboxylated.proteins	1.399	0.992	1.972	0.0553308	372	0.156985
X.ID.100105_1.NAME.signal.dependent.regulation.of.myogenesis.by.corepressor.mitr	1.401	0.991	1.982	0.0563884	372	0.159061
X.ID.200003_4.NAME.Fc.epsilon.receptor.I.signaling.in.mast.cells	1.39	0.99	1.951	0.0568704	372	0.159498
X.ID.200169_1.NAME.Regulation.of.nuclear.beta.catenin.signaling.and.target.gene.transcription	1.391	0.99	1.955	0.057454	372	0.160215
X.ID.100022_1.NAME.t.cell.receptor.signaling.pathway	1.386	0.987	1.945	0.0592635	372	0.164322
X.ID.200166_2.NAME.Caspase.cascade.in.apoptosis	1.384	0.987	1.941	0.0597726	372	0.164797
X.ID.100226_1.NAME.bioactive.peptide.induced.signaling.pathway	1.383	0.985	1.94	0.0607508	372	0.166553
X.ID.500308_1.NAME.Basigin.interactions	1.386	0.985	1.951	0.0611285	372	0.166652
X.ID.100165_1.NAME.fc.epsilon.receptor.i.signaling.in.mast.cells	1.378	0.983	1.932	0.0627941	372	0.170242
X.ID.200040_1.NAME.Signaling.events.mediated.by.PTP1B	1.377	0.982	1.929	0.0636053	372	0.171318
X.ID.200187_2.NAME.Aurora.A.signaling	0.724	0.515	1.019	0.0638931	372	0.171318
X.ID.500866_3.NAME.mRNA.Splicing...Major.Pathway	1.378	0.981	1.937	0.0645753	372	0.172201
X.ID.500575_1.NAME.RNA.Polymerase.I.Transcription.Initiation	1.377	0.98	1.935	0.0652521	372	0.172471
X.ID.200070_1.NAME.LKB1.signaling.events	1.379	0.98	1.94	0.0653834	372	0.172471
X.ID.200062_1.NAME.Nectin.adhesion.pathway	1.37	0.977	1.92	0.0676776	372	0.177563
X.ID.200138_1.NAME.Hypoxic.and.oxygen.homeostasis.regulation.of.HIF.1.alpha	1.376	0.976	1.94	0.0684341	372	0.178512
X.ID.200060_3.NAME.Reelin.signaling.pathway	1.372	0.975	1.93	0.0691649	372	0.178512
X.ID.500294_1.NAME.GPVI.mediated.activation.cascade	1.369	0.976	1.92	0.0691847	372	0.178512
X.ID.200127_4.NAME.Lissencephaly.gene..LIS1..in.neuronal.migration.and.development	1.377	0.975	1.946	0.0695026	372	0.178512
X.ID.100181_1.NAME.egf.signaling.pathway	1.368	0.974	1.921	0.0705988	372	0.180378
X.ID.200113_4.NAME.Ceramide.signaling.pathway	1.364	0.973	1.912	0.0715566	372	0.181873
X.ID.200008_1.NAME.RhoA.signaling.pathway	1.364	0.972	1.913	0.0722971	372	0.182803
X.ID.100062_1.NAME.prion.pathway	1.362	0.972	1.91	0.0729372	372	0.183471
X.ID.200145_2.NAME.Neurotrophic.factor.mediated.Trk.receptor.signaling	1.372	0.97	1.941	0.0737302	372	0.183641
X.ID.200175_5.NAME.Signaling.events.mediated.by.Stem.cell.factor.receptor..c.Kit.	1.361	0.971	1.907	0.0738702	372	0.183641
X.ID.500014_3.NAME.Golgi.Associated.Vesicle.Biogenesis	1.363	0.97	1.916	0.0741339	372	0.183641
X.ID.200076_2.NAME.FAS..CD95..signaling.pathway	1.361	0.97	1.91	0.0748731	372	0.184536
X.ID.200191_1.NAME.Syndecan.3.mediated.signaling.events	1.358	0.969	1.903	0.0756343	372	0.185475
X.ID.100218_1.NAME.caspase.cascade.in.apoptosis	1.353	0.965	1.896	0.0793493	372	0.193612
X.ID.200093_4.NAME.CXCR4.mediated.signaling.events	1.363	0.961	1.934	0.082339	372	0.199908
X.ID.100152_1.NAME.inactivation.of.gsk3.by.akt.causes.accumulation.of.b.catenin.in.alveolar.macrophages	1.347	0.961	1.89	0.0840234	372	0.202987
X.ID.200064_1.NAME.Wnt.signaling.network	1.346	0.96	1.886	0.085101	372	0.204578
X.ID.100245_2.NAME.akt.signaling.pathway	1.345	0.959	1.887	0.0860154	372	0.205762
X.ID.200070_3.NAME.LKB1.signaling.events	1.343	0.957	1.885	0.0885279	372	0.21074
X.ID.200202_1.NAME.N.cadherin.signaling.events	1.34	0.955	1.88	0.0904235	372	0.214207
X.ID.100174_2.NAME.er.associated.degradation..erad..pathway	1.34	0.954	1.882	0.0916363	372	0.216032
X.ID.100250_1.NAME.hemoglobins.chaperone	1.335	0.952	1.873	0.0939048	372	0.220315
X.ID.100058_1.NAME.pten.dependent.cell.cycle.arrest.and.apoptosis	0.75	0.534	1.052	0.0956909	372	0.223431
X.ID.100054_3.NAME.influence.of.ras.and.rho.proteins.on.g1.to.s.transition	1.341	0.946	1.903	0.0997598	372	0.231823
X.ID.500102_1.NAME.Neurofascin.interactions	0.75	0.532	1.057	0.10047	372	0.232367
X.ID.200216_1.NAME.Signaling.events.mediated.by.focal.adhesion.kinase	1.324	0.943	1.86	0.104897	372	0.240327
X.ID.200061_2.NAME.Presenilin.action.in.Notch.and.Wnt.signaling	1.327	0.943	1.867	0.104897	372	0.240327
X.ID.200210_1.NAME.PLK3.signaling.events	1.323	0.942	1.857	0.105791	372	0.241242
X.ID.100029_1.NAME.sprouty.regulation.of.tyrosine.kinase.signals	1.32	0.942	1.85	0.107005	372	0.242878
X.ID.200026_4.NAME.TCR.signaling.in.naive.CD4..T.cells	1.319	0.94	1.849	0.109035	372	0.245435
X.ID.100201_1.NAME.regulation.of.ck1.cdk5.by.type.1.glutamate.receptors	1.318	0.94	1.848	0.109138	372	0.245435
X.ID.200216_2.NAME.Signaling.events.mediated.by.focal.adhesion.kinase	1.314	0.937	1.842	0.113531	372	0.254143
X.ID.200159_1.NAME.Signaling.mediated.by.p38.gamma.and.p38.delta	1.313	0.935	1.843	0.115826	372	0.258097
X.ID.100012_1.NAME.tpo.signaling.pathway	1.314	0.933	1.85	0.118549	372	0.25845
X.ID.100096_1.NAME.nerve.growth.factor.pathway..ngf.	1.314	0.933	1.85	0.118549	372	0.25845
X.ID.100136_2.NAME.igf.1.signaling.pathway	1.314	0.933	1.85	0.118549	372	0.25845
X.ID.100150_1.NAME.calcium.signaling.by.hbx.of.hepatitis.b.virus	1.314	0.933	1.85	0.118549	372	0.25845
X.ID.200081_1.NAME.Regulation.of.Telomerase	1.313	0.933	1.848	0.118633	372	0.25845
X.ID.200018_1.NAME.GMCSF.mediated.signaling.events	0.763	0.541	1.075	0.122219	372	0.26508
X.ID.200137_1.NAME.EPHA.forward.signaling	1.305	0.93	1.831	0.123126	372	0.265395
X.ID.200175_3.NAME.Signaling.events.mediated.by.Stem.cell.factor.receptor..c.Kit.	1.304	0.93	1.827	0.123452	372	0.265395
X.ID.200067_1.NAME.Signaling.events.regulated.by.Ret.tyrosine.kinase	1.303	0.93	1.827	0.124471	372	0.266411
X.ID.500642_1.NAME.Negative.regulation.of.the.PI3K.AKT.network	1.302	0.929	1.827	0.12584	372	0.268167
X.ID.100145_1.NAME.hypoxia.inducible.factor.in.the.cardivascular.system	1.303	0.927	1.829	0.127224	372	0.269936
X.ID.200182_1.NAME.PAR1.mediated.thrombin.signaling.events	1.302	0.927	1.829	0.127873	372	0.270138
X.ID.200188_1.NAME.Arf1.pathway	1.304	0.926	1.837	0.129073	372	0.270254
X.ID.200118_2.NAME.E.cadherin.signaling.in.the.nascent.adherens.junction	1.299	0.926	1.822	0.129599	372	0.270254
X.ID.200116_1.NAME.p75.NTR..mediated.signaling	1.304	0.925	1.838	0.130438	372	0.270254
X.ID.100239_1.NAME.adp.ribosylation.factor	0.768	0.545	1.082	0.13156	372	0.270254
X.ID.200146_1.NAME.JNK.signaling.in.the.CD4..TCR.pathway	1.296	0.925	1.818	0.132152	372	0.270254
X.ID.200161_1.NAME.Signaling.events.mediated.by.the.Hedgehog.family	1.299	0.924	1.827	0.132295	372	0.270254
X.ID.100084_1.NAME.hypoxia.and.p53.in.the.cardiovascular.system	1.299	0.924	1.826	0.132687	372	0.270254
X.ID.100072_1.NAME.platelet.amyloid.precursor.protein.pathway	1.296	0.924	1.817	0.133155	372	0.270254
X.ID.100164_1.NAME.fibrinolysis.pathway	1.296	0.924	1.817	0.133155	372	0.270254
X.ID.200198_1.NAME.BARD1.signaling.events	1.298	0.923	1.825	0.134102	372	0.270254
X.ID.200197_1.NAME.Ephrin.B.reverse.signaling	1.3	0.922	1.834	0.134329	372	0.270254
X.ID.200175_2.NAME.Signaling.events.mediated.by.Stem.cell.factor.receptor..c.Kit.	1.294	0.923	1.813	0.13491	372	0.270254
X.ID.200075_4.NAME.Angiopoietin.receptor.Tie2.mediated.signaling	1.294	0.923	1.814	0.135127	372	0.270254
X.ID.100010_1.NAME.tsp.1.induced.apoptosis.in.microvascular.endothelial.cell	0.775	0.553	1.086	0.138356	372	0.275582
X.ID.200094_1.NAME.IGF1.pathway	1.291	0.92	1.811	0.139529	372	0.276788
X.ID.200096_5.NAME.TNF.receptor.signaling.pathway	1.289	0.919	1.81	0.141911	372	0.280375
X.ID.100008_1.NAME.ucalpain.and.friends.in.cell.spread	1.287	0.916	1.808	0.146182	372	0.287648
X.ID.500256_1.NAME.TNF.signaling	1.288	0.914	1.814	0.147618	372	0.289308
X.ID.100062_2.NAME.prion.pathway	1.28	0.911	1.799	0.1544	372	0.29976
X.ID.200215_2.NAME.Regulation.of.retinoblastoma.protein	1.28	0.911	1.797	0.154536	372	0.29976
X.ID.500112_1.NAME.Maturation.of.Notch.precursor.via.proteolytic.cleavage	1.28	0.911	1.797	0.154794	372	0.29976
X.ID.100056_1.NAME.rac1.cell.motility.signaling.pathway	1.279	0.909	1.798	0.157682	372	0.304145
X.ID.100186_1.NAME.repression.of.pain.sensation.by.the.transcriptional.regulator.dream	1.274	0.909	1.786	0.159094	372	0.305661
X.ID.500656_1.NAME.mRNA.Splicing...Minor.Pathway	1.277	0.907	1.799	0.161305	372	0.308693
X.ID.200213_2.NAME.FGF.signaling.pathway	1.27	0.903	1.787	0.168874	372	0.321916
X.ID.100123_2.NAME.integrin.signaling.pathway	1.266	0.9	1.781	0.175006	372	0.332308
X.ID.200043_1.NAME.IL12.mediated.signaling.events	1.261	0.9	1.768	0.178088	372	0.336849
X.ID.100047_2.NAME.ras.signaling.pathway	1.258	0.897	1.763	0.183045	372	0.344889
X.ID.200083_3.NAME.Netrin.mediated.signaling.events	1.258	0.895	1.769	0.186759	372	0.350531
X.ID.100077_2.NAME.pdgf.signaling.pathway	1.255	0.894	1.763	0.189302	372	0.353943
X.ID.500502_1.NAME.Regulation.of.AMPK.activity.via.LKB1	1.253	0.891	1.764	0.195237	372	0.361306
X.ID.200044_1.NAME.S1P3.pathway	1.249	0.891	1.751	0.196201	372	0.361306
X.ID.200117_1.NAME.Sphingosine.1.phosphate..S1P..pathway	1.249	0.891	1.751	0.196201	372	0.361306
X.ID.200205_2.NAME.S1P2.pathway	1.249	0.891	1.751	0.196201	372	0.361306
X.ID.200122_1.NAME.Integrins.in.angiogenesis	1.249	0.891	1.751	0.196978	372	0.361374
X.ID.500128_1.NAME.Insulin.Synthesis.and.Processing	0.799	0.567	1.126	0.199846	372	0.365262
X.ID.100123_1.NAME.integrin.signaling.pathway	1.245	0.888	1.745	0.203977	372	0.371421
X.ID.200003_1.NAME.Fc.epsilon.receptor.I.signaling.in.mast.cells	1.244	0.887	1.744	0.20507	372	0.372022
X.ID.200025_1.NAME.Glypican.1.network	1.24	0.884	1.738	0.212347	372	0.381937
X.ID.200094_2.NAME.IGF1.pathway	1.24	0.884	1.738	0.212487	372	0.381937
X.ID.100194_1.NAME.ctcf..first.multivalent.nuclear.factor	1.24	0.884	1.741	0.213218	372	0.381937
X.ID.100016_1.NAME.chaperones.modulate.interferon.signaling.pathway	1.241	0.883	1.746	0.213666	372	0.381937
X.ID.100143_1.NAME.hop.pathway.in.cardiac.development	1.242	0.881	1.752	0.215857	372	0.383621
X.ID.500141_1.NAME.Synthesis..Secretion..and.Deacylation.of.Ghrelin	1.241	0.882	1.746	0.21618	372	0.383621
X.ID.500134_1.NAME.Regulation.of.Insulin.Secretion	1.236	0.881	1.733	0.220197	372	0.389333
X.ID.100002_1.NAME.wnt.signaling.pathway	1.232	0.876	1.734	0.230555	372	0.406177
X.ID.200114_2.NAME.Direct.p53.effectors	1.227	0.875	1.72	0.235472	372	0.413346
X.ID.200219_2.NAME.TGF.beta.receptor.signaling	1.227	0.873	1.723	0.238545	372	0.415448
X.ID.100026_2.NAME.tnf.stress.related.signaling	1.229	0.872	1.73	0.238813	372	0.415448
X.ID.200127_5.NAME.Lissencephaly.gene..LIS1..in.neuronal.migration.and.development	1.228	0.872	1.728	0.239223	372	0.415448
X.ID.100018_3.NAME.trefoil.factors.initiate.mucosal.healing	1.224	0.873	1.718	0.241009	372	0.417066
X.ID.100252_1.NAME.agrin.in.postsynaptic.differentiation	1.221	0.871	1.713	0.246788	372	0.425557
X.ID.500101_1.NAME.CHL1.interactions	1.223	0.869	1.721	0.247805	372	0.425806
X.ID.500515_2.NAME.EGFR.downregulation	1.219	0.87	1.709	0.250077	372	0.428202
X.ID.100233_1.NAME.regulation.of.bad.phosphorylation	1.217	0.868	1.706	0.254704	372	0.4346
X.ID.200116_5.NAME.p75.NTR..mediated.signaling	1.213	0.865	1.7	0.263297	372	0.44766
X.ID.200139_2.NAME.BMP.receptor.signaling	1.212	0.865	1.698	0.264193	372	0.44766
X.ID.100241_1.NAME.antisense.pathway	1.211	0.864	1.697	0.266222	372	0.449537
X.ID.200116_4.NAME.p75.NTR..mediated.signaling	0.826	0.588	1.159	0.267787	372	0.450621
X.ID.200055_1.NAME.Arf6.trafficking.events	1.207	0.861	1.693	0.275634	372	0.462053
X.ID.500405_15.NAME.Peptide.ligand.binding.receptors	1.205	0.86	1.689	0.278251	372	0.462053
X.ID.100066_1.NAME.mechanism.of.gene.regulation.by.peroxisome.proliferators.via.ppara	1.205	0.86	1.689	0.278288	372	0.462053
X.ID.200204_2.NAME.Cellular.roles.of.Anthrax.toxin	1.206	0.859	1.693	0.278368	372	0.462053
X.ID.200148_1.NAME.C.MYB.transcription.factor.network	1.206	0.857	1.695	0.282438	372	0.46722
X.ID.200201_1.NAME.Endogenous.TLR.signaling	1.2	0.856	1.682	0.289065	372	0.473276
X.ID.200039_4.NAME.Signaling.events.mediated.by.Hepatocyte.Growth.Factor.Receptor..c.Met.	1.2	0.856	1.682	0.290372	372	0.473276
X.ID.200093_1.NAME.CXCR4.mediated.signaling.events	1.2	0.856	1.682	0.290372	372	0.473276
X.ID.200207_1.NAME.Trk.receptor.signaling.mediated.by.PI3K.and.PLC.gamma	1.2	0.856	1.682	0.290372	372	0.473276
X.ID.200205_1.NAME.S1P2.pathway	1.201	0.855	1.688	0.290948	372	0.473276
X.ID.100053_1.NAME.sumoylation.by.ranbp2.regulates.transcriptional.repression	1.202	0.853	1.695	0.293472	372	0.475794
X.ID.100244_3.NAME.alk.in.cardiac.myocytes	1.198	0.854	1.682	0.29502	372	0.476722
X.ID.100114_2.NAME.role.of.mal.in.rho.mediated.activation.of.srf	0.835	0.595	1.173	0.298707	372	0.481086
X.ID.200098_1.NAME.Ras.signaling.in.the.CD4..TCR.pathway	1.194	0.851	1.675	0.305064	372	0.488207
X.ID.200145_5.NAME.Neurotrophic.factor.mediated.Trk.receptor.signaling	1.193	0.851	1.673	0.305129	372	0.488207
X.ID.200198_3.NAME.BARD1.signaling.events	0.837	0.594	1.178	0.306538	372	0.488858
X.ID.200153_1.NAME.ErbB.receptor.signaling.network	1.191	0.85	1.669	0.309927	372	0.492652
X.ID.500796_2.NAME.Chylomicron.mediated.lipid.transport	0.843	0.601	1.182	0.321187	372	0.507247
X.ID.500797_2.NAME.HDL.mediated.lipid.transport	0.843	0.601	1.182	0.321187	372	0.507247
X.ID.200168_1.NAME.CXCR3.mediated.signaling.events	1.185	0.845	1.662	0.324467	372	0.509277
X.ID.500490_4.NAME.Interleukin.1.signaling	1.185	0.845	1.662	0.325008	372	0.509277
X.ID.100088_2.NAME.nfkb.activation.by.nontypeable.hemophilus.influenzae	1.185	0.845	1.66	0.325603	372	0.509277
X.ID.100075_1.NAME.regulation.of.pgc.1a	1.184	0.844	1.66	0.327493	372	0.510596
X.ID.200070_2.NAME.LKB1.signaling.events	1.183	0.844	1.658	0.32857	372	0.510644
X.ID.200045_2.NAME.LPA4.mediated.signaling.events	1.183	0.843	1.66	0.331368	372	0.513357
X.ID.100072_2.NAME.platelet.amyloid.precursor.protein.pathway	1.182	0.843	1.658	0.332834	372	0.513997
X.ID.100047_1.NAME.ras.signaling.pathway	1.179	0.841	1.653	0.33884	372	0.521621
X.ID.200012_2.NAME.LPA.receptor.mediated.events	1.179	0.841	1.652	0.34	372	0.521762
X.ID.100255_1.NAME.role.of.nicotinic.acetylcholine.receptors.in.the.regulation.of.apoptosis	1.177	0.84	1.65	0.343176	372	0.522067
X.ID.100079_1.NAME.the.information.processing.pathway.at.the.ifn.beta.enhancer	1.177	0.84	1.65	0.343897	372	0.522067
X.ID.200142_1.NAME.E.cadherin.signaling.in.keratinocytes	1.177	0.839	1.651	0.344229	372	0.522067
X.ID.100173_1.NAME.neuroregulin.receptor.degredation.protein.1.controls.erbb3.receptor.recycling	0.85	0.606	1.191	0.344479	372	0.522067
X.ID.100183_1.NAME.phospholipids.as.signalling.intermediaries	1.176	0.838	1.649	0.34834	372	0.526285
X.ID.100211_1.NAME.role.of.pi3k.subunit.p85.in.regulation.of.actin.organization.and.cell.migration	1.173	0.836	1.646	0.356586	372	0.534496
X.ID.200135_6.NAME.ErbB2.ErbB3.signaling.events	1.172	0.836	1.643	0.356766	372	0.534496
X.ID.500949_5.NAME.RNA.Polymerase.II.Pre.transcription.Events	1.172	0.835	1.645	0.358641	372	0.534496
X.ID.200095_1.NAME.EGF.receptor..ErbB1..signaling.pathway	1.171	0.836	1.641	0.358821	372	0.534496
X.ID.200128_1.NAME.Syndecan.4.mediated.signaling.events	1.171	0.835	1.643	0.359251	372	0.534496
X.ID.200033_1.NAME.Plasma.membrane.estrogen.receptor.signaling	1.171	0.835	1.641	0.360457	372	0.534659
X.ID.200090_2.NAME.mTOR.signaling.pathway	1.172	0.833	1.648	0.361679	372	0.534846
X.ID.100077_1.NAME.pdgf.signaling.pathway	1.165	0.831	1.633	0.376792	372	0.553839
X.ID.100154_1.NAME.inhibition.of.cellular.proliferation.by.gleevec	1.165	0.831	1.633	0.376792	372	0.553839
X.ID.500541_1.NAME.Gamma.carboxylation.of.protein.precursors	1.163	0.83	1.631	0.379556	372	0.556226
X.ID.200066_2.NAME.CDC42.signaling.events	1.162	0.829	1.628	0.38469	372	0.562061
X.ID.200125_2.NAME.RXR.and.RAR.heterodimerization.with.other.nuclear.receptor	1.16	0.828	1.627	0.387647	372	0.564692
X.ID.100120_1.NAME.internal.ribosome.entry.pathway	1.167	0.82	1.66	0.390669	372	0.567285
X.ID.500650_1.NAME.Neurophilin.interactions.with.VEGF.and.VEGFR	1.159	0.827	1.625	0.391752	372	0.567285
X.ID.200151_1.NAME.Syndecan.1.mediated.signaling.events	0.863	0.615	1.211	0.394151	372	0.56907
X.ID.100095_2.NAME.ras.independent.pathway.in.nk.cell.mediated.cytotoxicity	1.156	0.825	1.62	0.400651	372	0.576135
X.ID.500307_1.NAME.PECAM1.interactions	1.156	0.824	1.62	0.401406	372	0.576135
X.ID.100236_3.NAME.angiotensin.ii.mediated.activation.of.jnk.pathway.via.pyk2.dependent.signaling	1.154	0.822	1.62	0.406781	372	0.580437
X.ID.200214_2.NAME.RAC1.signaling.pathway	1.154	0.822	1.62	0.406781	372	0.580437
X.ID.200156_1.NAME.PDGFR.alpha.signaling.pathway	0.867	0.617	1.218	0.410114	372	0.583486
X.ID.500441_1.NAME.Olfactory.Signaling.Pathway	1.151	0.821	1.613	0.415471	372	0.58939
X.ID.500510_1.NAME.Signaling.by.EGFR	1.15	0.82	1.611	0.418083	372	0.591375
X.ID.200062_2.NAME.Nectin.adhesion.pathway	0.865	0.608	1.231	0.4203	372	0.592793
X.ID.100154_2.NAME.inhibition.of.cellular.proliferation.by.gleevec	1.145	0.817	1.606	0.43196	372	0.607402
X.ID.100204_2.NAME.apoptotic.signaling.in.response.to.dna.damage	0.874	0.623	1.225	0.434106	372	0.607402
X.ID.500088_2.NAME.Netrin.1.signaling	1.146	0.815	1.611	0.434392	372	0.607402
X.ID.200039_3.NAME.Signaling.events.mediated.by.Hepatocyte.Growth.Factor.Receptor..c.Met.	1.144	0.816	1.603	0.435672	372	0.607451
X.ID.200127_6.NAME.Lissencephaly.gene..LIS1..in.neuronal.migration.and.development	0.876	0.624	1.229	0.442152	372	0.613664
X.ID.100038_1.NAME.srebp.control.of.lipid.synthesis	1.141	0.814	1.599	0.444025	372	0.613664
X.ID.200176_5.NAME.EPO.signaling.pathway	1.143	0.811	1.61	0.445443	372	0.613664
X.ID.100238_1.NAME.oxidative.stress.induced.gene.expression.via.nrf2	0.877	0.625	1.23	0.44564	372	0.613664
X.ID.200013_1.NAME.Insulin.Pathway	1.14	0.813	1.598	0.447304	372	0.613664
X.ID.100017_1.NAME.tgf.beta.signaling.pathway	0.877	0.625	1.232	0.449428	372	0.613664
X.ID.100066_3.NAME.mechanism.of.gene.regulation.by.peroxisome.proliferators.via.ppara	1.139	0.813	1.596	0.450098	372	0.613664
X.ID.100178_1.NAME.regulation.of.eif.4e.and.p70s6.kinase	1.139	0.813	1.596	0.450188	372	0.613664
X.ID.200181_4.NAME.Signaling.events.mediated.by.VEGFR1.and.VEGFR2	1.138	0.812	1.595	0.451746	372	0.613712
X.ID.500090_1.NAME.Netrin.mediated.repulsion.signals	1.141	0.808	1.61	0.453384	372	0.613712
X.ID.100215_1.NAME.ccr3.signaling.in.eosinophils	1.138	0.811	1.596	0.453996	372	0.613712
X.ID.100101_1.NAME.mtor.signaling.pathway	1.134	0.809	1.59	0.465196	372	0.627115
X.ID.100244_1.NAME.alk.in.cardiac.myocytes	1.134	0.808	1.591	0.468191	372	0.628829
X.ID.200105_1.NAME.C.MYC.pathway	0.883	0.629	1.238	0.469045	372	0.628829
X.ID.500833_1.NAME.Opioid.Signalling	1.132	0.808	1.587	0.470402	372	0.628921
X.ID.100118_2.NAME.lectin.induced.complement.pathway	0.883	0.63	1.238	0.472145	372	0.62937
X.ID.200212_1.NAME.VEGFR3.signaling.in.lymphatic.endothelium	1.132	0.807	1.586	0.473317	372	0.62937
X.ID.200014_1.NAME.Notch.signaling.pathway	1.131	0.804	1.59	0.479994	372	0.636514
X.ID.200181_1.NAME.Signaling.events.mediated.by.VEGFR1.and.VEGFR2	1.129	0.805	1.583	0.481511	372	0.636795
X.ID.200118_1.NAME.E.cadherin.signaling.in.the.nascent.adherens.junction	1.128	0.805	1.581	0.48438	372	0.638858
X.ID.200122_3.NAME.Integrins.in.angiogenesis	0.887	0.632	1.245	0.488698	372	0.642815
X.ID.100169_1.NAME.mets.affect.on.macrophage.differentiation	1.125	0.802	1.577	0.495126	372	0.64952
X.ID.500477_2.NAME.Immunoregulatory.interactions.between.a.Lymphoid.and.a.non.Lymphoid.cell	1.123	0.799	1.58	0.503341	372	0.653714
X.ID.100032_1.NAME.map.kinase.inactivation.of.smrt.corepressor	1.122	0.8	1.575	0.504407	372	0.653714
X.ID.100172_2.NAME.g.secretase.mediated.erbb4.signaling.pathway	1.122	0.8	1.573	0.504484	372	0.653714
X.ID.100137_1.NAME.skeletal.muscle.hypertrophy.is.regulated.via.akt.mtor.pathway	1.122	0.8	1.573	0.504651	372	0.653714
X.ID.200003_7.NAME.Fc.epsilon.receptor.I.signaling.in.mast.cells	1.123	0.799	1.578	0.505021	372	0.653714
X.ID.500641_1.NAME.AKT.phosphorylates.targets.in.the.nucleus	0.894	0.638	1.254	0.516546	372	0.666864
X.ID.200019_3.NAME.Noncanonical.Wnt.signaling.pathway	1.117	0.797	1.567	0.51962	372	0.667302
X.ID.200073_1.NAME.Canonical.Wnt.signaling.pathway	1.117	0.797	1.567	0.51962	372	0.667302
X.ID.200195_1.NAME.HIF.1.alpha.transcription.factor.network	1.115	0.795	1.565	0.52801	372	0.675999
X.ID.100257_1.NAME.the.41bb.dependent.immune.response	0.897	0.64	1.258	0.529163	372	0.675999
X.ID.200002_2.NAME.Regulation.of.nuclear.SMAD2.3.signaling	1.111	0.792	1.557	0.542304	372	0.690978
X.ID.500100_1.NAME.Signal.transduction.by.L1	1.109	0.791	1.554	0.549773	372	0.698669
X.ID.200183_1.NAME.a6b1.and.a6b4.Integrin.signaling	1.108	0.789	1.557	0.552293	372	0.70005
X.ID.500408_1.NAME.Vasopressin.like.receptors	1.108	0.789	1.555	0.55444	372	0.70095
X.ID.500575_2.NAME.RNA.Polymerase.I.Transcription.Initiation	1.106	0.789	1.551	0.557234	372	0.702662
X.ID.500310_1.NAME.Degradation.of.beta.catenin.by.the.destruction.complex	1.106	0.789	1.55	0.559091	372	0.703187
X.ID.100195_1.NAME.sumoylation.as.a.mechanism.to.modulate.ctbp.dependent.gene.responses	0.905	0.644	1.27	0.562271	372	0.7034
X.ID.200175_1.NAME.Signaling.events.mediated.by.Stem.cell.factor.receptor..c.Kit.	1.105	0.788	1.549	0.562328	372	0.7034
X.ID.200096_1.NAME.TNF.receptor.signaling.pathway	1.104	0.788	1.548	0.564426	372	0.7034
X.ID.500013_1.NAME.Clathrin.derived.vesicle.budding	1.104	0.788	1.548	0.565027	372	0.7034
X.ID.500445_3.NAME.MyD88.cascade	1.103	0.787	1.545	0.570108	372	0.70792
X.ID.500130_1.NAME.Activation.of.Chaperones.by.ATF6.alpha	0.908	0.648	1.273	0.57601	372	0.713429
X.ID.100106_1.NAME.role.of.mitochondria.in.apoptotic.signaling	1.102	0.781	1.555	0.580446	372	0.713429
X.ID.100204_1.NAME.apoptotic.signaling.in.response.to.dna.damage	1.102	0.781	1.555	0.580446	372	0.713429
X.ID.500769_1.NAME.Glycoprotein.hormones	0.91	0.649	1.275	0.58316	372	0.713429
X.ID.200207_2.NAME.Trk.receptor.signaling.mediated.by.PI3K.and.PLC.gamma	0.91	0.648	1.277	0.583734	372	0.713429
X.ID.100213_1.NAME.cd40l.signaling.pathway	1.099	0.784	1.54	0.583762	372	0.713429
X.ID.200017_3.NAME.p38.MAPK.signaling.pathway	0.909	0.646	1.28	0.584778	372	0.713429
X.ID.500428_4.NAME.Class.B.2..Secretin.family.receptors.	1.095	0.781	1.534	0.598353	372	0.728171
X.ID.100226_2.NAME.bioactive.peptide.induced.signaling.pathway	1.095	0.78	1.536	0.600546	372	0.729021
X.ID.100013_3.NAME.toll.like.receptor.pathway	0.916	0.654	1.284	0.612041	372	0.739297
X.ID.100157_1.NAME.gata3.participate.in.activating.the.th2.cytokine.genes.expression	0.916	0.654	1.284	0.612041	372	0.739297
X.ID.200044_2.NAME.S1P3.pathway	0.916	0.65	1.292	0.618154	372	0.744838
X.ID.500405_5.NAME.Peptide.ligand.binding.receptors	0.918	0.654	1.289	0.621712	372	0.747279
X.ID.500655_1.NAME.Processing.of.Capped.Intron.Containing.Pre.mRNA	1.088	0.776	1.527	0.624373	372	0.747866
X.ID.500128_4.NAME.Insulin.Synthesis.and.Processing	0.919	0.656	1.289	0.625959	372	0.747866
X.ID.500993_1.NAME.S6K1.signalling	1.087	0.776	1.524	0.626797	372	0.747866
X.ID.200171_1.NAME.Regulation.of.cytoplasmic.and.nuclear.SMAD2.3.signaling	1.085	0.774	1.521	0.636548	372	0.757647
X.ID.200003_5.NAME.Fc.epsilon.receptor.I.signaling.in.mast.cells	1.084	0.774	1.519	0.63925	372	0.759013
X.ID.200152_1.NAME.p38.signaling.mediated.by.MAPKAP.kinases	0.923	0.658	1.294	0.642901	372	0.761494
X.ID.100116_4.NAME.lissencephaly.gene..lis1..in.neuronal.migration.and.development	0.927	0.66	1.3	0.659713	372	0.778479
X.ID.200140_1.NAME.IL3.mediated.signaling.events	0.927	0.659	1.302	0.660431	372	0.778479
X.ID.200083_1.NAME.Netrin.mediated.signaling.events	1.075	0.767	1.507	0.673836	372	0.792366
X.ID.200137_2.NAME.EPHA.forward.signaling	1.073	0.765	1.505	0.682075	372	0.800127
X.ID.200181_2.NAME.Signaling.events.mediated.by.VEGFR1.and.VEGFR2	1.073	0.765	1.504	0.684381	372	0.800906
X.ID.500172_1.NAME.Trafficking.of.GluR2.containing.AMPA.receptors	0.932	0.661	1.313	0.6861	372	0.800997
X.ID.200065_1.NAME.TRAIL.signaling.pathway	1.07	0.762	1.502	0.695692	372	0.808765
X.ID.500652_1.NAME.Generic.Transcription.Pathway	1.07	0.762	1.502	0.696068	372	0.808765
X.ID.500865_1.NAME.mTOR.signalling	1.068	0.762	1.498	0.700933	372	0.812483
X.ID.500128_5.NAME.Insulin.Synthesis.and.Processing	0.937	0.668	1.313	0.704811	372	0.815042
X.ID.100189_1.NAME.induction.of.apoptosis.through.dr3.and.dr4.5.death.receptors	1.068	0.759	1.501	0.706642	372	0.815228
X.ID.200079_2.NAME.Signaling.events.mediated.by.HDAC.Class.I	1.069	0.753	1.516	0.709851	372	0.816999
X.ID.100240_1.NAME.generation.of.amyloid.b.peptide.by.ps1	0.94	0.67	1.317	0.717223	372	0.823541
X.ID.100014_1.NAME.tnfr2.signaling.pathway	1.063	0.758	1.49	0.723695	372	0.827139
X.ID.100219_1.NAME.carm1.and.regulation.of.the.estrogen.receptor	1.064	0.753	1.504	0.723747	372	0.827139
X.ID.100227_2.NAME.bcr.signaling.pathway	1.061	0.757	1.486	0.7326	372	0.830106
X.ID.200127_2.NAME.Lissencephaly.gene..LIS1..in.neuronal.migration.and.development	1.06	0.757	1.486	0.734203	372	0.830106
X.ID.200079_1.NAME.Signaling.events.mediated.by.HDAC.Class.I	1.061	0.755	1.491	0.734713	372	0.830106
X.ID.500406_1.NAME.Chemokine.receptors.bind.chemokines	1.06	0.756	1.486	0.734761	372	0.830106
X.ID.200175_4.NAME.Signaling.events.mediated.by.Stem.cell.factor.receptor..c.Kit.	1.06	0.756	1.486	0.734848	372	0.830106
X.ID.500799_1.NAME.Hormone.sensitive.lipase..HSL..mediated.triacylglycerol.hydrolysis	0.944	0.673	1.325	0.740155	372	0.83417
X.ID.200181_5.NAME.Signaling.events.mediated.by.VEGFR1.and.VEGFR2	0.945	0.671	1.331	0.744988	372	0.835355
X.ID.500689_1.NAME.vRNP.Assembly	1.057	0.755	1.482	0.745781	372	0.835355
X.ID.500366_1.NAME.MicroRNA..miRNA..Biogenesis	1.058	0.751	1.492	0.746342	372	0.835355
X.ID.500120_1.NAME.Adherens.junctions.interactions	0.946	0.675	1.327	0.749257	372	0.836698
X.ID.100185_1.NAME.regulation.of.map.kinase.pathways.through.dual.specificity.phosphatases	1.056	0.753	1.482	0.751488	372	0.837274
X.ID.100039_1.NAME.rna.polymerase.iii.transcription	0.948	0.675	1.33	0.756418	372	0.839699
X.ID.100142_2.NAME.stress.induction.of.hsp.regulation	1.055	0.752	1.478	0.757106	372	0.839699
X.ID.100234_3.NAME.role.of.brca1.brca2.and.atr.in.cancer.susceptibility	1.054	0.751	1.479	0.76277	372	0.844063
X.ID.500087_1.NAME.NCAM1.interactions	0.95	0.678	1.332	0.766425	372	0.846113
X.ID.200012_5.NAME.LPA.receptor.mediated.events	1.052	0.75	1.475	0.76809	372	0.846113
X.ID.100196_1.NAME.activation.of.csk.by.camp.dependent.protein.kinase.inhibits.signaling.through.the.t.cell.receptor	0.952	0.679	1.336	0.776804	372	0.853784
X.ID.500405_21.NAME.Peptide.ligand.binding.receptors	0.954	0.68	1.337	0.78297	372	0.856814
X.ID.500122_1.NAME.Tight.junction.interactions	0.951	0.666	1.358	0.783072	372	0.856814
X.ID.500624_1.NAME.NGF.independant.TRKA.activation	1.047	0.747	1.467	0.791287	372	0.863866
X.ID.200114_1.NAME.Direct.p53.effectors	1.046	0.746	1.466	0.794676	372	0.865024
X.ID.100037_1.NAME.how.does.salmonella.hijack.a.cell	1.046	0.745	1.467	0.795893	372	0.865024
X.ID.200158_1.NAME.Retinoic.acid.receptors.mediated.signaling	1.045	0.745	1.465	0.798541	372	0.865973
X.ID.200019_2.NAME.Noncanonical.Wnt.signaling.pathway	1.043	0.743	1.465	0.806663	372	0.872842
X.ID.100197_1.NAME.regulation.of.spermatogenesis.by.crem	0.963	0.687	1.349	0.824872	372	0.889512
X.ID.200013_4.NAME.Insulin.Pathway	1.039	0.741	1.456	0.825715	372	0.889512
X.ID.200063_1.NAME.Regulation.of.p38.alpha.and.p38.beta	1.037	0.74	1.453	0.833031	372	0.894778
X.ID.200079_3.NAME.Signaling.events.mediated.by.HDAC.Class.I	1.036	0.739	1.453	0.836249	372	0.894778
X.ID.500841_1.NAME.DARPP.32.events	1.036	0.739	1.453	0.836249	372	0.894778
X.ID.200174_2.NAME.Stabilization.and.expansion.of.the.E.cadherin.adherens.junction	1.036	0.739	1.452	0.837937	372	0.894778
X.ID.500796_1.NAME.Chylomicron.mediated.lipid.transport	0.968	0.69	1.357	0.848156	372	0.903712
X.ID.100246_1.NAME.protein.kinase.a.at.the.centrosome	1.033	0.735	1.452	0.850498	372	0.904234
X.ID.100171_3.NAME.role.of.erk5.in.neuronal.survival.pathway	0.97	0.692	1.359	0.857775	372	0.909988
X.ID.500609_1.NAME.NRAGE.signals.death.through.JNK	1.031	0.736	1.445	0.85974	372	0.910093
X.ID.200135_1.NAME.ErbB2.ErbB3.signaling.events	1.03	0.735	1.445	0.861979	372	0.910489
X.ID.500123_1.NAME.Cell.extracellular.matrix.interactions	1.03	0.734	1.444	0.864763	372	0.911457
X.ID.200208_1.NAME.Downstream.signaling.in.naive.CD8..T.cells	1.029	0.733	1.444	0.869902	372	0.914637
X.ID.200093_2.NAME.CXCR4.mediated.signaling.events	0.972	0.693	1.364	0.871529	372	0.914637
X.ID.500592_1.NAME.Signaling.by.BMP	0.973	0.694	1.364	0.873865	372	0.91512
X.ID.100026_1.NAME.tnf.stress.related.signaling	0.975	0.695	1.367	0.884065	372	0.92382
X.ID.200086_1.NAME.Glucocorticoid.receptor.regulatory.network	1.018	0.727	1.427	0.91588	372	0.950102
X.ID.200005_3.NAME.BCR.signaling.pathway	0.982	0.7	1.378	0.916585	372	0.950102
X.ID.200220_2.NAME.Notch.mediated.HES.HEY.network	0.982	0.701	1.377	0.916755	372	0.950102
X.ID.200176_6.NAME.EPO.signaling.pathway	0.982	0.701	1.377	0.917004	372	0.950102
X.ID.200219_1.NAME.TGF.beta.receptor.signaling	0.984	0.702	1.379	0.924302	372	0.955634
X.ID.100146_1.NAME.segmentation.clock	0.985	0.703	1.38	0.929488	372	0.958964
X.ID.200175_7.NAME.Signaling.events.mediated.by.Stem.cell.factor.receptor..c.Kit.	0.986	0.703	1.381	0.932483	372	0.960025
X.ID.100049_1.NAME.degradation.of.the.rar.and.rxr.by.the.proteasome	0.986	0.703	1.383	0.935274	372	0.960871
X.ID.200164_1.NAME.Internalization.of.ErbB1	0.987	0.704	1.385	0.941129	372	0.963228
X.ID.500065_1.NAME.Formation.of.transcription.coupled.NER..TC.NER..repair.complex	1.013	0.72	1.425	0.941516	372	0.963228
X.ID.200075_1.NAME.Angiopoietin.receptor.Tie2.mediated.signaling	1.012	0.722	1.419	0.943907	372	0.963654
X.ID.200004_2.NAME.Endothelins	0.989	0.702	1.395	0.951652	372	0.969532
X.ID.100082_1.NAME.thrombin.signaling.and.protease.activated.receptors	0.992	0.708	1.391	0.964974	372	0.977629
X.ID.100252_2.NAME.agrin.in.postsynaptic.differentiation	1.007	0.718	1.412	0.966679	372	0.977629
X.ID.200013_3.NAME.Insulin.Pathway	0.993	0.708	1.391	0.966925	372	0.977629
X.ID.500693_1.NAME.Viral.mRNA.Translation	0.993	0.708	1.392	0.967613	372	0.977629
X.ID.500697_1.NAME.Assembly.of.Viral.Components.at.the.Budding.Site	0.995	0.709	1.395	0.975447	372	0.982131
X.ID.200203_1.NAME.Paxillin.independent.events.mediated.by.a4b1.and.a4b7	1.005	0.717	1.41	0.976094	372	0.982131
X.ID.200017_1.NAME.p38.MAPK.signaling.pathway	1.003	0.715	1.408	0.985786	372	0.989843
X.ID.200012_4.NAME.LPA.receptor.mediated.events	1.002	0.715	1.405	0.989921	372	0.991954
X.ID.100144_1.NAME.hiv.1.nef..negative.effector.of.fas.and.tnf	1.001	0.712	1.407	0.994157	372	0.994157
X.ID.100042_2.NAME.visual.signal.transduction	NA	NA	NA	NA	NA	NA
X.ID.100067_1.NAME.regulation.of.transcriptional.activity.by.pml	NA	NA	NA	NA	NA	NA
X.ID.100095_1.NAME.ras.independent.pathway.in.nk.cell.mediated.cytotoxicity	NA	NA	NA	NA	NA	NA
X.ID.100102_1.NAME.downregulated.of.mta.3.in.er.negative.breast.tumors	NA	NA	NA	NA	NA	NA
X.ID.200052_1.NAME.S1P4.pathway	NA	NA	NA	NA	NA	NA
X.ID.200072_1.NAME.S1P5.pathway	NA	NA	NA	NA	NA	NA
X.ID.200117_3.NAME.Sphingosine.1.phosphate..S1P..pathway	NA	NA	NA	NA	NA	NA
X.ID.500060_2.NAME.Formation.of.incision.complex.in.GG.NER	NA	NA	NA	NA	NA	NA
X.ID.500527_1.NAME.Eukaryotic.Translation.Elongation	NA	NA	NA	NA	NA	NA
X.ID.500695_1.NAME.Viral.RNP.Complexes.in.the.Host.Cell.Nucleus	NA	NA	NA	NA	NA	NA
X.ID.500699_1.NAME.Packaging.of.Eight.RNA.Segments	NA	NA	NA	NA	NA	NA
X.ID.500759_1.NAME.Nef.Mediated.CD4.Down.regulation	NA	NA	NA	NA	NA	NA

## Sheet: Supplementary Table 8c (E)
Subnetwork module	HR	95% CI lower	95% CI upper	P	n	Q
X.ID.200190_1.NAME.Class.I.PI3K.signaling.events.mediated.by.Akt	1.798	1.271	2.544	0.000917207	372	0.191519
X.ID.500457_1.NAME.CREB.phosphorylation	1.812	1.269	2.588	0.00107129	372	0.191519
X.ID.100174_2.NAME.er.associated.degradation..erad..pathway	1.792	1.255	2.559	0.00132999	372	0.191519
X.ID.200063_1.NAME.Regulation.of.p38.alpha.and.p38.beta	0.604	0.43	0.85	0.003791	372	0.298633
X.ID.200074_1.NAME.Signaling.events.mediated.by.TCPTP	1.662	1.177	2.346	0.00388019	372	0.298633
X.ID.100101_1.NAME.mtor.signaling.pathway	0.592	0.414	0.847	0.00414768	372	0.298633
X.ID.100047_2.NAME.ras.signaling.pathway	1.598	1.133	2.253	0.00748706	372	0.462058
X.ID.200197_1.NAME.Ephrin.B.reverse.signaling	1.62	1.119	2.344	0.0105502	372	0.554155
X.ID.200093_2.NAME.CXCR4.mediated.signaling.events	0.646	0.458	0.912	0.0130363	372	0.554155
X.ID.100100_1.NAME.pkc.catalyzed.phosphorylation.of.inhibitory.phosphoprotein.of.myosin.phosphatase	1.533	1.093	2.151	0.0134051	372	0.554155
X.ID.200214_2.NAME.RAC1.signaling.pathway	0.655	0.467	0.918	0.0141739	372	0.554155
X.ID.200213_1.NAME.FGF.signaling.pathway	0.659	0.47	0.923	0.0153932	372	0.554155
X.ID.200168_1.NAME.CXCR3.mediated.signaling.events	1.515	1.076	2.132	0.0172858	372	0.574422
X.ID.100026_1.NAME.tnf.stress.related.signaling	0.671	0.479	0.941	0.0208111	372	0.64217
X.ID.500541_1.NAME.Gamma.carboxylation.of.protein.precursors	1.507	1.059	2.144	0.0225526	372	0.649516
X.ID.200019_4.NAME.Noncanonical.Wnt.signaling.pathway	1.469	1.039	2.078	0.0296189	372	0.735431
X.ID.500458_1.NAME.Activation.of.the.AP.1.family.of.transcription.factors	0.686	0.486	0.967	0.0314032	372	0.735431
X.ID.200102_1.NAME.FoxO.family.signaling	1.455	1.031	2.053	0.0330287	372	0.735431
X.ID.200031_2.NAME.E2F.transcription.factor.network	1.446	1.029	2.034	0.0338492	372	0.735431
X.ID.100211_1.NAME.role.of.pi3k.subunit.p85.in.regulation.of.actin.organization.and.cell.migration	0.689	0.487	0.973	0.0343912	372	0.735431
X.ID.200002_2.NAME.Regulation.of.nuclear.SMAD2.3.signaling	1.433	1.02	2.013	0.0382459	372	0.735431
X.ID.100116_4.NAME.lissencephaly.gene..lis1..in.neuronal.migration.and.development	0.698	0.495	0.983	0.0398603	372	0.735431
X.ID.200050_1.NAME.EPHB.forward.signaling	1.472	1.017	2.131	0.040301	372	0.735431
X.ID.200212_1.NAME.VEGFR3.signaling.in.lymphatic.endothelium	1.424	1.015	1.998	0.0408573	372	0.735431
X.ID.500575_1.NAME.RNA.Polymerase.I.Transcription.Initiation	0.702	0.499	0.988	0.0426935	372	0.737743
X.ID.500310_1.NAME.Degradation.of.beta.catenin.by.the.destruction.complex	1.411	1.001	1.987	0.049125	372	0.795713
X.ID.100029_1.NAME.sprouty.regulation.of.tyrosine.kinase.signals	1.402	0.998	1.969	0.0513037	372	0.795713
X.ID.100053_1.NAME.sumoylation.by.ranbp2.regulates.transcriptional.repression	1.398	0.998	1.959	0.051574	372	0.795713
X.ID.200014_1.NAME.Notch.signaling.pathway	1.393	0.994	1.954	0.0545433	372	0.809197
X.ID.501001_1.NAME.Mitotic.Telophase..Cytokinesis	0.72	0.513	1.01	0.0568614	372	0.809197
X.ID.200066_2.NAME.CDC42.signaling.events	0.718	0.509	1.014	0.0599358	372	0.809197
X.ID.100122_1.NAME.intrinsic.prothrombin.activation.pathway	1.383	0.984	1.944	0.0615721	372	0.809197
X.ID.500490_4.NAME.Interleukin.1.signaling	1.379	0.984	1.933	0.0618137	372	0.809197
X.ID.100150_1.NAME.calcium.signaling.by.hbx.of.hepatitis.b.virus	1.374	0.979	1.929	0.0664032	372	0.834092
X.ID.100215_2.NAME.ccr3.signaling.in.eosinophils	1.371	0.977	1.923	0.0675769	372	0.834092
X.ID.100123_2.NAME.integrin.signaling.pathway	0.731	0.52	1.027	0.0710896	372	0.840138
X.ID.200206_1.NAME.Trk.receptor.signaling.mediated.by.the.MAPK.pathway	1.363	0.971	1.915	0.0738522	372	0.840138
X.ID.100154_2.NAME.inhibition.of.cellular.proliferation.by.gleevec	1.363	0.97	1.916	0.0740728	372	0.840138
X.ID.200105_1.NAME.C.MYC.pathway	0.722	0.504	1.036	0.0767295	372	0.840138
X.ID.200187_1.NAME.Aurora.A.signaling	0.72	0.5	1.037	0.0777905	372	0.840138
X.ID.200164_1.NAME.Internalization.of.ErbB1	1.348	0.957	1.898	0.0875677	372	0.873886
X.ID.100167_1.NAME.fas.signaling.pathway..cd95.	0.745	0.531	1.047	0.0896502	372	0.873886
X.ID.200122_2.NAME.Integrins.in.angiogenesis	1.339	0.955	1.877	0.0902971	372	0.873886
X.ID.200159_1.NAME.Signaling.mediated.by.p38.gamma.and.p38.delta	1.34	0.955	1.881	0.0908641	372	0.873886
X.ID.100219_1.NAME.carm1.and.regulation.of.the.estrogen.receptor	0.749	0.534	1.05	0.0931548	372	0.873886
X.ID.100038_1.NAME.srebp.control.of.lipid.synthesis	0.748	0.533	1.05	0.0937765	372	0.873886
X.ID.500377_1.NAME.Unwinding.of.DNA	1.361	0.948	1.955	0.0950756	372	0.873886
X.ID.200039_1.NAME.Signaling.events.mediated.by.Hepatocyte.Growth.Factor.Receptor..c.Met.	1.33	0.948	1.866	0.0993365	372	0.878024
X.ID.500406_3.NAME.Chemokine.receptors.bind.chemokines	1.328	0.947	1.861	0.0995907	372	0.878024
X.ID.100047_1.NAME.ras.signaling.pathway	0.754	0.538	1.057	0.101781	372	0.87939
X.ID.200096_5.NAME.TNF.receptor.signaling.pathway	1.321	0.942	1.852	0.106419	372	0.893359
X.ID.200017_3.NAME.p38.MAPK.signaling.pathway	1.321	0.94	1.857	0.108575	372	0.893359
X.ID.500177_2.NAME.CREB.phophorylation.through.the.activation.of.Ras	1.33	0.938	1.887	0.109602	372	0.893359
X.ID.100052_2.NAME.bone.remodeling	0.764	0.544	1.074	0.120838	372	0.94005
X.ID.200048_1.NAME.Calcineurin.regulated.NFAT.dependent.transcription.in.lymphocytes	0.767	0.544	1.08	0.128396	372	0.94005
X.ID.100040_1.NAME.double.stranded.rna.induced.gene.expression	1.299	0.927	1.821	0.128895	372	0.94005
X.ID.200168_4.NAME.CXCR3.mediated.signaling.events	0.766	0.542	1.082	0.130067	372	0.94005
X.ID.100137_1.NAME.skeletal.muscle.hypertrophy.is.regulated.via.akt.mtor.pathway	0.761	0.534	1.084	0.130149	372	0.94005
X.ID.500405_21.NAME.Peptide.ligand.binding.receptors	0.768	0.545	1.083	0.131746	372	0.94005
X.ID.200183_2.NAME.a6b1.and.a6b4.Integrin.signaling	1.291	0.919	1.814	0.140181	372	0.94005
X.ID.500697_1.NAME.Assembly.of.Viral.Components.at.the.Budding.Site	0.776	0.553	1.087	0.140533	372	0.94005
X.ID.200211_1.NAME.Alpha.synuclein.signaling	1.288	0.919	1.806	0.141299	372	0.94005
X.ID.200134_1.NAME.Urokinase.type.plasminogen.activator..uPA..and.uPAR.mediated.signaling	0.776	0.554	1.089	0.142389	372	0.94005
X.ID.200097_1.NAME.PLK1.signaling.events	0.775	0.551	1.09	0.142505	372	0.94005
X.ID.100046_1.NAME.rb.tumor.suppressor.checkpoint.signaling.in.response.to.dna.damage	0.779	0.556	1.092	0.147838	372	0.94005
X.ID.200003_1.NAME.Fc.epsilon.receptor.I.signaling.in.mast.cells	0.779	0.555	1.093	0.148046	372	0.94005
X.ID.200095_1.NAME.EGF.receptor..ErbB1..signaling.pathway	1.287	0.914	1.813	0.148583	372	0.94005
X.ID.200079_1.NAME.Signaling.events.mediated.by.HDAC.Class.I	1.282	0.914	1.798	0.149918	372	0.94005
X.ID.200026_3.NAME.TCR.signaling.in.naive.CD4..T.cells	1.284	0.908	1.816	0.15755	372	0.94005
X.ID.100016_1.NAME.chaperones.modulate.interferon.signaling.pathway	0.774	0.542	1.105	0.158934	372	0.94005
X.ID.200092_1.NAME.IL2.mediated.signaling.events	1.274	0.908	1.788	0.160452	372	0.94005
X.ID.200198_3.NAME.BARD1.signaling.events	0.786	0.56	1.103	0.163761	372	0.94005
X.ID.100212_1.NAME.cdc25.and.chk1.regulatory.pathway.in.response.to.dna.damage	0.789	0.563	1.105	0.167812	372	0.94005
X.ID.200081_1.NAME.Regulation.of.Telomerase	0.787	0.561	1.106	0.167871	372	0.94005
X.ID.500502_1.NAME.Regulation.of.AMPK.activity.via.LKB1	1.268	0.903	1.78	0.17123	372	0.94005
X.ID.500510_1.NAME.Signaling.by.EGFR	1.292	0.895	1.866	0.171698	372	0.94005
X.ID.100075_1.NAME.regulation.of.pgc.1a	1.265	0.902	1.774	0.172596	372	0.94005
X.ID.200145_5.NAME.Neurotrophic.factor.mediated.Trk.receptor.signaling	1.26	0.899	1.766	0.180431	372	0.94005
X.ID.200115_3.NAME.Regulation.of.Androgen.receptor.activity	1.259	0.898	1.765	0.181078	372	0.94005
X.ID.200136_1.NAME.FOXM1.transcription.factor.network	1.264	0.892	1.79	0.187076	372	0.94005
X.ID.200052_1.NAME.S1P4.pathway	1.258	0.894	1.77	0.187987	372	0.94005
X.ID.200072_1.NAME.S1P5.pathway	1.258	0.894	1.77	0.187987	372	0.94005
X.ID.100026_2.NAME.tnf.stress.related.signaling	1.255	0.895	1.761	0.188241	372	0.94005
X.ID.100079_1.NAME.the.information.processing.pathway.at.the.ifn.beta.enhancer	0.786	0.548	1.126	0.189145	372	0.94005
X.ID.100168_1.NAME.extrinsic.prothrombin.activation.pathway	0.8	0.57	1.122	0.195664	372	0.94005
X.ID.200158_1.NAME.Retinoic.acid.receptors.mediated.signaling	1.248	0.89	1.749	0.198291	372	0.94005
X.ID.100147_1.NAME.role.of.erbb2.in.signal.transduction.and.oncology	1.255	0.887	1.775	0.199711	372	0.94005
X.ID.100066_3.NAME.mechanism.of.gene.regulation.by.peroxisome.proliferators.via.ppara	1.251	0.887	1.763	0.201655	372	0.94005
X.ID.100013_3.NAME.toll.like.receptor.pathway	0.802	0.569	1.129	0.206213	372	0.94005
X.ID.200178_1.NAME.Calcium.signaling.in.the.CD4..TCR.pathway	0.804	0.573	1.128	0.206676	372	0.94005
X.ID.500406_1.NAME.Chemokine.receptors.bind.chemokines	0.805	0.574	1.129	0.208375	372	0.94005
X.ID.100246_1.NAME.protein.kinase.a.at.the.centrosome	1.239	0.884	1.737	0.212749	372	0.94005
X.ID.500650_1.NAME.Neurophilin.interactions.with.VEGF.and.VEGFR	1.237	0.883	1.734	0.21608	372	0.94005
X.ID.200113_7.NAME.Ceramide.signaling.pathway	1.239	0.881	1.742	0.217839	372	0.94005
X.ID.100226_1.NAME.bioactive.peptide.induced.signaling.pathway	1.236	0.882	1.732	0.218725	372	0.94005
X.ID.200199_1.NAME.p53.pathway	0.81	0.578	1.135	0.220731	372	0.94005
X.ID.200045_1.NAME.LPA4.mediated.signaling.events	0.811	0.579	1.136	0.223208	372	0.94005
X.ID.200205_1.NAME.S1P2.pathway	0.809	0.574	1.139	0.224115	372	0.94005
X.ID.100108_1.NAME.melanocyte.development.and.pigmentation.pathway	1.232	0.879	1.728	0.225343	372	0.94005
X.ID.100241_1.NAME.antisense.pathway	0.813	0.58	1.14	0.230855	372	0.94005
X.ID.200083_1.NAME.Netrin.mediated.signaling.events	1.231	0.875	1.733	0.232417	372	0.94005
X.ID.200011_1.NAME.Aurora.B.signaling	1.23	0.875	1.73	0.233195	372	0.94005
X.ID.200219_1.NAME.TGF.beta.receptor.signaling	1.228	0.876	1.722	0.234193	372	0.94005
X.ID.200075_1.NAME.Angiopoietin.receptor.Tie2.mediated.signaling	0.815	0.581	1.144	0.236669	372	0.94005
X.ID.200122_1.NAME.Integrins.in.angiogenesis	0.815	0.58	1.145	0.23737	372	0.94005
X.ID.100042_2.NAME.visual.signal.transduction	0.816	0.582	1.145	0.239082	372	0.94005
X.ID.200019_3.NAME.Noncanonical.Wnt.signaling.pathway	0.814	0.576	1.15	0.242572	372	0.94005
X.ID.100012_1.NAME.tpo.signaling.pathway	1.225	0.871	1.722	0.243842	372	0.94005
X.ID.500905_1.NAME.Notch.HLH.transcription.pathway	0.819	0.584	1.149	0.248485	372	0.94005
X.ID.200071_1.NAME.TCR.signaling.in.naive.CD8..T.cells	1.223	0.868	1.723	0.24905	372	0.94005
X.ID.100114_1.NAME.role.of.mal.in.rho.mediated.activation.of.srf	1.224	0.865	1.732	0.252879	372	0.94005
X.ID.500366_1.NAME.MicroRNA..miRNA..Biogenesis	0.818	0.58	1.155	0.253634	372	0.94005
X.ID.200044_2.NAME.S1P3.pathway	1.238	0.857	1.786	0.255023	372	0.94005
X.ID.200039_4.NAME.Signaling.events.mediated.by.Hepatocyte.Growth.Factor.Receptor..c.Met.	0.821	0.585	1.153	0.255855	372	0.94005
X.ID.100064_1.NAME.basic.mechanism.of.action.of.ppara.pparb.d..and.pparg.and.effects.on.gene.expression	0.822	0.587	1.152	0.255865	372	0.94005
X.ID.200090_2.NAME.mTOR.signaling.pathway	0.824	0.587	1.156	0.26206	372	0.94005
X.ID.500769_1.NAME.Glycoprotein.hormones	0.823	0.586	1.156	0.262255	372	0.94005
X.ID.200175_2.NAME.Signaling.events.mediated.by.Stem.cell.factor.receptor..c.Kit.	1.213	0.865	1.7	0.263964	372	0.94005
X.ID.500796_2.NAME.Chylomicron.mediated.lipid.transport	0.824	0.586	1.159	0.26547	372	0.94005
X.ID.100071_1.NAME.phospholipase.c.delta.in.phospholipid.associated.cell.signaling	1.223	0.858	1.742	0.266088	372	0.94005
X.ID.500128_1.NAME.Insulin.Synthesis.and.Processing	1.216	0.861	1.718	0.267607	372	0.94005
X.ID.500306_1.NAME.Tie2.Signaling	1.216	0.86	1.717	0.268267	372	0.94005
X.ID.500308_1.NAME.Basigin.interactions	0.826	0.587	1.161	0.270602	372	0.94005
X.ID.500556_2.NAME.CDO.in.myogenesis	0.827	0.589	1.161	0.271966	372	0.94005
X.ID.100119_1.NAME.keratinocyte.differentiation	0.828	0.591	1.161	0.274087	372	0.94005
X.ID.500408_1.NAME.Vasopressin.like.receptors	1.207	0.861	1.693	0.274181	372	0.94005
X.ID.100008_1.NAME.ucalpain.and.friends.in.cell.spread	0.826	0.585	1.167	0.277984	372	0.944724
X.ID.200187_2.NAME.Aurora.A.signaling	0.83	0.592	1.164	0.280094	372	0.944724
X.ID.500445_3.NAME.MyD88.cascade	1.203	0.857	1.689	0.28486	372	0.944724
X.ID.100039_2.NAME.rna.polymerase.iii.transcription	0.825	0.578	1.178	0.290186	372	0.944724
X.ID.500624_1.NAME.NGF.independant.TRKA.activation	1.208	0.849	1.719	0.292765	372	0.944724
X.ID.100058_1.NAME.pten.dependent.cell.cycle.arrest.and.apoptosis	0.833	0.593	1.172	0.294151	372	0.944724
X.ID.200116_1.NAME.p75.NTR..mediated.signaling	1.199	0.853	1.686	0.296774	372	0.944724
X.ID.500179_1.NAME.RSK.activation	0.836	0.596	1.173	0.301003	372	0.944724
X.ID.200085_1.NAME.Role.of.Calcineurin.dependent.NFAT.signaling.in.lymphocytes	1.195	0.85	1.681	0.304577	372	0.944724
X.ID.500897_1.NAME.Cyclin.D.associated.events.in.G1	0.838	0.597	1.175	0.30474	372	0.944724
X.ID.200175_1.NAME.Signaling.events.mediated.by.Stem.cell.factor.receptor..c.Kit.	1.193	0.851	1.673	0.305117	372	0.944724
X.ID.500112_1.NAME.Maturation.of.Notch.precursor.via.proteolytic.cleavage	0.839	0.598	1.176	0.30761	372	0.944724
X.ID.200061_1.NAME.Presenilin.action.in.Notch.and.Wnt.signaling	1.197	0.846	1.692	0.310316	372	0.944724
X.ID.200077_1.NAME.Circadian.rhythm.pathway	0.838	0.596	1.179	0.31089	372	0.944724
X.ID.200210_1.NAME.PLK3.signaling.events	0.84	0.597	1.18	0.314068	372	0.944724
X.ID.100041_1.NAME.rho.cell.motility.signaling.pathway	0.839	0.595	1.184	0.318016	372	0.944724
X.ID.100244_1.NAME.alk.in.cardiac.myocytes	0.842	0.601	1.181	0.319339	372	0.944724
X.ID.200132_1.NAME.AP.1.transcription.factor.network	1.186	0.846	1.662	0.322356	372	0.944724
X.ID.200019_2.NAME.Noncanonical.Wnt.signaling.pathway	1.188	0.845	1.67	0.32236	372	0.944724
X.ID.200005_4.NAME.BCR.signaling.pathway	0.843	0.6	1.186	0.327349	372	0.944724
X.ID.200123_1.NAME.IFN.gamma.pathway	1.192	0.838	1.696	0.328745	372	0.944724
X.ID.200138_1.NAME.Hypoxic.and.oxygen.homeostasis.regulation.of.HIF.1.alpha	0.845	0.603	1.185	0.328821	372	0.944724
X.ID.200060_3.NAME.Reelin.signaling.pathway	0.845	0.6	1.189	0.333576	372	0.944724
X.ID.200198_1.NAME.BARD1.signaling.events	1.181	0.84	1.661	0.338841	372	0.944724
X.ID.100227_1.NAME.bcr.signaling.pathway	1.177	0.838	1.652	0.348028	372	0.944724
X.ID.500141_1.NAME.Synthesis..Secretion..and.Deacylation.of.Ghrelin	0.85	0.606	1.193	0.348633	372	0.944724
X.ID.100054_3.NAME.influence.of.ras.and.rho.proteins.on.g1.to.s.transition	1.175	0.838	1.646	0.349766	372	0.944724
X.ID.200005_3.NAME.BCR.signaling.pathway	1.169	0.834	1.638	0.365587	372	0.944724
X.ID.100170_2.NAME.erk1.erk2.mapk.signaling.pathway	1.169	0.831	1.644	0.36933	372	0.944724
X.ID.100114_2.NAME.role.of.mal.in.rho.mediated.activation.of.srf	1.168	0.832	1.642	0.3697	372	0.944724
X.ID.200118_2.NAME.E.cadherin.signaling.in.the.nascent.adherens.junction	1.17	0.83	1.649	0.37061	372	0.944724
X.ID.500060_2.NAME.Formation.of.incision.complex.in.GG.NER	0.855	0.605	1.208	0.373429	372	0.944724
X.ID.200140_1.NAME.IL3.mediated.signaling.events	0.858	0.613	1.203	0.375255	372	0.944724
X.ID.200090_4.NAME.mTOR.signaling.pathway	1.164	0.831	1.632	0.376756	372	0.944724
X.ID.100082_1.NAME.thrombin.signaling.and.protease.activated.receptors	1.164	0.83	1.633	0.3776	372	0.944724
X.ID.200148_2.NAME.C.MYB.transcription.factor.network	1.165	0.829	1.637	0.379682	372	0.944724
X.ID.200093_4.NAME.CXCR4.mediated.signaling.events	1.165	0.828	1.638	0.379947	372	0.944724
X.ID.100056_1.NAME.rac1.cell.motility.signaling.pathway	0.86	0.612	1.209	0.386162	372	0.944724
X.ID.200201_1.NAME.Endogenous.TLR.signaling	0.859	0.609	1.212	0.386791	372	0.944724
X.ID.500102_1.NAME.Neurofascin.interactions	1.162	0.826	1.634	0.388245	372	0.944724
X.ID.100129_3.NAME.il.2.receptor.beta.chain.in.t.cell.activation	1.163	0.824	1.641	0.390617	372	0.944724
X.ID.200025_1.NAME.Glypican.1.network	0.864	0.616	1.211	0.395088	372	0.944724
X.ID.200017_1.NAME.p38.MAPK.signaling.pathway	0.864	0.614	1.214	0.398879	372	0.944724
X.ID.100095_2.NAME.ras.independent.pathway.in.nk.cell.mediated.cytotoxicity	1.158	0.822	1.633	0.401231	372	0.944724
X.ID.100066_1.NAME.mechanism.of.gene.regulation.by.peroxisome.proliferators.via.ppara	0.866	0.618	1.214	0.402856	372	0.944724
X.ID.200012_4.NAME.LPA.receptor.mediated.events	1.154	0.823	1.617	0.406964	372	0.944724
X.ID.100116_3.NAME.lissencephaly.gene..lis1..in.neuronal.migration.and.development	0.867	0.617	1.218	0.409394	372	0.944724
X.ID.200076_5.NAME.FAS..CD95..signaling.pathway	0.868	0.619	1.218	0.412146	372	0.944724
X.ID.500689_1.NAME.vRNP.Assembly	1.151	0.821	1.613	0.414323	372	0.944724
X.ID.100145_1.NAME.hypoxia.inducible.factor.in.the.cardivascular.system	1.15	0.821	1.612	0.415633	372	0.944724
X.ID.200070_1.NAME.LKB1.signaling.events	1.153	0.818	1.625	0.416716	372	0.944724
X.ID.500477_2.NAME.Immunoregulatory.interactions.between.a.Lymphoid.and.a.non.Lymphoid.cell	1.153	0.816	1.629	0.418926	372	0.944724
X.ID.500455_1.NAME.ERK.MAPK.targets	1.148	0.819	1.611	0.4224	372	0.944724
X.ID.200213_2.NAME.FGF.signaling.pathway	1.151	0.816	1.622	0.422741	372	0.944724
X.ID.200152_1.NAME.p38.signaling.mediated.by.MAPKAP.kinases	1.15	0.817	1.618	0.423467	372	0.944724
X.ID.100142_2.NAME.stress.induction.of.hsp.regulation	0.871	0.621	1.222	0.424591	372	0.944724
X.ID.200109_1.NAME.Sumoylation.by.RanBP2.regulates.transcriptional.repression	1.148	0.818	1.61	0.425228	372	0.944724
X.ID.100245_2.NAME.akt.signaling.pathway	1.148	0.817	1.612	0.426102	372	0.944724
X.ID.100221_2.NAME.role.of.egf.receptor.transactivation.by.gpcrs.in.cardiac.hypertrophy	1.148	0.816	1.614	0.427598	372	0.944724
X.ID.500014_3.NAME.Golgi.Associated.Vesicle.Biogenesis	1.147	0.817	1.612	0.428095	372	0.944724
X.ID.100084_1.NAME.hypoxia.and.p53.in.the.cardiovascular.system	1.147	0.817	1.609	0.428138	372	0.944724
X.ID.200183_1.NAME.a6b1.and.a6b4.Integrin.signaling	1.146	0.817	1.606	0.430584	372	0.944724
X.ID.200004_3.NAME.Endothelins	0.874	0.624	1.225	0.433399	372	0.944724
X.ID.200181_5.NAME.Signaling.events.mediated.by.VEGFR1.and.VEGFR2	1.144	0.816	1.605	0.434792	372	0.944724
X.ID.200083_3.NAME.Netrin.mediated.signaling.events	0.873	0.62	1.228	0.435729	372	0.944724
X.ID.500858_1.NAME.snRNP.Assembly	1.144	0.814	1.606	0.438945	372	0.944724
X.ID.200203_1.NAME.Paxillin.independent.events.mediated.by.a4b1.and.a4b7	0.876	0.625	1.227	0.441254	372	0.944724
X.ID.100171_1.NAME.role.of.erk5.in.neuronal.survival.pathway	1.143	0.813	1.606	0.442604	372	0.944724
X.ID.100146_1.NAME.segmentation.clock	1.139	0.813	1.597	0.448561	372	0.944724
X.ID.200026_4.NAME.TCR.signaling.in.naive.CD4..T.cells	1.139	0.812	1.598	0.449589	372	0.944724
X.ID.200010_1.NAME.ErbB4.signaling.events	0.876	0.622	1.234	0.449637	372	0.944724
X.ID.100132_2.NAME.signal.transduction.through.il1r	0.879	0.627	1.232	0.454477	372	0.944724
X.ID.200070_2.NAME.LKB1.signaling.events	0.877	0.622	1.237	0.45567	372	0.944724
X.ID.500730_1.NAME.Integration.of.provirus	1.135	0.81	1.591	0.461453	372	0.944724
X.ID.200045_2.NAME.LPA4.mediated.signaling.events	1.134	0.809	1.59	0.46397	372	0.944724
X.ID.500294_1.NAME.GPVI.mediated.activation.cascade	1.134	0.809	1.589	0.465353	372	0.944724
X.ID.500515_2.NAME.EGFR.downregulation	0.882	0.629	1.237	0.466788	372	0.944724
X.ID.200175_3.NAME.Signaling.events.mediated.by.Stem.cell.factor.receptor..c.Kit.	1.133	0.808	1.587	0.469136	372	0.944724
X.ID.200205_2.NAME.S1P2.pathway	0.883	0.628	1.241	0.473752	372	0.944724
X.ID.100096_1.NAME.nerve.growth.factor.pathway..ngf.	1.132	0.807	1.588	0.473882	372	0.944724
X.ID.200127_2.NAME.Lissencephaly.gene..LIS1..in.neuronal.migration.and.development	0.885	0.632	1.241	0.480208	372	0.944724
X.ID.500993_1.NAME.S6K1.signalling	1.129	0.806	1.582	0.480553	372	0.944724
X.ID.100244_3.NAME.alk.in.cardiac.myocytes	1.129	0.806	1.582	0.481137	372	0.944724
X.ID.100148_1.NAME.control.of.skeletal.myogenesis.by.hdac.and.calcium.calmodulin.dependent.kinase..camk.	1.134	0.799	1.608	0.48178	372	0.944724
X.ID.500609_1.NAME.NRAGE.signals.death.through.JNK	0.886	0.632	1.242	0.483113	372	0.944724
X.ID.200098_1.NAME.Ras.signaling.in.the.CD4..TCR.pathway	1.128	0.805	1.582	0.483298	372	0.944724
X.ID.200216_2.NAME.Signaling.events.mediated.by.focal.adhesion.kinase	0.885	0.627	1.249	0.486813	372	0.944724
X.ID.100153_1.NAME.signaling.pathway.from.g.protein.families	1.128	0.802	1.584	0.48923	372	0.944724
X.ID.100072_1.NAME.platelet.amyloid.precursor.protein.pathway	0.884	0.623	1.256	0.492163	372	0.944724
X.ID.100089_1.NAME.regulators.of.bone.mineralization	0.888	0.633	1.246	0.492861	372	0.944724
X.ID.100072_2.NAME.platelet.amyloid.precursor.protein.pathway	1.125	0.802	1.577	0.49526	372	0.944724
X.ID.500256_1.NAME.TNF.signaling	0.89	0.635	1.248	0.500197	372	0.944724
X.ID.500128_4.NAME.Insulin.Synthesis.and.Processing	0.89	0.634	1.25	0.501361	372	0.944724
X.ID.500938_1.NAME.Ubiquitin.Mediated.Degradation.of.Phosphorylated.Cdc25A	0.889	0.63	1.254	0.503065	372	0.944724
X.ID.200126_2.NAME.ErbB1.downstream.signaling	1.121	0.8	1.571	0.507756	372	0.944724
X.ID.500120_1.NAME.Adherens.junctions.interactions	0.892	0.632	1.258	0.514285	372	0.944724
X.ID.200148_1.NAME.C.MYB.transcription.factor.network	1.119	0.797	1.571	0.516875	372	0.944724
X.ID.100252_1.NAME.agrin.in.postsynaptic.differentiation	1.118	0.797	1.57	0.517948	372	0.944724
X.ID.500128_2.NAME.Insulin.Synthesis.and.Processing	1.127	0.784	1.618	0.518696	372	0.944724
X.ID.200008_1.NAME.RhoA.signaling.pathway	0.895	0.637	1.256	0.519652	372	0.944724
X.ID.200220_2.NAME.Notch.mediated.HES.HEY.network	1.116	0.796	1.564	0.52365	372	0.944724
X.ID.100181_1.NAME.egf.signaling.pathway	0.896	0.638	1.258	0.526464	372	0.944724
X.ID.200216_1.NAME.Signaling.events.mediated.by.focal.adhesion.kinase	1.117	0.792	1.575	0.527966	372	0.944724
X.ID.500087_1.NAME.NCAM1.interactions	0.898	0.641	1.259	0.532602	372	0.944724
X.ID.500652_1.NAME.Generic.Transcription.Pathway	1.114	0.794	1.563	0.532833	372	0.944724
X.ID.200094_1.NAME.IGF1.pathway	0.897	0.637	1.263	0.533041	372	0.944724
X.ID.200055_1.NAME.Arf6.trafficking.events	1.116	0.789	1.578	0.535368	372	0.944724
X.ID.100010_1.NAME.tsp.1.induced.apoptosis.in.microvascular.endothelial.cell	0.899	0.641	1.26	0.535947	372	0.944724
X.ID.200156_1.NAME.PDGFR.alpha.signaling.pathway	0.899	0.64	1.262	0.537199	372	0.944724
X.ID.200003_4.NAME.Fc.epsilon.receptor.I.signaling.in.mast.cells	1.115	0.786	1.582	0.540071	372	0.944724
X.ID.100255_1.NAME.role.of.nicotinic.acetylcholine.receptors.in.the.regulation.of.apoptosis	1.111	0.793	1.557	0.54139	372	0.944724
X.ID.100022_1.NAME.t.cell.receptor.signaling.pathway	0.9	0.642	1.262	0.542477	372	0.944724
X.ID.500101_1.NAME.CHL1.interactions	1.11	0.787	1.564	0.552427	372	0.944724
X.ID.200176_6.NAME.EPO.signaling.pathway	0.905	0.645	1.27	0.563715	372	0.944724
X.ID.100218_1.NAME.caspase.cascade.in.apoptosis	0.905	0.642	1.275	0.566858	372	0.944724
X.ID.200139_2.NAME.BMP.receptor.signaling	1.103	0.787	1.546	0.56901	372	0.944724
X.ID.100049_1.NAME.degradation.of.the.rar.and.rxr.by.the.proteasome	0.906	0.646	1.271	0.569477	372	0.944724
X.ID.100204_1.NAME.apoptotic.signaling.in.response.to.dna.damage	1.103	0.784	1.552	0.572805	372	0.944724
X.ID.500833_1.NAME.Opioid.Signalling	1.104	0.782	1.56	0.573482	372	0.944724
X.ID.200112_1.NAME.IL2.signaling.events.mediated.by.PI3K	1.102	0.786	1.545	0.573731	372	0.944724
X.ID.200065_1.NAME.TRAIL.signaling.pathway	0.908	0.647	1.274	0.575205	372	0.944724
X.ID.200064_1.NAME.Wnt.signaling.network	0.908	0.648	1.273	0.576878	372	0.944724
X.ID.200012_3.NAME.LPA.receptor.mediated.events	0.909	0.648	1.273	0.578061	372	0.944724
X.ID.100235_1.NAME.atm.signaling.pathway	0.908	0.644	1.28	0.57996	372	0.944724
X.ID.200129_1.NAME.ATF.2.transcription.factor.network	0.909	0.649	1.275	0.581566	372	0.944724
X.ID.100185_1.NAME.regulation.of.map.kinase.pathways.through.dual.specificity.phosphatases	1.1	0.782	1.547	0.584005	372	0.944724
X.ID.200175_6.NAME.Signaling.events.mediated.by.Stem.cell.factor.receptor..c.Kit.	0.908	0.644	1.282	0.584758	372	0.944724
X.ID.100178_1.NAME.regulation.of.eif.4e.and.p70s6.kinase	0.909	0.644	1.284	0.5888	372	0.944724
X.ID.100189_1.NAME.induction.of.apoptosis.through.dr3.and.dr4.5.death.receptors	0.911	0.649	1.279	0.592156	372	0.944724
X.ID.100054_1.NAME.influence.of.ras.and.rho.proteins.on.g1.to.s.transition	1.097	0.782	1.537	0.592411	372	0.944724
X.ID.100002_1.NAME.wnt.signaling.pathway	1.096	0.782	1.537	0.593047	372	0.944724
X.ID.200083_2.NAME.Netrin.mediated.signaling.events	0.912	0.65	1.28	0.594296	372	0.944724
X.ID.200181_2.NAME.Signaling.events.mediated.by.VEGFR1.and.VEGFR2	1.098	0.777	1.552	0.594877	372	0.944724
X.ID.200086_1.NAME.Glucocorticoid.receptor.regulatory.network	1.095	0.782	1.535	0.596782	372	0.944724
X.ID.100030_1.NAME.aspirin.blocks.signaling.pathway.involved.in.platelet.activation	1.095	0.782	1.535	0.597195	372	0.944724
X.ID.200207_1.NAME.Trk.receptor.signaling.mediated.by.PI3K.and.PLC.gamma	1.099	0.774	1.561	0.598237	372	0.944724
X.ID.500522_1.NAME.Regulation.of.gene.expression.in.beta.cells	1.095	0.781	1.535	0.598237	372	0.944724
X.ID.200161_1.NAME.Signaling.events.mediated.by.the.Hedgehog.family	1.094	0.78	1.534	0.601641	372	0.944724
X.ID.100252_2.NAME.agrin.in.postsynaptic.differentiation	0.913	0.649	1.286	0.604271	372	0.944724
X.ID.200189_1.NAME.Insulin.mediated.glucose.transport	0.915	0.653	1.283	0.606546	372	0.944724
X.ID.100077_1.NAME.pdgf.signaling.pathway	1.093	0.779	1.534	0.606944	372	0.944724
X.ID.100196_1.NAME.activation.of.csk.by.camp.dependent.protein.kinase.inhibits.signaling.through.the.t.cell.receptor	1.092	0.778	1.533	0.609359	372	0.944724
X.ID.200207_2.NAME.Trk.receptor.signaling.mediated.by.PI3K.and.PLC.gamma	1.09	0.777	1.529	0.617708	372	0.944724
X.ID.200146_1.NAME.JNK.signaling.in.the.CD4..TCR.pathway	1.09	0.775	1.534	0.620605	372	0.944724
X.ID.200053_1.NAME.Validated.transcriptional.targets.of.AP1.family.members.Fra1.and.Fra2	1.089	0.776	1.529	0.622151	372	0.944724
X.ID.200151_1.NAME.Syndecan.1.mediated.signaling.events	0.918	0.655	1.288	0.622342	372	0.944724
X.ID.500428_4.NAME.Class.B.2..Secretin.family.receptors.	1.088	0.775	1.528	0.624313	372	0.944724
X.ID.500150_1.NAME.Glutamate.Neurotransmitter.Release.Cycle	1.088	0.773	1.531	0.628978	372	0.944724
X.ID.100129_1.NAME.il.2.receptor.beta.chain.in.t.cell.activation	1.086	0.775	1.522	0.631186	372	0.944724
X.ID.200188_1.NAME.Arf1.pathway	0.914	0.632	1.323	0.633524	372	0.944724
X.ID.500065_1.NAME.Formation.of.transcription.coupled.NER..TC.NER..repair.complex	1.089	0.766	1.55	0.634154	372	0.944724
X.ID.200135_1.NAME.ErbB2.ErbB3.signaling.events	0.921	0.656	1.293	0.63605	372	0.944724
X.ID.200066_4.NAME.CDC42.signaling.events	1.085	0.773	1.521	0.637375	372	0.944724
X.ID.100165_1.NAME.fc.epsilon.receptor.i.signaling.in.mast.cells	1.085	0.772	1.525	0.637541	372	0.944724
X.ID.100083_1.NAME.p53.signaling.pathway	1.085	0.773	1.521	0.637564	372	0.944724
X.ID.500592_1.NAME.Signaling.by.BMP	0.922	0.655	1.296	0.638453	372	0.944724
X.ID.100106_1.NAME.role.of.mitochondria.in.apoptotic.signaling	1.086	0.769	1.534	0.638965	372	0.944724
X.ID.200135_6.NAME.ErbB2.ErbB3.signaling.events	1.083	0.773	1.518	0.642739	372	0.944724
X.ID.100227_2.NAME.bcr.signaling.pathway	1.084	0.771	1.523	0.643893	372	0.944724
X.ID.200113_4.NAME.Ceramide.signaling.pathway	1.082	0.772	1.517	0.6461	372	0.944724
X.ID.500693_1.NAME.Viral.mRNA.Translation	1.088	0.759	1.559	0.646357	372	0.944724
X.ID.200081_2.NAME.Regulation.of.Telomerase	1.082	0.772	1.518	0.646853	372	0.944724
X.ID.500441_1.NAME.Olfactory.Signaling.Pathway	1.083	0.771	1.521	0.647096	372	0.944724
X.ID.200018_1.NAME.GMCSF.mediated.signaling.events	0.923	0.656	1.299	0.647265	372	0.944724
X.ID.100102_1.NAME.downregulated.of.mta.3.in.er.negative.breast.tumors	0.923	0.656	1.3	0.647354	372	0.944724
X.ID.500405_15.NAME.Peptide.ligand.binding.receptors	1.085	0.764	1.541	0.649646	372	0.944724
X.ID.100132_1.NAME.signal.transduction.through.il1r	0.925	0.659	1.297	0.6499	372	0.944724
X.ID.100234_3.NAME.role.of.brca1.brca2.and.atr.in.cancer.susceptibility	1.081	0.771	1.515	0.650702	372	0.944724
X.ID.100226_2.NAME.bioactive.peptide.induced.signaling.pathway	0.925	0.659	1.298	0.651056	372	0.944724
X.ID.100210_1.NAME.phosphorylation.of.mek1.by.cdk5.p35.down.regulates.the.map.kinase.pathway	1.081	0.769	1.519	0.653716	372	0.944724
X.ID.200114_2.NAME.Direct.p53.effectors	0.926	0.661	1.298	0.657104	372	0.944724
X.ID.500328_1.NAME.Inactivation.of.APC.C.via.direct.inhibition.of.the.APC.C.complex	1.079	0.768	1.515	0.662041	372	0.944724
X.ID.200181_4.NAME.Signaling.events.mediated.by.VEGFR1.and.VEGFR2	0.928	0.662	1.3	0.66226	372	0.944724
X.ID.100144_1.NAME.hiv.1.nef..negative.effector.of.fas.and.tnf	1.078	0.769	1.511	0.66228	372	0.944724
X.ID.200116_3.NAME.p75.NTR..mediated.signaling	1.078	0.767	1.515	0.663598	372	0.944724
X.ID.100183_1.NAME.phospholipids.as.signalling.intermediaries	0.927	0.657	1.307	0.664867	372	0.944724
X.ID.200096_1.NAME.TNF.receptor.signaling.pathway	1.077	0.767	1.513	0.667335	372	0.944724
X.ID.100159_1.NAME.cell.cycle..g2.m.checkpoint	1.078	0.765	1.52	0.668647	372	0.944724
X.ID.500949_5.NAME.RNA.Polymerase.II.Pre.transcription.Events	1.079	0.761	1.53	0.669067	372	0.944724
X.ID.100186_1.NAME.repression.of.pain.sensation.by.the.transcriptional.regulator.dream	1.076	0.768	1.509	0.669179	372	0.944724
X.ID.100184_1.NAME.erk.and.pi.3.kinase.are.necessary.for.collagen.binding.in.corneal.epithelia	1.075	0.766	1.507	0.676383	372	0.949712
X.ID.100057_1.NAME.links.between.pyk2.and.map.kinases	1.074	0.766	1.506	0.679063	372	0.949712
X.ID.200153_1.NAME.ErbB.receptor.signaling.network	0.931	0.663	1.307	0.680163	372	0.949712
X.ID.100236_3.NAME.angiotensin.ii.mediated.activation.of.jnk.pathway.via.pyk2.dependent.signaling	0.931	0.66	1.313	0.683335	372	0.949712
X.ID.100157_1.NAME.gata3.participate.in.activating.the.th2.cytokine.genes.expression	0.933	0.664	1.311	0.688182	372	0.949712
X.ID.200004_1.NAME.Endothelins	1.071	0.762	1.507	0.691385	372	0.949712
X.ID.100236_2.NAME.angiotensin.ii.mediated.activation.of.jnk.pathway.via.pyk2.dependent.signaling	1.071	0.762	1.506	0.693392	372	0.949712
X.ID.500172_1.NAME.Trafficking.of.GluR2.containing.AMPA.receptors	1.071	0.762	1.504	0.693726	372	0.949712
X.ID.200202_1.NAME.N.cadherin.signaling.events	1.073	0.754	1.526	0.695545	372	0.949712
X.ID.500068_2.NAME.Fanconi.Anemia.pathway	1.072	0.757	1.518	0.696636	372	0.949712
X.ID.500655_1.NAME.Processing.of.Capped.Intron.Containing.Pre.mRNA	1.069	0.761	1.502	0.698861	372	0.949712
X.ID.100149_1.NAME.human.cytomegalovirus.and.map.kinase.pathways	0.936	0.668	1.311	0.699094	372	0.949712
X.ID.500797_2.NAME.HDL.mediated.lipid.transport	1.068	0.762	1.499	0.701525	372	0.950028
X.ID.200166_2.NAME.Caspase.cascade.in.apoptosis	1.067	0.761	1.497	0.705499	372	0.952423
X.ID.100154_1.NAME.inhibition.of.cellular.proliferation.by.gleevec	0.939	0.67	1.317	0.716155	372	0.958937
X.ID.100257_1.NAME.the.41bb.dependent.immune.response	0.939	0.667	1.322	0.718157	372	0.958937
X.ID.200067_1.NAME.Signaling.events.regulated.by.Ret.tyrosine.kinase	0.94	0.67	1.318	0.718724	372	0.958937
X.ID.200022_1.NAME.Signaling.events.mediated.by.HDAC.Class.II	1.067	0.748	1.524	0.719203	372	0.958937
X.ID.200128_1.NAME.Syndecan.4.mediated.signaling.events	1.062	0.757	1.489	0.728924	372	0.968908
X.ID.500100_1.NAME.Signal.transduction.by.L1	0.942	0.667	1.331	0.735966	372	0.973494
X.ID.500043_1.NAME.ATM.mediated.phosphorylation.of.repair.proteins	0.943	0.67	1.327	0.737358	372	0.973494
X.ID.200012_2.NAME.LPA.receptor.mediated.events	1.059	0.756	1.484	0.739134	372	0.973494
X.ID.500575_2.NAME.RNA.Polymerase.I.Transcription.Initiation	0.944	0.667	1.335	0.74248	372	0.974928
X.ID.100171_3.NAME.role.of.erk5.in.neuronal.survival.pathway	0.945	0.674	1.326	0.745053	372	0.975342
X.ID.100195_1.NAME.sumoylation.as.a.mechanism.to.modulate.ctbp.dependent.gene.responses	1.057	0.753	1.484	0.748017	372	0.976264
X.ID.100224_1.NAME.btg.family.proteins.and.cell.cycle.regulation	1.056	0.752	1.483	0.753746	372	0.979409
X.ID.200145_2.NAME.Neurotrophic.factor.mediated.Trk.receptor.signaling	1.056	0.748	1.49	0.755645	372	0.979409
X.ID.100085_1.NAME.p38.mapk.signaling.pathway	1.054	0.752	1.477	0.759245	372	0.979409
X.ID.500013_1.NAME.Clathrin.derived.vesicle.budding	1.054	0.751	1.479	0.761035	372	0.979409
X.ID.200219_5.NAME.TGF.beta.receptor.signaling	1.053	0.751	1.476	0.764455	372	0.979409
X.ID.100052_1.NAME.bone.remodeling	0.95	0.678	1.332	0.765216	372	0.979409
X.ID.500490_3.NAME.Interleukin.1.signaling	1.055	0.739	1.506	0.767952	372	0.979409
X.ID.200013_1.NAME.Insulin.Pathway	1.052	0.751	1.474	0.768564	372	0.979409
X.ID.100039_1.NAME.rna.polymerase.iii.transcription	1.052	0.745	1.486	0.773814	372	0.9812
X.ID.100113_1.NAME.mapkinase.signaling.pathway	0.953	0.679	1.338	0.781068	372	0.9812
X.ID.100194_1.NAME.ctcf..first.multivalent.nuclear.factor	0.954	0.679	1.341	0.785817	372	0.9812
X.ID.200006_1.NAME.Signaling.events.mediated.by.PRL	0.955	0.677	1.346	0.791528	372	0.9812
X.ID.200033_1.NAME.Plasma.membrane.estrogen.receptor.signaling	0.955	0.68	1.343	0.793092	372	0.9812
X.ID.200075_2.NAME.Angiopoietin.receptor.Tie2.mediated.signaling	1.046	0.744	1.471	0.794567	372	0.9812
X.ID.200215_2.NAME.Regulation.of.retinoblastoma.protein	0.955	0.677	1.348	0.794645	372	0.9812
X.ID.500379_1.NAME.Polo.like.kinase.mediated.events	0.956	0.682	1.342	0.796581	372	0.9812
X.ID.200176_2.NAME.EPO.signaling.pathway	0.956	0.68	1.346	0.797717	372	0.9812
X.ID.100250_1.NAME.hemoglobins.chaperone	1.045	0.744	1.469	0.797859	372	0.9812
X.ID.500866_3.NAME.mRNA.Splicing...Major.Pathway	0.957	0.681	1.345	0.799807	372	0.9812
X.ID.200144_1.NAME.PDGFR.beta.signaling.pathway	1.044	0.745	1.464	0.801396	372	0.9812
X.ID.200169_1.NAME.Regulation.of.nuclear.beta.catenin.signaling.and.target.gene.transcription	1.045	0.743	1.469	0.802078	372	0.9812
X.ID.500405_5.NAME.Peptide.ligand.binding.receptors	1.044	0.745	1.463	0.803251	372	0.9812
X.ID.200024_1.NAME.Signaling.events.mediated.by.HDAC.Class.III	1.044	0.744	1.464	0.804039	372	0.9812
X.ID.200180_1.NAME.Effects.of.Botulinum.toxin	1.043	0.744	1.462	0.807451	372	0.982588
X.ID.200061_2.NAME.Presenilin.action.in.Notch.and.Wnt.signaling	1.039	0.741	1.456	0.824961	372	0.989766
X.ID.500799_1.NAME.Hormone.sensitive.lipase..HSL..mediated.triacylglycerol.hydrolysis	1.039	0.735	1.47	0.828035	372	0.989766
X.ID.200173_1.NAME.Signaling.mediated.by.p38.alpha.and.p38.beta	1.038	0.741	1.455	0.828431	372	0.989766
X.ID.200013_3.NAME.Insulin.Pathway	1.038	0.741	1.455	0.828952	372	0.989766
X.ID.200175_7.NAME.Signaling.events.mediated.by.Stem.cell.factor.receptor..c.Kit.	1.038	0.738	1.459	0.83115	372	0.989766
X.ID.200171_1.NAME.Regulation.of.cytoplasmic.and.nuclear.SMAD2.3.signaling	1.036	0.739	1.454	0.836099	372	0.989766
X.ID.500759_1.NAME.Nef.Mediated.CD4.Down.regulation	1.037	0.728	1.478	0.839178	372	0.989766
X.ID.200079_2.NAME.Signaling.events.mediated.by.HDAC.Class.I	1.037	0.73	1.473	0.840501	372	0.989766
X.ID.100240_1.NAME.generation.of.amyloid.b.peptide.by.ps1	1.035	0.736	1.457	0.84267	372	0.989766
X.ID.200176_3.NAME.EPO.signaling.pathway	0.966	0.686	1.361	0.843412	372	0.989766
X.ID.500949_3.NAME.RNA.Polymerase.II.Pre.transcription.Events	0.968	0.689	1.36	0.852128	372	0.989766
X.ID.200075_4.NAME.Angiopoietin.receptor.Tie2.mediated.signaling	0.968	0.691	1.358	0.852874	372	0.989766
X.ID.200208_1.NAME.Downstream.signaling.in.naive.CD8..T.cells	0.969	0.691	1.358	0.853309	372	0.989766
X.ID.200195_1.NAME.HIF.1.alpha.transcription.factor.network	1.032	0.736	1.448	0.854686	372	0.989766
X.ID.200062_1.NAME.Nectin.adhesion.pathway	1.032	0.735	1.45	0.855179	372	0.989766
X.ID.100094_1.NAME.actions.of.nitric.oxide.in.the.heart	1.031	0.734	1.447	0.862075	372	0.989766
X.ID.500097_1.NAME.L1CAM.interactions	0.968	0.667	1.404	0.862843	372	0.989766
X.ID.100173_1.NAME.neuroregulin.receptor.degredation.protein.1.controls.erbb3.receptor.recycling	0.969	0.674	1.392	0.863866	372	0.989766
X.ID.200118_1.NAME.E.cadherin.signaling.in.the.nascent.adherens.junction	0.97	0.688	1.369	0.8639	372	0.989766
X.ID.100164_1.NAME.fibrinolysis.pathway	0.971	0.69	1.366	0.866276	372	0.989766
X.ID.100136_2.NAME.igf.1.signaling.pathway	1.029	0.734	1.442	0.866925	372	0.989766
X.ID.200040_1.NAME.Signaling.events.mediated.by.PTP1B	1.028	0.733	1.443	0.871581	372	0.989766
X.ID.100118_2.NAME.lectin.induced.complement.pathway	0.972	0.691	1.367	0.872122	372	0.989766
X.ID.500641_1.NAME.AKT.phosphorylates.targets.in.the.nucleus	1.027	0.733	1.439	0.87772	372	0.989766
X.ID.100098_2.NAME.nfat.and.hypertrophy.of.the.heart.	1.027	0.732	1.441	0.878133	372	0.989766
X.ID.200219_2.NAME.TGF.beta.receptor.signaling	0.974	0.695	1.365	0.878784	372	0.989766
X.ID.200034_1.NAME.HIF.2.alpha.transcription.factor.network	0.975	0.695	1.367	0.883243	372	0.989766
X.ID.200004_2.NAME.Endothelins	1.025	0.731	1.438	0.886757	372	0.989766
X.ID.100215_1.NAME.ccr3.signaling.in.eosinophils	1.024	0.731	1.436	0.889051	372	0.989766
X.ID.100238_1.NAME.oxidative.stress.induced.gene.expression.via.nrf2	1.024	0.731	1.435	0.889618	372	0.989766
X.ID.200185_1.NAME.Syndecan.2.mediated.signaling.events	0.976	0.695	1.371	0.890764	372	0.989766
X.ID.500134_1.NAME.Regulation.of.Insulin.Secretion	1.024	0.73	1.435	0.891213	372	0.989766
X.ID.100018_2.NAME.trefoil.factors.initiate.mucosal.healing	1.024	0.728	1.438	0.892826	372	0.989766
X.ID.100088_2.NAME.nfkb.activation.by.nontypeable.hemophilus.influenzae	0.977	0.697	1.37	0.894551	372	0.989766
X.ID.200093_1.NAME.CXCR4.mediated.signaling.events	1.023	0.73	1.433	0.896793	372	0.989766
X.ID.100152_1.NAME.inactivation.of.gsk3.by.akt.causes.accumulation.of.b.catenin.in.alveolar.macrophages	0.978	0.698	1.371	0.89691	372	0.989766
X.ID.200036_1.NAME.ATR.signaling.pathway	1.023	0.721	1.45	0.900207	372	0.989766
X.ID.100120_1.NAME.internal.ribosome.entry.pathway	1.022	0.726	1.438	0.900923	372	0.989766
X.ID.200175_4.NAME.Signaling.events.mediated.by.Stem.cell.factor.receptor..c.Kit.	0.979	0.697	1.375	0.902703	372	0.989766
X.ID.200043_1.NAME.IL12.mediated.signaling.events	0.98	0.699	1.375	0.908356	372	0.992321
X.ID.100123_1.NAME.integrin.signaling.pathway	1.019	0.726	1.431	0.911547	372	0.992321
X.ID.200208_2.NAME.Downstream.signaling.in.naive.CD8..T.cells	1.019	0.724	1.435	0.911924	372	0.992321
X.ID.100091_1.NAME.proteolysis.and.signaling.pathway.of.notch	0.982	0.694	1.389	0.918115	372	0.993118
X.ID.500307_1.NAME.PECAM1.interactions	0.983	0.702	1.378	0.92182	372	0.993118
X.ID.100018_3.NAME.trefoil.factors.initiate.mucosal.healing	0.984	0.702	1.379	0.923976	372	0.993118
X.ID.200201_2.NAME.Endogenous.TLR.signaling	0.983	0.69	1.401	0.924626	372	0.993118
X.ID.100032_1.NAME.map.kinase.inactivation.of.smrt.corepressor	0.984	0.7	1.383	0.925775	372	0.993118
X.ID.500667_1.NAME.Telomere.Extension.By.Telomerase	1.016	0.724	1.425	0.927713	372	0.993118
X.ID.200165_1.NAME.Hedgehog.signaling.events.mediated.by.Gli.proteins	0.985	0.7	1.386	0.931624	372	0.993118
X.ID.200137_1.NAME.EPHA.forward.signaling	0.986	0.703	1.382	0.933799	372	0.993118
X.ID.200039_3.NAME.Signaling.events.mediated.by.Hepatocyte.Growth.Factor.Receptor..c.Met.	1.014	0.722	1.424	0.935532	372	0.993118
X.ID.200163_1.NAME.Nongenotropic.Androgen.signaling	0.986	0.703	1.383	0.936856	372	0.993118
X.ID.200076_2.NAME.FAS..CD95..signaling.pathway	0.987	0.703	1.385	0.93936	372	0.993118
X.ID.200139_1.NAME.BMP.receptor.signaling	1.012	0.722	1.419	0.945387	372	0.993118
X.ID.500128_5.NAME.Insulin.Synthesis.and.Processing	0.988	0.699	1.398	0.945939	372	0.993118
X.ID.200175_5.NAME.Signaling.events.mediated.by.Stem.cell.factor.receptor..c.Kit.	0.99	0.704	1.391	0.952225	372	0.993118
X.ID.200126_3.NAME.ErbB1.downstream.signaling	0.99	0.704	1.393	0.955519	372	0.993118
X.ID.100239_1.NAME.adp.ribosylation.factor	1.009	0.719	1.417	0.95704	372	0.993118
X.ID.100098_1.NAME.nfat.and.hypertrophy.of.the.heart.	1.009	0.718	1.418	0.957512	372	0.993118
X.ID.500490_2.NAME.Interleukin.1.signaling	0.991	0.706	1.392	0.958973	372	0.993118
X.ID.100111_1.NAME.mcalpain.and.friends.in.cell.motility	0.991	0.707	1.389	0.959838	372	0.993118
X.ID.100017_1.NAME.tgf.beta.signaling.pathway	1.009	0.72	1.414	0.960468	372	0.993118
X.ID.100162_1.NAME.fmlp.induced.chemokine.gene.expression.in.hmc.1.cells	0.992	0.702	1.401	0.962332	372	0.993118
X.ID.200070_3.NAME.LKB1.signaling.events	1.008	0.709	1.431	0.96576	372	0.993118
X.ID.200084_1.NAME.IL1.mediated.signaling.events	1.007	0.718	1.413	0.967362	372	0.993118
X.ID.500543_1.NAME.Removal.of.aminoterminal.propeptides.from.gamma.carboxylated.proteins	0.994	0.709	1.393	0.971261	372	0.993118
X.ID.500945_1.NAME.Removal.of.DNA.patch.containing.abasic.residue	0.994	0.708	1.396	0.973239	372	0.993118
X.ID.100169_1.NAME.mets.affect.on.macrophage.differentiation	1.005	0.717	1.409	0.974893	372	0.993118
X.ID.200142_1.NAME.E.cadherin.signaling.in.keratinocytes	1.005	0.715	1.412	0.976474	372	0.993118
X.ID.500103_1.NAME.NrCAM.interactions	0.995	0.71	1.395	0.977657	372	0.993118
X.ID.100059_2.NAME.phosphoinositides.and.their.downstream.targets	0.996	0.709	1.397	0.979325	372	0.993118
X.ID.500866_1.NAME.mRNA.Splicing...Major.Pathway	1.004	0.713	1.413	0.982006	372	0.993505
X.ID.200005_1.NAME.BCR.signaling.pathway	1.003	0.714	1.409	0.987138	372	0.994989
X.ID.200017_2.NAME.p38.MAPK.signaling.pathway	0.997	0.704	1.413	0.988087	372	0.994989
X.ID.100143_1.NAME.hop.pathway.in.cardiac.development	0.998	0.711	1.4	0.990383	372	0.994989
X.ID.200176_5.NAME.EPO.signaling.pathway	1.001	0.712	1.407	0.996898	372	0.997599
X.ID.200220_1.NAME.Notch.mediated.HES.HEY.network	0.999	0.713	1.402	0.997599	372	0.997599
X.ID.100014_1.NAME.tnfr2.signaling.pathway	NA	NA	NA	NA	NA	NA
X.ID.100021_1.NAME.telomeres.telomerase.cellular.aging.and.immortality	NA	NA	NA	NA	NA	NA
X.ID.100037_1.NAME.how.does.salmonella.hijack.a.cell	NA	NA	NA	NA	NA	NA
X.ID.100062_1.NAME.prion.pathway	NA	NA	NA	NA	NA	NA
X.ID.100062_2.NAME.prion.pathway	NA	NA	NA	NA	NA	NA
X.ID.100067_1.NAME.regulation.of.transcriptional.activity.by.pml	NA	NA	NA	NA	NA	NA
X.ID.100068_1.NAME.regulation.of.cell.cycle.progression.by.plk3	NA	NA	NA	NA	NA	NA
X.ID.100077_2.NAME.pdgf.signaling.pathway	NA	NA	NA	NA	NA	NA
X.ID.100095_1.NAME.ras.independent.pathway.in.nk.cell.mediated.cytotoxicity	NA	NA	NA	NA	NA	NA
X.ID.100105_1.NAME.signal.dependent.regulation.of.myogenesis.by.corepressor.mitr	NA	NA	NA	NA	NA	NA
X.ID.100172_2.NAME.g.secretase.mediated.erbb4.signaling.pathway	NA	NA	NA	NA	NA	NA
X.ID.100197_1.NAME.regulation.of.spermatogenesis.by.crem	NA	NA	NA	NA	NA	NA
X.ID.100201_1.NAME.regulation.of.ck1.cdk5.by.type.1.glutamate.receptors	NA	NA	NA	NA	NA	NA
X.ID.100204_2.NAME.apoptotic.signaling.in.response.to.dna.damage	NA	NA	NA	NA	NA	NA
X.ID.100213_1.NAME.cd40l.signaling.pathway	NA	NA	NA	NA	NA	NA
X.ID.100233_1.NAME.regulation.of.bad.phosphorylation	NA	NA	NA	NA	NA	NA
X.ID.200003_5.NAME.Fc.epsilon.receptor.I.signaling.in.mast.cells	NA	NA	NA	NA	NA	NA
X.ID.200003_7.NAME.Fc.epsilon.receptor.I.signaling.in.mast.cells	NA	NA	NA	NA	NA	NA
X.ID.200012_1.NAME.LPA.receptor.mediated.events	NA	NA	NA	NA	NA	NA
X.ID.200012_5.NAME.LPA.receptor.mediated.events	NA	NA	NA	NA	NA	NA
X.ID.200013_4.NAME.Insulin.Pathway	NA	NA	NA	NA	NA	NA
X.ID.200020_2.NAME.Atypical.NF.kappaB.pathway	NA	NA	NA	NA	NA	NA
X.ID.200030_1.NAME.Canonical.NF.kappaB.pathway	NA	NA	NA	NA	NA	NA
X.ID.200044_1.NAME.S1P3.pathway	NA	NA	NA	NA	NA	NA
X.ID.200058_1.NAME.Aurora.C.signaling	NA	NA	NA	NA	NA	NA
X.ID.200062_2.NAME.Nectin.adhesion.pathway	NA	NA	NA	NA	NA	NA
X.ID.200073_1.NAME.Canonical.Wnt.signaling.pathway	NA	NA	NA	NA	NA	NA
X.ID.200079_3.NAME.Signaling.events.mediated.by.HDAC.Class.I	NA	NA	NA	NA	NA	NA
X.ID.200090_1.NAME.mTOR.signaling.pathway	NA	NA	NA	NA	NA	NA
X.ID.200093_3.NAME.CXCR4.mediated.signaling.events	NA	NA	NA	NA	NA	NA
X.ID.200094_2.NAME.IGF1.pathway	NA	NA	NA	NA	NA	NA
X.ID.200094_4.NAME.IGF1.pathway	NA	NA	NA	NA	NA	NA
X.ID.200114_1.NAME.Direct.p53.effectors	NA	NA	NA	NA	NA	NA
X.ID.200116_4.NAME.p75.NTR..mediated.signaling	NA	NA	NA	NA	NA	NA
X.ID.200116_5.NAME.p75.NTR..mediated.signaling	NA	NA	NA	NA	NA	NA
X.ID.200117_1.NAME.Sphingosine.1.phosphate..S1P..pathway	NA	NA	NA	NA	NA	NA
X.ID.200117_3.NAME.Sphingosine.1.phosphate..S1P..pathway	NA	NA	NA	NA	NA	NA
X.ID.200122_3.NAME.Integrins.in.angiogenesis	NA	NA	NA	NA	NA	NA
X.ID.200125_2.NAME.RXR.and.RAR.heterodimerization.with.other.nuclear.receptor	NA	NA	NA	NA	NA	NA
X.ID.200127_4.NAME.Lissencephaly.gene..LIS1..in.neuronal.migration.and.development	NA	NA	NA	NA	NA	NA
X.ID.200127_5.NAME.Lissencephaly.gene..LIS1..in.neuronal.migration.and.development	NA	NA	NA	NA	NA	NA
X.ID.200127_6.NAME.Lissencephaly.gene..LIS1..in.neuronal.migration.and.development	NA	NA	NA	NA	NA	NA
X.ID.200137_2.NAME.EPHA.forward.signaling	NA	NA	NA	NA	NA	NA
X.ID.200174_2.NAME.Stabilization.and.expansion.of.the.E.cadherin.adherens.junction	NA	NA	NA	NA	NA	NA
X.ID.200181_1.NAME.Signaling.events.mediated.by.VEGFR1.and.VEGFR2	NA	NA	NA	NA	NA	NA
X.ID.200181_3.NAME.Signaling.events.mediated.by.VEGFR1.and.VEGFR2	NA	NA	NA	NA	NA	NA
X.ID.200182_1.NAME.PAR1.mediated.thrombin.signaling.events	NA	NA	NA	NA	NA	NA
X.ID.200191_1.NAME.Syndecan.3.mediated.signaling.events	NA	NA	NA	NA	NA	NA
X.ID.200204_1.NAME.Cellular.roles.of.Anthrax.toxin	NA	NA	NA	NA	NA	NA
X.ID.200204_2.NAME.Cellular.roles.of.Anthrax.toxin	NA	NA	NA	NA	NA	NA
X.ID.500014_1.NAME.Golgi.Associated.Vesicle.Biogenesis	NA	NA	NA	NA	NA	NA
X.ID.500068_1.NAME.Fanconi.Anemia.pathway	NA	NA	NA	NA	NA	NA
X.ID.500088_2.NAME.Netrin.1.signaling	NA	NA	NA	NA	NA	NA
X.ID.500090_1.NAME.Netrin.mediated.repulsion.signals	NA	NA	NA	NA	NA	NA
X.ID.500121_1.NAME.Nectin.Necl..trans.heterodimerization	NA	NA	NA	NA	NA	NA
X.ID.500122_1.NAME.Tight.junction.interactions	NA	NA	NA	NA	NA	NA
X.ID.500123_1.NAME.Cell.extracellular.matrix.interactions	NA	NA	NA	NA	NA	NA
X.ID.500130_1.NAME.Activation.of.Chaperones.by.ATF6.alpha	NA	NA	NA	NA	NA	NA
X.ID.500527_1.NAME.Eukaryotic.Translation.Elongation	NA	NA	NA	NA	NA	NA
X.ID.500642_1.NAME.Negative.regulation.of.the.PI3K.AKT.network	NA	NA	NA	NA	NA	NA
X.ID.500656_1.NAME.mRNA.Splicing...Minor.Pathway	NA	NA	NA	NA	NA	NA
X.ID.500695_1.NAME.Viral.RNP.Complexes.in.the.Host.Cell.Nucleus	NA	NA	NA	NA	NA	NA
X.ID.500699_1.NAME.Packaging.of.Eight.RNA.Segments	NA	NA	NA	NA	NA	NA
X.ID.500755_1.NAME.Nef.and.signal.transduction	NA	NA	NA	NA	NA	NA
X.ID.500796_1.NAME.Chylomicron.mediated.lipid.transport	NA	NA	NA	NA	NA	NA
X.ID.500841_1.NAME.DARPP.32.events	NA	NA	NA	NA	NA	NA
X.ID.500865_1.NAME.mTOR.signalling	NA	NA	NA	NA	NA	NA
X.ID.500991_1.NAME.Cyclin.A.B1.associated.events.during.G2.M.transition	NA	NA	NA	NA	NA	NA
