# Supplementary material for: Pathway-based subnetworks enable cross-disease biomarker discovery
Source: Nat Commun. 2018 Nov 12;9:4746. doi: 10.1038/s41467-018-07021-3 (PMC6232113; doi:10.1038/s41467-018-07021-3)
Supplement: Supplementary file 11 — Supplementary Data 9 [file 41467_2018_7021_MOESM11_ESM.xlsx]

## Sheet: Supplementary Table 9a (N+E)
Subnetwork module	HR	95% CI lower	95% CI upper	P	n	Q
X.ID.100167_1.NAME.fas.signaling.pathway..cd95.	1.725	1.341	2.218	2.15584e-05	566	0.0105636
X.ID.500510_1.NAME.Signaling.by.EGFR	1.583	1.233	2.034	0.000318029	566	0.0748652
X.ID.100119_1.NAME.keratinocyte.differentiation	1.567	1.219	2.015	0.000461192	566	0.0748652
X.ID.200171_1.NAME.Regulation.of.cytoplasmic.and.nuclear.SMAD2.3.signaling	1.558	1.206	2.011	0.000681535	566	0.0748652
X.ID.100137_1.NAME.skeletal.muscle.hypertrophy.is.regulated.via.akt.mtor.pathway	1.539	1.197	1.977	0.00076393	566	0.0748652
X.ID.100089_1.NAME.regulators.of.bone.mineralization	1.527	1.185	1.966	0.00104683	566	0.0854909
X.ID.200050_1.NAME.EPHB.forward.signaling	1.495	1.164	1.922	0.00165853	566	0.0922264
X.ID.100047_2.NAME.ras.signaling.pathway	1.491	1.158	1.92	0.00193089	566	0.0922264
X.ID.200180_1.NAME.Effects.of.Botulinum.toxin	1.483	1.152	1.908	0.00220344	566	0.0922264
X.ID.100008_1.NAME.ucalpain.and.friends.in.cell.spread	1.477	1.15	1.897	0.0022272	566	0.0922264
X.ID.200183_1.NAME.a6b1.and.a6b4.Integrin.signaling	1.475	1.148	1.895	0.00239243	566	0.0922264
X.ID.200003_7.NAME.Fc.epsilon.receptor.I.signaling.in.mast.cells	1.473	1.147	1.892	0.00244621	566	0.0922264
X.ID.200102_1.NAME.FoxO.family.signaling	1.488	1.151	1.925	0.00244682	566	0.0922264
X.ID.200017_3.NAME.p38.MAPK.signaling.pathway	1.479	1.141	1.917	0.00312104	566	0.102649
X.ID.500405_15.NAME.Peptide.ligand.binding.receptors	1.464	1.137	1.885	0.00314231	566	0.102649
X.ID.100171_3.NAME.role.of.erk5.in.neuronal.survival.pathway	1.455	1.131	1.871	0.00349543	566	0.107048
X.ID.200190_1.NAME.Class.I.PI3K.signaling.events.mediated.by.Akt	1.445	1.124	1.858	0.00411503	566	0.109806
X.ID.100169_1.NAME.mets.affect.on.macrophage.differentiation	1.436	1.118	1.845	0.00459756	566	0.109806
X.ID.200152_1.NAME.p38.signaling.mediated.by.MAPKAP.kinases	1.434	1.116	1.841	0.00476483	566	0.109806
X.ID.200159_1.NAME.Signaling.mediated.by.p38.gamma.and.p38.delta	1.441	1.117	1.857	0.00484512	566	0.109806
X.ID.500141_1.NAME.Synthesis..Secretion..and.Deacylation.of.Ghrelin	1.445	1.115	1.872	0.00531972	566	0.109806
X.ID.200197_1.NAME.Ephrin.B.reverse.signaling	1.429	1.112	1.837	0.00532702	566	0.109806
X.ID.100101_1.NAME.mtor.signaling.pathway	1.427	1.111	1.832	0.00533097	566	0.109806
X.ID.200164_1.NAME.Internalization.of.ErbB1	1.43	1.112	1.839	0.00537827	566	0.109806
X.ID.200026_4.NAME.TCR.signaling.in.naive.CD4..T.cells	1.424	1.108	1.832	0.00581749	566	0.110551
X.ID.500755_1.NAME.Nef.and.signal.transduction	1.424	1.107	1.831	0.00586599	566	0.110551
X.ID.500522_1.NAME.Regulation.of.gene.expression.in.beta.cells	1.423	1.105	1.834	0.00633437	566	0.114957
X.ID.100245_2.NAME.akt.signaling.pathway	1.415	1.101	1.82	0.00669682	566	0.115457
X.ID.100095_2.NAME.ras.independent.pathway.in.nk.cell.mediated.cytotoxicity	1.411	1.098	1.813	0.00706629	566	0.115457
X.ID.100094_1.NAME.actions.of.nitric.oxide.in.the.heart	1.416	1.099	1.823	0.00706878	566	0.115457
X.ID.200139_2.NAME.BMP.receptor.signaling	1.409	1.095	1.812	0.00765036	566	0.119367
X.ID.200181_1.NAME.Signaling.events.mediated.by.VEGFR1.and.VEGFR2	1.406	1.092	1.81	0.00818692	566	0.119367
X.ID.100113_1.NAME.mapkinase.signaling.pathway	1.411	1.093	1.822	0.00821409	566	0.119367
X.ID.500150_1.NAME.Glutamate.Neurotransmitter.Release.Cycle	1.4	1.09	1.799	0.00841882	566	0.119367
X.ID.100174_2.NAME.er.associated.degradation..erad..pathway	1.399	1.089	1.797	0.00862741	566	0.119367
X.ID.500841_1.NAME.DARPP.32.events	1.404	1.089	1.809	0.00876985	566	0.119367
X.ID.200040_1.NAME.Signaling.events.mediated.by.PTP1B	1.39	1.083	1.786	0.00986261	566	0.130613
X.ID.200125_2.NAME.RXR.and.RAR.heterodimerization.with.other.nuclear.receptor	1.398	1.079	1.811	0.0112578	566	0.143814
X.ID.200065_1.NAME.TRAIL.signaling.pathway	1.385	1.075	1.783	0.0116538	566	0.143814
X.ID.501001_1.NAME.Mitotic.Telophase..Cytokinesis	0.724	0.562	0.932	0.012151	566	0.143814
X.ID.100250_1.NAME.hemoglobins.chaperone	0.725	0.563	0.933	0.0123453	566	0.143814
X.ID.100204_2.NAME.apoptotic.signaling.in.response.to.dna.damage	1.377	1.071	1.769	0.0124529	566	0.143814
X.ID.500541_1.NAME.Gamma.carboxylation.of.protein.precursors	1.379	1.071	1.775	0.0126204	566	0.143814
X.ID.100165_1.NAME.fc.epsilon.receptor.i.signaling.in.mast.cells	1.374	1.069	1.767	0.0132089	566	0.146398
X.ID.100213_1.NAME.cd40l.signaling.pathway	1.373	1.068	1.766	0.0134447	566	0.146398
X.ID.200006_1.NAME.Signaling.events.mediated.by.PRL	1.367	1.062	1.759	0.0151526	566	0.161408
X.ID.200064_1.NAME.Wnt.signaling.network	1.36	1.059	1.747	0.0161726	566	0.168608
X.ID.500799_1.NAME.Hormone.sensitive.lipase..HSL..mediated.triacylglycerol.hydrolysis	1.368	1.058	1.77	0.017021	566	0.173085
X.ID.200004_1.NAME.Endothelins	1.356	1.055	1.745	0.0175551	566	0.173085
X.ID.500769_1.NAME.Glycoprotein.hormones	0.699	0.519	0.94	0.0177773	566	0.173085
X.ID.500123_1.NAME.Cell.extracellular.matrix.interactions	1.354	1.053	1.741	0.018015	566	0.173085
X.ID.100123_1.NAME.integrin.signaling.pathway	1.351	1.052	1.736	0.0185005	566	0.174331
X.ID.200139_1.NAME.BMP.receptor.signaling	1.353	1.051	1.741	0.019138	566	0.176936
X.ID.500097_1.NAME.L1CAM.interactions	1.352	1.049	1.744	0.0200008	566	0.180803
X.ID.500179_1.NAME.RSK.activation	1.346	1.046	1.732	0.020689	566	0.180803
X.ID.200195_1.NAME.HIF.1.alpha.transcription.factor.network	1.344	1.046	1.726	0.0208118	566	0.180803
X.ID.100152_1.NAME.inactivation.of.gsk3.by.akt.causes.accumulation.of.b.catenin.in.alveolar.macrophages	1.344	1.045	1.728	0.021368	566	0.180803
X.ID.200008_1.NAME.RhoA.signaling.pathway	1.344	1.045	1.728	0.0214011	566	0.180803
X.ID.100088_2.NAME.nfkb.activation.by.nontypeable.hemophilus.influenzae	1.342	1.043	1.728	0.0222663	566	0.184923
X.ID.500294_1.NAME.GPVI.mediated.activation.cascade	1.338	1.041	1.72	0.0230587	566	0.185886
X.ID.100054_1.NAME.influence.of.ras.and.rho.proteins.on.g1.to.s.transition	1.338	1.041	1.721	0.0231409	566	0.185886
X.ID.100218_1.NAME.caspase.cascade.in.apoptosis	1.335	1.039	1.715	0.0237994	566	0.188092
X.ID.200003_1.NAME.Fc.epsilon.receptor.I.signaling.in.mast.cells	1.335	1.036	1.719	0.0253282	566	0.196719
X.ID.200219_5.NAME.TGF.beta.receptor.signaling	1.334	1.036	1.718	0.025694	566	0.196719
X.ID.200137_1.NAME.EPHA.forward.signaling	1.327	1.033	1.704	0.0267855	566	0.201922
X.ID.100132_2.NAME.signal.transduction.through.il1r	1.326	1.032	1.705	0.0274392	566	0.203715
X.ID.100047_1.NAME.ras.signaling.pathway	1.324	1.031	1.701	0.0281402	566	0.205801
X.ID.100002_1.NAME.wnt.signaling.pathway	1.326	1.029	1.709	0.0289552	566	0.208647
X.ID.200045_1.NAME.LPA4.mediated.signaling.events	1.339	1.028	1.745	0.0303091	566	0.215238
X.ID.200115_3.NAME.Regulation.of.Androgen.receptor.activity	1.318	1.026	1.693	0.0308346	566	0.215842
X.ID.200003_5.NAME.Fc.epsilon.receptor.I.signaling.in.mast.cells	1.312	1.022	1.685	0.0333574	566	0.230213
X.ID.100201_1.NAME.regulation.of.ck1.cdk5.by.type.1.glutamate.receptors	1.311	1.021	1.685	0.0339394	566	0.230977
X.ID.200175_3.NAME.Signaling.events.mediated.by.Stem.cell.factor.receptor..c.Kit.	0.763	0.594	0.981	0.0350608	566	0.235339
X.ID.500796_2.NAME.Chylomicron.mediated.lipid.transport	1.323	1.018	1.72	0.0362414	566	0.239111
X.ID.100178_1.NAME.regulation.of.eif.4e.and.p70s6.kinase	1.306	1.017	1.678	0.0366244	566	0.239111
X.ID.200005_3.NAME.BCR.signaling.pathway	1.305	1.016	1.676	0.037481	566	0.239111
X.ID.500693_1.NAME.Viral.mRNA.Translation	1.304	1.015	1.674	0.0376431	566	0.239111
X.ID.200183_2.NAME.a6b1.and.a6b4.Integrin.signaling	1.311	1.014	1.695	0.0390785	566	0.239111
X.ID.500490_4.NAME.Interleukin.1.signaling	1.305	1.013	1.681	0.0392624	566	0.239111
X.ID.200012_2.NAME.LPA.receptor.mediated.events	1.307	1.013	1.685	0.039499	566	0.239111
X.ID.500068_2.NAME.Fanconi.Anemia.pathway	1.306	1.013	1.684	0.0397947	566	0.239111
X.ID.100116_4.NAME.lissencephaly.gene..lis1..in.neuronal.migration.and.development	1.299	1.011	1.669	0.0409716	566	0.239111
X.ID.200213_2.NAME.FGF.signaling.pathway	1.299	1.011	1.67	0.041069	566	0.239111
X.ID.200148_1.NAME.C.MYB.transcription.factor.network	1.297	1.01	1.666	0.0415181	566	0.239111
X.ID.100059_2.NAME.phosphoinositides.and.their.downstream.targets	1.296	1.009	1.665	0.0419903	566	0.239111
X.ID.200181_5.NAME.Signaling.events.mediated.by.VEGFR1.and.VEGFR2	1.296	1.009	1.665	0.0422687	566	0.239111
X.ID.500592_1.NAME.Signaling.by.BMP	1.297	1.009	1.667	0.0424545	566	0.239111
X.ID.200013_3.NAME.Insulin.Pathway	1.291	1.005	1.658	0.0452628	566	0.252032
X.ID.200061_1.NAME.Presenilin.action.in.Notch.and.Wnt.signaling	1.291	1.004	1.66	0.0465062	566	0.253127
X.ID.100143_1.NAME.hop.pathway.in.cardiac.development	1.289	1.004	1.656	0.0466167	566	0.253127
X.ID.100195_1.NAME.sumoylation.as.a.mechanism.to.modulate.ctbp.dependent.gene.responses	1.289	1.003	1.656	0.0473279	566	0.253127
X.ID.500865_1.NAME.mTOR.signalling	0.774	0.6	0.997	0.0477069	566	0.253127
X.ID.200073_1.NAME.Canonical.Wnt.signaling.pathway	1.288	1.002	1.655	0.0480425	566	0.253127
X.ID.100226_2.NAME.bioactive.peptide.induced.signaling.pathway	1.284	1	1.649	0.0499593	566	0.259168
X.ID.100114_1.NAME.role.of.mal.in.rho.mediated.activation.of.srf	1.285	1	1.652	0.0502654	566	0.259168
X.ID.200146_1.NAME.JNK.signaling.in.the.CD4..TCR.pathway	1.289	0.999	1.663	0.0507757	566	0.259168
X.ID.200093_2.NAME.CXCR4.mediated.signaling.events	1.286	0.996	1.661	0.0537116	566	0.271326
X.ID.500100_1.NAME.Signal.transduction.by.L1	1.286	0.995	1.663	0.0548243	566	0.27208
X.ID.100040_1.NAME.double.stranded.rna.induced.gene.expression	1.277	0.994	1.641	0.0557261	566	0.27208
X.ID.500306_1.NAME.Tie2.Signaling	1.276	0.994	1.639	0.0560524	566	0.27208
X.ID.200094_2.NAME.IGF1.pathway	1.276	0.994	1.639	0.0560817	566	0.27208
X.ID.500405_21.NAME.Peptide.ligand.binding.receptors	1.273	0.992	1.635	0.0583421	566	0.280271
X.ID.200010_1.NAME.ErbB4.signaling.events	1.27	0.988	1.634	0.0625931	566	0.295784
X.ID.100056_1.NAME.rac1.cell.motility.signaling.pathway	1.268	0.987	1.63	0.0629359	566	0.295784
X.ID.200090_1.NAME.mTOR.signaling.pathway	1.267	0.987	1.628	0.0633823	566	0.295784
X.ID.500730_1.NAME.Integration.of.provirus	1.266	0.985	1.627	0.0652741	566	0.301739
X.ID.200138_1.NAME.Hypoxic.and.oxygen.homeostasis.regulation.of.HIF.1.alpha	1.263	0.984	1.622	0.0672606	566	0.308016
X.ID.500797_2.NAME.HDL.mediated.lipid.transport	1.267	0.983	1.634	0.068051	566	0.30875
X.ID.200071_1.NAME.TCR.signaling.in.naive.CD8..T.cells	1.267	0.981	1.637	0.0700889	566	0.315079
X.ID.200128_1.NAME.Syndecan.4.mediated.signaling.events	1.26	0.98	1.62	0.0720808	566	0.315549
X.ID.500112_1.NAME.Maturation.of.Notch.precursor.via.proteolytic.cleavage	1.26	0.979	1.622	0.0722701	566	0.315549
X.ID.200181_3.NAME.Signaling.events.mediated.by.VEGFR1.and.VEGFR2	1.257	0.979	1.615	0.0725417	566	0.315549
X.ID.200105_1.NAME.C.MYC.pathway	1.258	0.979	1.616	0.0727694	566	0.315549
X.ID.200132_1.NAME.AP.1.transcription.factor.network	1.262	0.978	1.63	0.0741855	566	0.316544
X.ID.200077_1.NAME.Circadian.rhythm.pathway	1.256	0.978	1.613	0.074291	566	0.316544
X.ID.200127_2.NAME.Lissencephaly.gene..LIS1..in.neuronal.migration.and.development	1.258	0.977	1.619	0.0751747	566	0.317548
X.ID.100122_1.NAME.intrinsic.prothrombin.activation.pathway	0.797	0.621	1.024	0.0760713	566	0.318589
X.ID.200127_6.NAME.Lissencephaly.gene..LIS1..in.neuronal.migration.and.development	1.254	0.975	1.611	0.0775895	566	0.322194
X.ID.100211_1.NAME.role.of.pi3k.subunit.p85.in.regulation.of.actin.organization.and.cell.migration	1.246	0.97	1.6	0.0849323	566	0.346261
X.ID.500128_4.NAME.Insulin.Synthesis.and.Processing	1.247	0.97	1.603	0.0855302	566	0.346261
X.ID.200052_1.NAME.S1P4.pathway	1.249	0.969	1.611	0.0862118	566	0.346261
X.ID.200072_1.NAME.S1P5.pathway	1.249	0.969	1.611	0.0862118	566	0.346261
X.ID.500897_1.NAME.Cyclin.D.associated.events.in.G1	1.244	0.968	1.597	0.0875252	566	0.348677
X.ID.200126_3.NAME.ErbB1.downstream.signaling	1.241	0.966	1.594	0.0917857	566	0.358832
X.ID.200116_4.NAME.p75.NTR..mediated.signaling	1.24	0.965	1.592	0.0920898	566	0.358832
X.ID.100227_2.NAME.bcr.signaling.pathway	1.24	0.965	1.592	0.0926634	566	0.358832
X.ID.100064_1.NAME.basic.mechanism.of.action.of.ppara.pparb.d..and.pparg.and.effects.on.gene.expression	1.24	0.965	1.593	0.0930035	566	0.358832
X.ID.200208_2.NAME.Downstream.signaling.in.naive.CD8..T.cells	1.241	0.963	1.598	0.0952576	566	0.361996
X.ID.200187_2.NAME.Aurora.A.signaling	1.237	0.963	1.589	0.095301	566	0.361996
X.ID.500938_1.NAME.Ubiquitin.Mediated.Degradation.of.Phosphorylated.Cdc25A	0.808	0.628	1.04	0.0983577	566	0.362762
X.ID.500408_1.NAME.Vasopressin.like.receptors	1.239	0.961	1.598	0.0983822	566	0.362762
X.ID.500379_1.NAME.Polo.like.kinase.mediated.events	1.234	0.961	1.585	0.0988629	566	0.362762
X.ID.100042_2.NAME.visual.signal.transduction	1.248	0.959	1.625	0.0989468	566	0.362762
X.ID.100054_3.NAME.influence.of.ras.and.rho.proteins.on.g1.to.s.transition	1.234	0.961	1.584	0.0998758	566	0.362762
X.ID.500406_3.NAME.Chemokine.receptors.bind.chemokines	1.239	0.96	1.599	0.0999447	566	0.362762
X.ID.200017_1.NAME.p38.MAPK.signaling.pathway	1.232	0.959	1.583	0.102179	566	0.368145
X.ID.200012_3.NAME.LPA.receptor.mediated.events	1.23	0.958	1.581	0.104901	566	0.374998
X.ID.200134_1.NAME.Urokinase.type.plasminogen.activator..uPA..and.uPAR.mediated.signaling	0.813	0.633	1.045	0.106174	566	0.374998
X.ID.200005_4.NAME.BCR.signaling.pathway	1.229	0.956	1.58	0.107217	566	0.374998
X.ID.200043_1.NAME.IL12.mediated.signaling.events	1.23	0.956	1.583	0.107824	566	0.374998
X.ID.200112_1.NAME.IL2.signaling.events.mediated.by.PI3K	1.229	0.956	1.58	0.108357	566	0.374998
X.ID.100098_1.NAME.nfat.and.hypertrophy.of.the.heart.	1.228	0.955	1.58	0.108673	566	0.374998
X.ID.200174_2.NAME.Stabilization.and.expansion.of.the.E.cadherin.adherens.junction	1.226	0.953	1.578	0.112595	566	0.385814
X.ID.100162_1.NAME.fmlp.induced.chemokine.gene.expression.in.hmc.1.cells	1.224	0.95	1.575	0.117371	566	0.399387
X.ID.200076_2.NAME.FAS..CD95..signaling.pathway	1.22	0.95	1.568	0.119802	566	0.40485
X.ID.200066_2.NAME.CDC42.signaling.events	1.22	0.949	1.569	0.121108	566	0.406457
X.ID.200063_1.NAME.Regulation.of.p38.alpha.and.p38.beta	1.218	0.948	1.564	0.122774	566	0.407047
X.ID.200220_1.NAME.Notch.mediated.HES.HEY.network	1.219	0.948	1.566	0.122945	566	0.407047
X.ID.100233_1.NAME.regulation.of.bad.phosphorylation	1.216	0.947	1.561	0.125667	566	0.413268
X.ID.200081_2.NAME.Regulation.of.Telomerase	0.824	0.641	1.058	0.129131	566	0.414882
X.ID.200044_1.NAME.S1P3.pathway	0.823	0.64	1.059	0.129545	566	0.414882
X.ID.200117_1.NAME.Sphingosine.1.phosphate..S1P..pathway	0.823	0.64	1.059	0.129545	566	0.414882
X.ID.200205_2.NAME.S1P2.pathway	0.823	0.64	1.059	0.129545	566	0.414882
X.ID.100066_1.NAME.mechanism.of.gene.regulation.by.peroxisome.proliferators.via.ppara	1.212	0.944	1.557	0.131306	566	0.41779
X.ID.100171_1.NAME.role.of.erk5.in.neuronal.survival.pathway	1.212	0.943	1.557	0.132509	566	0.418898
X.ID.200022_1.NAME.Signaling.events.mediated.by.HDAC.Class.II	1.209	0.941	1.554	0.137967	566	0.42928
X.ID.100077_1.NAME.pdgf.signaling.pathway	1.209	0.941	1.554	0.138304	566	0.42928
X.ID.100255_1.NAME.role.of.nicotinic.acetylcholine.receptors.in.the.regulation.of.apoptosis	1.209	0.941	1.553	0.138421	566	0.42928
X.ID.100123_2.NAME.integrin.signaling.pathway	1.208	0.939	1.553	0.140948	566	0.433436
X.ID.200219_2.NAME.TGF.beta.receptor.signaling	0.822	0.633	1.068	0.142334	566	0.433436
X.ID.100022_1.NAME.t.cell.receptor.signaling.pathway	1.207	0.939	1.551	0.142529	566	0.433436
X.ID.200176_5.NAME.EPO.signaling.pathway	0.826	0.638	1.068	0.144484	566	0.433436
X.ID.500405_5.NAME.Peptide.ligand.binding.receptors	1.207	0.937	1.554	0.144805	566	0.433436
X.ID.200201_1.NAME.Endogenous.TLR.signaling	1.206	0.937	1.551	0.145068	566	0.433436
X.ID.200012_1.NAME.LPA.receptor.mediated.events	1.208	0.936	1.56	0.146729	566	0.435714
X.ID.100062_2.NAME.prion.pathway	0.831	0.647	1.068	0.148032	566	0.435714
X.ID.500103_1.NAME.NrCAM.interactions	1.202	0.936	1.544	0.14927	566	0.435714
X.ID.200198_1.NAME.BARD1.signaling.events	1.202	0.936	1.544	0.149388	566	0.435714
X.ID.200181_2.NAME.Signaling.events.mediated.by.VEGFR1.and.VEGFR2	1.201	0.935	1.542	0.151231	566	0.437218
X.ID.200019_3.NAME.Noncanonical.Wnt.signaling.pathway	1.202	0.935	1.545	0.151731	566	0.437218
X.ID.100012_1.NAME.tpo.signaling.pathway	1.202	0.934	1.546	0.15258	566	0.437218
X.ID.200213_1.NAME.FGF.signaling.pathway	0.831	0.644	1.072	0.153559	566	0.437464
X.ID.200187_1.NAME.Aurora.A.signaling	0.833	0.647	1.072	0.155219	566	0.439637
X.ID.500490_3.NAME.Interleukin.1.signaling	1.198	0.933	1.538	0.157684	566	0.443193
X.ID.200053_1.NAME.Validated.transcriptional.targets.of.AP1.family.members.Fra1.and.Fra2	1.199	0.932	1.542	0.158687	566	0.443193
X.ID.200096_5.NAME.TNF.receptor.signaling.pathway	1.198	0.931	1.542	0.159348	566	0.443193
X.ID.200182_1.NAME.PAR1.mediated.thrombin.signaling.events	0.837	0.651	1.074	0.161698	566	0.443193
X.ID.100038_1.NAME.srebp.control.of.lipid.synthesis	0.835	0.649	1.075	0.161708	566	0.443193
X.ID.100108_1.NAME.melanocyte.development.and.pigmentation.pathway	1.197	0.93	1.539	0.161901	566	0.443193
X.ID.200166_2.NAME.Caspase.cascade.in.apoptosis	0.836	0.649	1.076	0.16348	566	0.443537
X.ID.200126_2.NAME.ErbB1.downstream.signaling	1.195	0.93	1.535	0.164137	566	0.443537
X.ID.100196_1.NAME.activation.of.csk.by.camp.dependent.protein.kinase.inhibits.signaling.through.the.t.cell.receptor	0.836	0.65	1.076	0.164742	566	0.443537
X.ID.500667_1.NAME.Telomere.Extension.By.Telomerase	1.194	0.928	1.536	0.167154	566	0.447571
X.ID.100252_1.NAME.agrin.in.postsynaptic.differentiation	1.193	0.927	1.536	0.169832	566	0.452269
X.ID.500177_2.NAME.CREB.phophorylation.through.the.activation.of.Ras	1.19	0.927	1.528	0.173069	566	0.458399
X.ID.200019_2.NAME.Noncanonical.Wnt.signaling.pathway	1.196	0.923	1.55	0.175094	566	0.460937
X.ID.500641_1.NAME.AKT.phosphorylates.targets.in.the.nucleus	1.188	0.925	1.526	0.176883	566	0.460937
X.ID.100085_1.NAME.p38.mapk.signaling.pathway	1.189	0.925	1.528	0.177337	566	0.460937
X.ID.200067_1.NAME.Signaling.events.regulated.by.Ret.tyrosine.kinase	0.841	0.654	1.082	0.17779	566	0.460937
X.ID.500087_1.NAME.NCAM1.interactions	1.187	0.923	1.525	0.181497	566	0.467495
X.ID.100018_2.NAME.trefoil.factors.initiate.mucosal.healing	1.186	0.923	1.524	0.182228	566	0.467495
X.ID.200199_1.NAME.p53.pathway	1.185	0.921	1.525	0.187529	566	0.478591
X.ID.100026_1.NAME.tnf.stress.related.signaling	1.181	0.92	1.517	0.191562	566	0.486349
X.ID.100016_1.NAME.chaperones.modulate.interferon.signaling.pathway	1.181	0.919	1.519	0.19353	566	0.488812
X.ID.200216_1.NAME.Signaling.events.mediated.by.focal.adhesion.kinase	1.179	0.918	1.515	0.197206	566	0.495543
X.ID.100058_1.NAME.pten.dependent.cell.cycle.arrest.and.apoptosis	1.179	0.917	1.515	0.198952	566	0.49719
X.ID.100052_1.NAME.bone.remodeling	1.178	0.917	1.513	0.200355	566	0.49719
X.ID.200014_1.NAME.Notch.signaling.pathway	1.178	0.917	1.513	0.200905	566	0.49719
X.ID.100144_1.NAME.hiv.1.nef..negative.effector.of.fas.and.tnf	1.176	0.915	1.51	0.204954	566	0.502568
X.ID.200075_1.NAME.Angiopoietin.receptor.Tie2.mediated.signaling	0.847	0.655	1.095	0.20513	566	0.502568
X.ID.200153_1.NAME.ErbB.receptor.signaling.network	1.178	0.913	1.521	0.207449	566	0.504817
X.ID.100072_1.NAME.platelet.amyloid.precursor.protein.pathway	1.176	0.914	1.513	0.208108	566	0.504817
X.ID.100030_1.NAME.aspirin.blocks.signaling.pathway.involved.in.platelet.activation	1.176	0.913	1.515	0.210491	566	0.508083
X.ID.500642_1.NAME.Negative.regulation.of.the.PI3K.AKT.network	1.172	0.913	1.506	0.212818	566	0.51118
X.ID.100184_1.NAME.erk.and.pi.3.kinase.are.necessary.for.collagen.binding.in.corneal.epithelia	1.171	0.912	1.503	0.216951	566	0.518566
X.ID.200075_2.NAME.Angiopoietin.receptor.Tie2.mediated.signaling	1.17	0.911	1.503	0.219243	566	0.521501
X.ID.100129_1.NAME.il.2.receptor.beta.chain.in.t.cell.activation	0.855	0.665	1.099	0.221321	566	0.522874
X.ID.100075_1.NAME.regulation.of.pgc.1a	1.169	0.91	1.503	0.221955	566	0.522874
X.ID.200055_1.NAME.Arf6.trafficking.events	0.856	0.667	1.099	0.223748	566	0.524577
X.ID.200026_3.NAME.TCR.signaling.in.naive.CD4..T.cells	0.859	0.669	1.105	0.236768	566	0.55246
X.ID.200204_2.NAME.Cellular.roles.of.Anthrax.toxin	1.162	0.904	1.494	0.24103	566	0.556125
X.ID.100046_1.NAME.rb.tumor.suppressor.checkpoint.signaling.in.response.to.dna.damage	0.859	0.666	1.108	0.241448	566	0.556125
X.ID.100136_2.NAME.igf.1.signaling.pathway	1.162	0.904	1.494	0.241744	566	0.556125
X.ID.500650_1.NAME.Neurophilin.interactions.with.VEGF.and.VEGFR	0.858	0.664	1.109	0.243218	566	0.556901
X.ID.200175_7.NAME.Signaling.events.mediated.by.Stem.cell.factor.receptor..c.Kit.	1.16	0.903	1.49	0.246707	566	0.562262
X.ID.200075_4.NAME.Angiopoietin.receptor.Tie2.mediated.signaling	1.157	0.901	1.486	0.252692	566	0.570827
X.ID.100145_1.NAME.hypoxia.inducible.factor.in.the.cardivascular.system	1.157	0.901	1.486	0.253274	566	0.570827
X.ID.200122_2.NAME.Integrins.in.angiogenesis	1.157	0.901	1.486	0.25396	566	0.570827
X.ID.200066_4.NAME.CDC42.signaling.events	1.156	0.899	1.487	0.257116	566	0.573859
X.ID.200188_1.NAME.Arf1.pathway	1.157	0.899	1.489	0.257794	566	0.573859
X.ID.100236_3.NAME.angiotensin.ii.mediated.activation.of.jnk.pathway.via.pyk2.dependent.signaling	1.156	0.899	1.487	0.258883	566	0.573859
X.ID.100077_2.NAME.pdgf.signaling.pathway	1.155	0.899	1.485	0.259993	566	0.573859
X.ID.200140_1.NAME.IL3.mediated.signaling.events	0.864	0.669	1.116	0.264288	566	0.580723
X.ID.500866_1.NAME.mRNA.Splicing...Major.Pathway	1.153	0.897	1.483	0.267057	566	0.581452
X.ID.100105_1.NAME.signal.dependent.regulation.of.myogenesis.by.corepressor.mitr	1.152	0.897	1.48	0.267316	566	0.581452
X.ID.100164_1.NAME.fibrinolysis.pathway	1.153	0.896	1.483	0.26818	566	0.581452
X.ID.200030_1.NAME.Canonical.NF.kappaB.pathway	1.151	0.896	1.479	0.269976	566	0.582767
X.ID.200204_1.NAME.Cellular.roles.of.Anthrax.toxin	1.153	0.894	1.486	0.271747	566	0.584017
X.ID.100238_1.NAME.oxidative.stress.induced.gene.expression.via.nrf2	0.87	0.676	1.118	0.27666	566	0.59198
X.ID.100173_1.NAME.neuroregulin.receptor.degredation.protein.1.controls.erbb3.receptor.recycling	1.147	0.893	1.473	0.281903	566	0.600575
X.ID.200173_1.NAME.Signaling.mediated.by.p38.alpha.and.p38.beta	1.148	0.891	1.479	0.284523	566	0.603533
X.ID.200048_1.NAME.Calcineurin.regulated.NFAT.dependent.transcription.in.lymphocytes	1.146	0.891	1.474	0.290045	566	0.612595
X.ID.100183_1.NAME.phospholipids.as.signalling.intermediaries	1.144	0.891	1.469	0.292275	566	0.614655
X.ID.100032_1.NAME.map.kinase.inactivation.of.smrt.corepressor	1.143	0.89	1.469	0.29478	566	0.617275
X.ID.500457_1.NAME.CREB.phosphorylation	1.142	0.889	1.466	0.299336	566	0.617435
X.ID.200176_2.NAME.EPO.signaling.pathway	0.876	0.682	1.125	0.299729	566	0.617435
X.ID.100240_1.NAME.generation.of.amyloid.b.peptide.by.ps1	0.876	0.682	1.125	0.299772	566	0.617435
X.ID.200002_2.NAME.Regulation.of.nuclear.SMAD2.3.signaling	1.142	0.888	1.469	0.299897	566	0.617435
X.ID.200116_5.NAME.p75.NTR..mediated.signaling	0.876	0.682	1.126	0.301467	566	0.618071
X.ID.100010_1.NAME.tsp.1.induced.apoptosis.in.microvascular.endothelial.cell	1.14	0.887	1.466	0.306202	566	0.625163
X.ID.500014_1.NAME.Golgi.Associated.Vesicle.Biogenesis	0.877	0.682	1.129	0.308356	566	0.626948
X.ID.100106_1.NAME.role.of.mitochondria.in.apoptotic.signaling	1.142	0.884	1.476	0.310327	566	0.628349
X.ID.200003_4.NAME.Fc.epsilon.receptor.I.signaling.in.mast.cells	1.138	0.885	1.463	0.314343	566	0.631347
X.ID.100235_1.NAME.atm.signaling.pathway	0.88	0.685	1.13	0.314859	566	0.631347
X.ID.500697_1.NAME.Assembly.of.Viral.Components.at.the.Budding.Site	1.137	0.885	1.462	0.315673	566	0.631347
X.ID.100185_1.NAME.regulation.of.map.kinase.pathways.through.dual.specificity.phosphatases	1.136	0.884	1.462	0.319564	566	0.63653
X.ID.100098_2.NAME.nfat.and.hypertrophy.of.the.heart.	0.882	0.686	1.132	0.323855	566	0.642465
X.ID.200036_1.NAME.ATR.signaling.pathway	1.137	0.879	1.47	0.329318	566	0.650668
X.ID.100181_1.NAME.egf.signaling.pathway	1.132	0.881	1.455	0.332065	566	0.65346
X.ID.200004_2.NAME.Endothelins	1.133	0.878	1.462	0.336335	566	0.65683
X.ID.100154_2.NAME.inhibition.of.cellular.proliferation.by.gleevec	1.132	0.879	1.456	0.336458	566	0.65683
X.ID.100227_1.NAME.bcr.signaling.pathway	1.131	0.879	1.454	0.339184	566	0.658599
X.ID.100014_1.NAME.tnfr2.signaling.pathway	0.884	0.687	1.138	0.340052	566	0.658599
X.ID.200206_1.NAME.Trk.receptor.signaling.mediated.by.the.MAPK.pathway	1.129	0.879	1.45	0.34271	566	0.661134
X.ID.500609_1.NAME.NRAGE.signals.death.through.JNK	0.883	0.683	1.143	0.345269	566	0.663458
X.ID.200061_2.NAME.Presenilin.action.in.Notch.and.Wnt.signaling	1.127	0.877	1.449	0.349003	566	0.667493
X.ID.500624_1.NAME.NGF.independant.TRKA.activation	0.885	0.685	1.143	0.35014	566	0.667493
X.ID.200202_1.NAME.N.cadherin.signaling.events	0.888	0.691	1.141	0.351456	566	0.667493
X.ID.200081_1.NAME.Regulation.of.Telomerase	1.125	0.876	1.445	0.354747	566	0.671143
X.ID.500652_1.NAME.Generic.Transcription.Pathway	0.887	0.687	1.145	0.3575	566	0.67301
X.ID.200118_1.NAME.E.cadherin.signaling.in.the.nascent.adherens.junction	1.125	0.875	1.445	0.358658	566	0.67301
X.ID.100068_1.NAME.regulation.of.cell.cycle.progression.by.plk3	0.888	0.688	1.146	0.360924	566	0.67301
X.ID.100057_1.NAME.links.between.pyk2.and.map.kinases	1.124	0.874	1.446	0.361228	566	0.67301
X.ID.200198_3.NAME.BARD1.signaling.events	0.891	0.694	1.145	0.367817	566	0.677781
X.ID.100132_1.NAME.signal.transduction.through.il1r	0.89	0.691	1.146	0.368	566	0.677781
X.ID.500905_1.NAME.Notch.HLH.transcription.pathway	0.891	0.693	1.146	0.369037	566	0.677781
X.ID.100215_2.NAME.ccr3.signaling.in.eosinophils	1.121	0.873	1.44	0.369322	566	0.677781
X.ID.100241_1.NAME.antisense.pathway	1.12	0.872	1.439	0.373374	566	0.681378
X.ID.100257_1.NAME.the.41bb.dependent.immune.response	1.12	0.872	1.439	0.374063	566	0.681378
X.ID.200135_1.NAME.ErbB2.ErbB3.signaling.events	0.893	0.694	1.148	0.376377	566	0.683054
X.ID.200039_1.NAME.Signaling.events.mediated.by.Hepatocyte.Growth.Factor.Receptor..c.Met.	1.119	0.871	1.437	0.378673	566	0.684686
X.ID.200137_2.NAME.EPHA.forward.signaling	0.893	0.692	1.151	0.380872	566	0.686031
X.ID.100021_1.NAME.telomeres.telomerase.cellular.aging.and.immortality	1.118	0.87	1.438	0.382218	566	0.686031
X.ID.100049_1.NAME.degradation.of.the.rar.and.rxr.by.the.proteasome	0.89	0.685	1.156	0.383915	566	0.686563
X.ID.500328_1.NAME.Inactivation.of.APC.C.via.direct.inhibition.of.the.APC.C.complex	1.116	0.869	1.434	0.389355	566	0.69376
X.ID.200123_1.NAME.IFN.gamma.pathway	0.895	0.695	1.153	0.391011	566	0.694186
X.ID.100149_1.NAME.human.cytomegalovirus.and.map.kinase.pathways	1.114	0.867	1.431	0.397512	566	0.703181
X.ID.100129_3.NAME.il.2.receptor.beta.chain.in.t.cell.activation	1.114	0.866	1.433	0.400616	566	0.7043
X.ID.100114_2.NAME.role.of.mal.in.rho.mediated.activation.of.srf	1.113	0.867	1.43	0.40102	566	0.7043
X.ID.200135_6.NAME.ErbB2.ErbB3.signaling.events	0.898	0.691	1.166	0.418223	566	0.726313
X.ID.200070_2.NAME.LKB1.signaling.events	1.109	0.863	1.423	0.41935	566	0.726313
X.ID.200216_2.NAME.Signaling.events.mediated.by.focal.adhesion.kinase	1.109	0.862	1.426	0.41976	566	0.726313
X.ID.500656_1.NAME.mRNA.Splicing...Minor.Pathway	1.109	0.863	1.425	0.420718	566	0.726313
X.ID.100153_1.NAME.signaling.pathway.from.g.protein.families	1.108	0.862	1.425	0.421934	566	0.726313
X.ID.100052_2.NAME.bone.remodeling	1.108	0.863	1.422	0.422447	566	0.726313
X.ID.200019_4.NAME.Noncanonical.Wnt.signaling.pathway	1.103	0.858	1.417	0.444765	566	0.76201
X.ID.100157_1.NAME.gata3.participate.in.activating.the.th2.cytokine.genes.expression	1.102	0.858	1.416	0.446859	566	0.76293
X.ID.500502_1.NAME.Regulation.of.AMPK.activity.via.LKB1	0.908	0.707	1.166	0.450001	566	0.764032
X.ID.200093_3.NAME.CXCR4.mediated.signaling.events	1.101	0.857	1.414	0.450623	566	0.764032
X.ID.500858_1.NAME.snRNP.Assembly	1.099	0.856	1.412	0.45792	566	0.773727
X.ID.200093_4.NAME.CXCR4.mediated.signaling.events	0.91	0.708	1.17	0.46106	566	0.773741
X.ID.100029_1.NAME.sprouty.regulation.of.tyrosine.kinase.signals	1.099	0.856	1.411	0.461087	566	0.773741
X.ID.100197_1.NAME.regulation.of.spermatogenesis.by.crem	0.911	0.709	1.17	0.46322	566	0.774669
X.ID.200044_2.NAME.S1P3.pathway	1.098	0.854	1.413	0.465042	566	0.775069
X.ID.200156_1.NAME.PDGFR.alpha.signaling.pathway	0.911	0.708	1.171	0.466754	566	0.775287
X.ID.100079_1.NAME.the.information.processing.pathway.at.the.ifn.beta.enhancer	1.098	0.852	1.415	0.470284	566	0.777726
X.ID.200086_1.NAME.Glucocorticoid.receptor.regulatory.network	0.912	0.71	1.172	0.471397	566	0.777726
X.ID.200017_2.NAME.p38.MAPK.signaling.pathway	0.913	0.709	1.175	0.477301	566	0.78386
X.ID.100244_3.NAME.alk.in.cardiac.myocytes	1.095	0.853	1.406	0.478315	566	0.78386
X.ID.500477_2.NAME.Immunoregulatory.interactions.between.a.Lymphoid.and.a.non.Lymphoid.cell	1.096	0.849	1.414	0.48133	566	0.785152
X.ID.500310_1.NAME.Degradation.of.beta.catenin.by.the.destruction.complex	0.914	0.712	1.175	0.48349	566	0.785152
X.ID.200175_6.NAME.Signaling.events.mediated.by.Stem.cell.factor.receptor..c.Kit.	0.915	0.712	1.176	0.486929	566	0.785152
X.ID.100239_1.NAME.adp.ribosylation.factor	1.093	0.851	1.404	0.48708	566	0.785152
X.ID.200168_1.NAME.CXCR3.mediated.signaling.events	0.914	0.709	1.178	0.487115	566	0.785152
X.ID.200161_1.NAME.Signaling.events.mediated.by.the.Hedgehog.family	0.916	0.713	1.176	0.490688	566	0.787286
X.ID.500122_1.NAME.Tight.junction.interactions	1.092	0.849	1.405	0.491652	566	0.787286
X.ID.200020_2.NAME.Atypical.NF.kappaB.pathway	1.088	0.848	1.398	0.506823	566	0.808936
X.ID.100120_1.NAME.internal.ribosome.entry.pathway	0.921	0.717	1.183	0.52146	566	0.825548
X.ID.200203_1.NAME.Paxillin.independent.events.mediated.by.a4b1.and.a4b7	1.085	0.845	1.394	0.521611	566	0.825548
X.ID.200148_2.NAME.C.MYB.transcription.factor.network	0.921	0.717	1.184	0.522285	566	0.825548
X.ID.200113_7.NAME.Ceramide.signaling.pathway	0.921	0.715	1.187	0.524671	566	0.826652
X.ID.200212_1.NAME.VEGFR3.signaling.in.lymphatic.endothelium	1.084	0.844	1.392	0.527756	566	0.827872
X.ID.500428_4.NAME.Class.B.2..Secretin.family.receptors.	1.083	0.843	1.391	0.533029	566	0.827872
X.ID.500134_1.NAME.Regulation.of.Insulin.Secretion	1.083	0.843	1.39	0.534085	566	0.827872
X.ID.200084_1.NAME.IL1.mediated.signaling.events	0.924	0.719	1.186	0.534983	566	0.827872
X.ID.200178_1.NAME.Calcium.signaling.in.the.CD4..TCR.pathway	1.082	0.843	1.39	0.535025	566	0.827872
X.ID.100066_3.NAME.mechanism.of.gene.regulation.by.peroxisome.proliferators.via.ppara	1.082	0.843	1.39	0.535582	566	0.827872
X.ID.100194_1.NAME.ctcf..first.multivalent.nuclear.factor	1.081	0.842	1.389	0.541847	566	0.834921
X.ID.200129_1.NAME.ATF.2.transcription.factor.network	1.081	0.841	1.388	0.544651	566	0.836611
X.ID.100100_1.NAME.pkc.catalyzed.phosphorylation.of.inhibitory.phosphoprotein.of.myosin.phosphatase	1.08	0.841	1.387	0.54661	566	0.836996
X.ID.200070_3.NAME.LKB1.signaling.events	1.08	0.84	1.387	0.549432	566	0.838697
X.ID.500833_1.NAME.Opioid.Signalling	0.925	0.717	1.195	0.55238	566	0.840578
X.ID.100041_1.NAME.rho.cell.motility.signaling.pathway	1.079	0.838	1.391	0.555248	566	0.841552
X.ID.200175_2.NAME.Signaling.events.mediated.by.Stem.cell.factor.receptor..c.Kit.	1.078	0.839	1.385	0.556455	566	0.841552
X.ID.200109_1.NAME.Sumoylation.by.RanBP2.regulates.transcriptional.repression	1.077	0.839	1.384	0.559451	566	0.841709
X.ID.200214_2.NAME.RAC1.signaling.pathway	1.077	0.839	1.384	0.560143	566	0.841709
X.ID.200127_5.NAME.Lissencephaly.gene..LIS1..in.neuronal.migration.and.development	1.077	0.838	1.384	0.561712	566	0.841709
X.ID.100252_2.NAME.agrin.in.postsynaptic.differentiation	1.077	0.836	1.386	0.567483	566	0.847764
X.ID.200083_3.NAME.Netrin.mediated.signaling.events	1.075	0.837	1.381	0.569315	566	0.847916
X.ID.100234_3.NAME.role.of.brca1.brca2.and.atr.in.cancer.susceptibility	1.075	0.837	1.381	0.571654	566	0.848819
X.ID.200093_1.NAME.CXCR4.mediated.signaling.events	1.074	0.837	1.38	0.574198	566	0.850021
X.ID.200175_5.NAME.Signaling.events.mediated.by.Stem.cell.factor.receptor..c.Kit.	1.074	0.835	1.381	0.576622	566	0.850333
X.ID.100236_2.NAME.angiotensin.ii.mediated.activation.of.jnk.pathway.via.pyk2.dependent.signaling	1.075	0.833	1.386	0.57788	566	0.850333
X.ID.200034_1.NAME.HIF.2.alpha.transcription.factor.network	0.932	0.725	1.197	0.581611	566	0.851458
X.ID.200074_1.NAME.Signaling.events.mediated.by.TCPTP	1.072	0.835	1.378	0.584518	566	0.851458
X.ID.100062_1.NAME.prion.pathway	1.072	0.834	1.379	0.585005	566	0.851458
X.ID.200033_1.NAME.Plasma.membrane.estrogen.receptor.signaling	1.074	0.831	1.387	0.585737	566	0.851458
X.ID.100084_1.NAME.hypoxia.and.p53.in.the.cardiovascular.system	1.072	0.834	1.377	0.587838	566	0.851458
X.ID.500655_1.NAME.Processing.of.Capped.Intron.Containing.Pre.mRNA	1.072	0.833	1.379	0.589843	566	0.851458
X.ID.200094_4.NAME.IGF1.pathway	1.071	0.834	1.376	0.590808	566	0.851458
X.ID.500759_1.NAME.Nef.Mediated.CD4.Down.regulation	1.071	0.834	1.375	0.592684	566	0.851658
X.ID.200012_4.NAME.LPA.receptor.mediated.events	0.935	0.728	1.2	0.597166	566	0.85408
X.ID.200122_1.NAME.Integrins.in.angiogenesis	1.07	0.832	1.377	0.598105	566	0.85408
X.ID.500307_1.NAME.PECAM1.interactions	0.935	0.728	1.202	0.601283	566	0.85408
X.ID.100154_1.NAME.inhibition.of.cellular.proliferation.by.gleevec	1.069	0.831	1.376	0.601342	566	0.85408
X.ID.500796_1.NAME.Chylomicron.mediated.lipid.transport	1.069	0.829	1.379	0.605795	566	0.854669
X.ID.100147_1.NAME.role.of.erbb2.in.signal.transduction.and.oncology	1.068	0.83	1.374	0.608247	566	0.854669
X.ID.200090_2.NAME.mTOR.signaling.pathway	1.067	0.83	1.371	0.61405	566	0.854669
X.ID.100118_2.NAME.lectin.induced.complement.pathway	0.938	0.73	1.205	0.615757	566	0.854669
X.ID.200083_1.NAME.Netrin.mediated.signaling.events	0.938	0.73	1.204	0.615846	566	0.854669
X.ID.500014_3.NAME.Golgi.Associated.Vesicle.Biogenesis	1.066	0.829	1.37	0.618278	566	0.854669
X.ID.200201_2.NAME.Endogenous.TLR.signaling	1.065	0.83	1.368	0.620486	566	0.854669
X.ID.100148_1.NAME.control.of.skeletal.myogenesis.by.hdac.and.calcium.calmodulin.dependent.kinase..camk.	1.065	0.829	1.368	0.621871	566	0.854669
X.ID.100170_2.NAME.erk1.erk2.mapk.signaling.pathway	1.065	0.828	1.369	0.625879	566	0.854669
X.ID.200012_5.NAME.LPA.receptor.mediated.events	0.94	0.732	1.207	0.626709	566	0.854669
X.ID.200210_1.NAME.PLK3.signaling.events	0.94	0.732	1.207	0.627663	566	0.854669
X.ID.100159_1.NAME.cell.cycle..g2.m.checkpoint	0.94	0.732	1.208	0.628799	566	0.854669
X.ID.100224_1.NAME.btg.family.proteins.and.cell.cycle.regulation	1.063	0.827	1.366	0.631848	566	0.854669
X.ID.500088_2.NAME.Netrin.1.signaling	1.063	0.827	1.366	0.633755	566	0.854669
X.ID.500090_1.NAME.Netrin.mediated.repulsion.signals	1.063	0.827	1.366	0.633755	566	0.854669
X.ID.200090_4.NAME.mTOR.signaling.pathway	1.063	0.827	1.367	0.634015	566	0.854669
X.ID.100013_3.NAME.toll.like.receptor.pathway	1.062	0.827	1.364	0.63472	566	0.854669
X.ID.100246_1.NAME.protein.kinase.a.at.the.centrosome	1.063	0.825	1.37	0.635143	566	0.854669
X.ID.200136_1.NAME.FOXM1.transcription.factor.network	0.941	0.733	1.209	0.635161	566	0.854669
X.ID.200095_1.NAME.EGF.receptor..ErbB1..signaling.pathway	0.942	0.732	1.211	0.6386	566	0.854669
X.ID.200181_4.NAME.Signaling.events.mediated.by.VEGFR1.and.VEGFR2	0.94	0.726	1.218	0.640171	566	0.854669
X.ID.200208_1.NAME.Downstream.signaling.in.naive.CD8..T.cells	1.064	0.82	1.38	0.640756	566	0.854669
X.ID.200145_2.NAME.Neurotrophic.factor.mediated.Trk.receptor.signaling	0.942	0.734	1.21	0.64226	566	0.854669
X.ID.200098_1.NAME.Ras.signaling.in.the.CD4..TCR.pathway	1.062	0.821	1.374	0.645154	566	0.854669
X.ID.200083_2.NAME.Netrin.mediated.signaling.events	0.943	0.733	1.213	0.646168	566	0.854669
X.ID.500308_1.NAME.Basigin.interactions	0.943	0.734	1.212	0.648763	566	0.854669
X.ID.100210_1.NAME.phosphorylation.of.mek1.by.cdk5.p35.down.regulates.the.map.kinase.pathway	1.06	0.824	1.363	0.648928	566	0.854669
X.ID.100186_1.NAME.repression.of.pain.sensation.by.the.transcriptional.regulator.dream	1.06	0.825	1.362	0.650595	566	0.854669
X.ID.200211_1.NAME.Alpha.synuclein.signaling	1.057	0.823	1.359	0.662937	566	0.868554
X.ID.200013_1.NAME.Insulin.Pathway	1.057	0.821	1.362	0.667038	566	0.871596
X.ID.500556_2.NAME.CDO.in.myogenesis	0.947	0.738	1.216	0.66949	566	0.872474
X.ID.500013_1.NAME.Clathrin.derived.vesicle.budding	0.948	0.738	1.217	0.674416	566	0.873472
X.ID.200163_1.NAME.Nongenotropic.Androgen.signaling	1.056	0.82	1.359	0.674655	566	0.873472
X.ID.200079_2.NAME.Signaling.events.mediated.by.HDAC.Class.I	0.948	0.737	1.219	0.675604	566	0.873472
X.ID.500128_1.NAME.Insulin.Synthesis.and.Processing	0.948	0.737	1.22	0.677792	566	0.873995
X.ID.200079_1.NAME.Signaling.events.mediated.by.HDAC.Class.I	1.054	0.819	1.356	0.683037	566	0.875541
X.ID.500377_1.NAME.Unwinding.of.DNA	1.054	0.818	1.359	0.683875	566	0.875541
X.ID.500060_2.NAME.Formation.of.incision.complex.in.GG.NER	0.949	0.739	1.22	0.684435	566	0.875541
X.ID.500445_3.NAME.MyD88.cascade	1.053	0.82	1.352	0.687691	566	0.875541
X.ID.500515_2.NAME.EGFR.downregulation	1.052	0.819	1.351	0.689672	566	0.875541
X.ID.100053_1.NAME.sumoylation.by.ranbp2.regulates.transcriptional.repression	1.053	0.817	1.357	0.691552	566	0.875541
X.ID.500256_1.NAME.TNF.signaling	1.052	0.818	1.353	0.69266	566	0.875541
X.ID.200175_4.NAME.Signaling.events.mediated.by.Stem.cell.factor.receptor..c.Kit.	1.051	0.819	1.35	0.69502	566	0.875541
X.ID.100212_1.NAME.cdc25.and.chk1.regulatory.pathway.in.response.to.dna.damage	0.951	0.739	1.224	0.696448	566	0.875541
X.ID.200070_1.NAME.LKB1.signaling.events	0.951	0.739	1.224	0.696859	566	0.875541
X.ID.100226_1.NAME.bioactive.peptide.induced.signaling.pathway	1.05	0.816	1.352	0.703337	566	0.878656
X.ID.200207_1.NAME.Trk.receptor.signaling.mediated.by.PI3K.and.PLC.gamma	1.05	0.817	1.348	0.704347	566	0.878656
X.ID.200045_2.NAME.LPA4.mediated.signaling.events	0.953	0.742	1.224	0.704718	566	0.878656
X.ID.100219_1.NAME.carm1.and.regulation.of.the.estrogen.receptor	1.049	0.817	1.347	0.707795	566	0.880253
X.ID.500458_1.NAME.Activation.of.the.AP.1.family.of.transcription.factors	1.048	0.816	1.347	0.71141	566	0.881976
X.ID.100083_1.NAME.p53.signaling.pathway	1.048	0.816	1.346	0.714015	566	0.881976
X.ID.500543_1.NAME.Removal.of.aminoterminal.propeptides.from.gamma.carboxylated.proteins	0.954	0.742	1.227	0.71458	566	0.881976
X.ID.200039_4.NAME.Signaling.events.mediated.by.Hepatocyte.Growth.Factor.Receptor..c.Met.	1.047	0.815	1.344	0.721348	566	0.885847
X.ID.500130_1.NAME.Activation.of.Chaperones.by.ATF6.alpha	1.047	0.815	1.344	0.721442	566	0.885847
X.ID.200024_1.NAME.Signaling.events.mediated.by.HDAC.Class.III	0.955	0.741	1.231	0.72314	566	0.885847
X.ID.200158_1.NAME.Retinoic.acid.receptors.mediated.signaling	0.956	0.744	1.229	0.726282	566	0.887477
X.ID.200076_5.NAME.FAS..CD95..signaling.pathway	1.045	0.813	1.342	0.731588	566	0.891737
X.ID.200114_1.NAME.Direct.p53.effectors	0.958	0.746	1.231	0.737466	566	0.89426
X.ID.500128_2.NAME.Insulin.Synthesis.and.Processing	1.043	0.812	1.341	0.740758	566	0.89426
X.ID.500949_5.NAME.RNA.Polymerase.II.Pre.transcription.Events	1.043	0.811	1.343	0.741302	566	0.89426
X.ID.200168_4.NAME.CXCR3.mediated.signaling.events	1.043	0.812	1.34	0.74265	566	0.89426
X.ID.200175_1.NAME.Signaling.events.mediated.by.Stem.cell.factor.receptor..c.Kit.	1.043	0.811	1.341	0.742784	566	0.89426
X.ID.200189_1.NAME.Insulin.mediated.glucose.transport	1.042	0.812	1.339	0.744796	566	0.894485
X.ID.500101_1.NAME.CHL1.interactions	1.042	0.81	1.34	0.748096	566	0.89562
X.ID.100221_2.NAME.role.of.egf.receptor.transactivation.by.gpcrs.in.cardiac.hypertrophy	0.96	0.747	1.233	0.749397	566	0.89562
X.ID.200114_2.NAME.Direct.p53.effectors	1.041	0.81	1.34	0.751891	566	0.896415
X.ID.200144_1.NAME.PDGFR.beta.signaling.pathway	1.041	0.81	1.338	0.754117	566	0.896887
X.ID.100071_1.NAME.phospholipase.c.delta.in.phospholipid.associated.cell.signaling	1.041	0.808	1.34	0.757762	566	0.89845
X.ID.500120_1.NAME.Adherens.junctions.interactions	0.962	0.749	1.235	0.760092	566	0.89845
X.ID.200025_1.NAME.Glypican.1.network	1.039	0.808	1.336	0.76357	566	0.89845
X.ID.100018_3.NAME.trefoil.factors.initiate.mucosal.healing	0.961	0.743	1.244	0.764706	566	0.89845
X.ID.500043_1.NAME.ATM.mediated.phosphorylation.of.repair.proteins	1.039	0.808	1.335	0.766319	566	0.89845
X.ID.100111_1.NAME.mcalpain.and.friends.in.cell.motility	1.04	0.803	1.346	0.766433	566	0.89845
X.ID.100168_1.NAME.extrinsic.prothrombin.activation.pathway	1.039	0.803	1.345	0.770071	566	0.90056
X.ID.200060_3.NAME.Reelin.signaling.pathway	1.038	0.808	1.332	0.772728	566	0.901182
X.ID.100026_2.NAME.tnf.stress.related.signaling	1.038	0.807	1.334	0.774281	566	0.901182
X.ID.100096_1.NAME.nerve.growth.factor.pathway..ngf.	1.036	0.807	1.331	0.780219	566	0.905907
X.ID.200058_1.NAME.Aurora.C.signaling	1.037	0.801	1.342	0.783762	566	0.905907
X.ID.500121_1.NAME.Nectin.Necl..trans.heterodimerization	1.036	0.806	1.33	0.783886	566	0.905907
X.ID.500441_1.NAME.Olfactory.Signaling.Pathway	1.035	0.806	1.329	0.789251	566	0.90996
X.ID.200151_1.NAME.Syndecan.1.mediated.signaling.events	1.033	0.804	1.326	0.800909	566	0.921233
X.ID.100102_1.NAME.downregulated.of.mta.3.in.er.negative.breast.tumors	1.031	0.803	1.325	0.808948	566	0.926271
X.ID.100039_1.NAME.rna.polymerase.iii.transcription	0.969	0.748	1.254	0.809069	566	0.926271
X.ID.100244_1.NAME.alk.in.cardiac.myocytes	1.032	0.795	1.34	0.813442	566	0.929106
X.ID.200142_1.NAME.E.cadherin.signaling.in.keratinocytes	1.03	0.801	1.324	0.818794	566	0.933044
X.ID.100142_2.NAME.stress.induction.of.hsp.regulation	0.972	0.755	1.25	0.823695	566	0.936452
X.ID.200062_2.NAME.Nectin.adhesion.pathway	1.027	0.8	1.32	0.831805	566	0.940708
X.ID.200005_1.NAME.BCR.signaling.pathway	1.027	0.799	1.32	0.833164	566	0.940708
X.ID.100215_1.NAME.ccr3.signaling.in.eosinophils	1.027	0.8	1.319	0.833199	566	0.940708
X.ID.200004_3.NAME.Endothelins	0.974	0.754	1.257	0.837492	566	0.943382
X.ID.200096_1.NAME.TNF.receptor.signaling.pathway	1.026	0.799	1.317	0.840929	566	0.945058
X.ID.500406_1.NAME.Chemokine.receptors.bind.chemokines	0.975	0.757	1.255	0.844309	566	0.945058
X.ID.200207_2.NAME.Trk.receptor.signaling.mediated.by.PI3K.and.PLC.gamma	1.025	0.798	1.317	0.844766	566	0.945058
X.ID.200145_5.NAME.Neurotrophic.factor.mediated.Trk.receptor.signaling	0.975	0.753	1.264	0.850014	566	0.948763
X.ID.500866_3.NAME.mRNA.Splicing...Major.Pathway	0.977	0.759	1.259	0.859255	566	0.953869
X.ID.200122_3.NAME.Integrins.in.angiogenesis	0.978	0.76	1.257	0.860195	566	0.953869
X.ID.200219_1.NAME.TGF.beta.receptor.signaling	0.978	0.761	1.256	0.860428	566	0.953869
X.ID.200094_1.NAME.IGF1.pathway	1.021	0.795	1.312	0.868663	566	0.957483
X.ID.200215_2.NAME.Regulation.of.retinoblastoma.protein	1.021	0.795	1.313	0.868664	566	0.957483
X.ID.100082_1.NAME.thrombin.signaling.and.protease.activated.receptors	1.021	0.795	1.311	0.871392	566	0.957483
X.ID.200062_1.NAME.Nectin.adhesion.pathway	0.979	0.762	1.259	0.871505	566	0.957483
X.ID.100146_1.NAME.segmentation.clock	1.02	0.792	1.315	0.875512	566	0.957985
X.ID.200113_4.NAME.Ceramide.signaling.pathway	0.98	0.76	1.263	0.875872	566	0.957985
X.ID.500172_1.NAME.Trafficking.of.GluR2.containing.AMPA.receptors	1.021	0.785	1.327	0.879306	566	0.959599
X.ID.500065_1.NAME.Formation.of.transcription.coupled.NER..TC.NER..repair.complex	0.981	0.762	1.263	0.881825	566	0.959649
X.ID.500455_1.NAME.ERK.MAPK.targets	1.019	0.793	1.308	0.883269	566	0.959649
X.ID.200018_1.NAME.GMCSF.mediated.signaling.events	0.982	0.764	1.263	0.888686	566	0.962251
X.ID.200191_1.NAME.Syndecan.3.mediated.signaling.events	0.982	0.765	1.262	0.889965	566	0.962251
X.ID.100039_2.NAME.rna.polymerase.iii.transcription	1.018	0.792	1.307	0.891555	566	0.962251
X.ID.500490_2.NAME.Interleukin.1.signaling	1.017	0.792	1.306	0.89502	566	0.963867
X.ID.200116_1.NAME.p75.NTR..mediated.signaling	0.984	0.766	1.265	0.90248	566	0.96977
X.ID.200118_2.NAME.E.cadherin.signaling.in.the.nascent.adherens.junction	0.985	0.767	1.265	0.906483	566	0.970341
X.ID.200127_4.NAME.Lissencephaly.gene..LIS1..in.neuronal.migration.and.development	0.985	0.766	1.268	0.908269	566	0.970341
X.ID.500991_1.NAME.Cyclin.A.B1.associated.events.during.G2.M.transition	1.015	0.789	1.305	0.908952	566	0.970341
X.ID.200205_1.NAME.S1P2.pathway	1.014	0.789	1.303	0.913459	566	0.972897
X.ID.200031_2.NAME.E2F.transcription.factor.network	1.014	0.789	1.302	0.916295	566	0.972897
X.ID.100091_1.NAME.proteolysis.and.signaling.pathway.of.notch	1.013	0.788	1.302	0.920022	566	0.972897
X.ID.200165_1.NAME.Hedgehog.signaling.events.mediated.by.Gli.proteins	1.013	0.788	1.301	0.922173	566	0.972897
X.ID.100017_1.NAME.tgf.beta.signaling.pathway	0.988	0.769	1.268	0.922649	566	0.972897
X.ID.500128_5.NAME.Insulin.Synthesis.and.Processing	0.988	0.769	1.268	0.923259	566	0.972897
X.ID.200169_1.NAME.Regulation.of.nuclear.beta.catenin.signaling.and.target.gene.transcription	1.012	0.781	1.312	0.927664	566	0.97544
X.ID.200176_3.NAME.EPO.signaling.pathway	1.01	0.786	1.298	0.936181	566	0.980826
X.ID.100189_1.NAME.induction.of.apoptosis.through.dr3.and.dr4.5.death.receptors	1.01	0.786	1.297	0.937737	566	0.980826
X.ID.500689_1.NAME.vRNP.Assembly	0.991	0.77	1.275	0.94095	566	0.980826
X.ID.200085_1.NAME.Role.of.Calcineurin.dependent.NFAT.signaling.in.lymphocytes	1.009	0.786	1.296	0.941084	566	0.980826
X.ID.200013_4.NAME.Insulin.Pathway	0.991	0.772	1.273	0.944739	566	0.980826
X.ID.500575_1.NAME.RNA.Polymerase.I.Transcription.Initiation	1.009	0.785	1.296	0.945049	566	0.980826
X.ID.200092_1.NAME.IL2.mediated.signaling.events	1.008	0.783	1.297	0.949745	566	0.980826
X.ID.100204_1.NAME.apoptotic.signaling.in.response.to.dna.damage	0.992	0.769	1.28	0.951339	566	0.980826
X.ID.500949_3.NAME.RNA.Polymerase.II.Pre.transcription.Events	1.008	0.78	1.302	0.952264	566	0.980826
X.ID.200011_1.NAME.Aurora.B.signaling	1.008	0.781	1.3	0.952803	566	0.980826
X.ID.500102_1.NAME.Neurofascin.interactions	1.007	0.784	1.293	0.957957	566	0.98135
X.ID.500575_2.NAME.RNA.Polymerase.I.Transcription.Initiation	0.993	0.773	1.276	0.958666	566	0.98135
X.ID.200176_6.NAME.EPO.signaling.pathway	1.007	0.782	1.295	0.95932	566	0.98135
X.ID.500993_1.NAME.S6K1.signalling	0.994	0.774	1.277	0.961351	566	0.981379
X.ID.500945_1.NAME.Removal.of.DNA.patch.containing.abasic.residue	1.006	0.783	1.293	0.964052	566	0.982091
X.ID.100037_1.NAME.how.does.salmonella.hijack.a.cell	1.005	0.778	1.298	0.969028	566	0.985112
X.ID.200116_3.NAME.p75.NTR..mediated.signaling	0.996	0.775	1.281	0.97624	566	0.990388
X.ID.200185_1.NAME.Syndecan.2.mediated.signaling.events	0.997	0.771	1.289	0.979131	566	0.991269
X.ID.100150_1.NAME.calcium.signaling.by.hbx.of.hepatitis.b.virus	1.003	0.78	1.289	0.982581	566	0.992711
X.ID.500366_1.NAME.MicroRNA..miRNA..Biogenesis	1.002	0.779	1.288	0.98901	566	0.99715
X.ID.200097_1.NAME.PLK1.signaling.events	1.001	0.778	1.286	0.996561	566	0.999531
X.ID.100116_3.NAME.lissencephaly.gene..lis1..in.neuronal.migration.and.development	1.001	0.779	1.285	0.996584	566	0.999531
X.ID.500068_1.NAME.Fanconi.Anemia.pathway	1	0.778	1.284	0.998597	566	0.999531
X.ID.200220_2.NAME.Notch.mediated.HES.HEY.network	1	0.776	1.289	0.999531	566	0.999531
X.ID.100067_1.NAME.regulation.of.transcriptional.activity.by.pml	NA	NA	NA	NA	NA	NA
X.ID.100072_2.NAME.platelet.amyloid.precursor.protein.pathway	NA	NA	NA	NA	NA	NA
X.ID.100095_1.NAME.ras.independent.pathway.in.nk.cell.mediated.cytotoxicity	NA	NA	NA	NA	NA	NA
X.ID.100172_2.NAME.g.secretase.mediated.erbb4.signaling.pathway	NA	NA	NA	NA	NA	NA
X.ID.200039_3.NAME.Signaling.events.mediated.by.Hepatocyte.Growth.Factor.Receptor..c.Met.	NA	NA	NA	NA	NA	NA
X.ID.200079_3.NAME.Signaling.events.mediated.by.HDAC.Class.I	NA	NA	NA	NA	NA	NA
X.ID.200117_3.NAME.Sphingosine.1.phosphate..S1P..pathway	NA	NA	NA	NA	NA	NA
X.ID.500527_1.NAME.Eukaryotic.Translation.Elongation	NA	NA	NA	NA	NA	NA
X.ID.500695_1.NAME.Viral.RNP.Complexes.in.the.Host.Cell.Nucleus	NA	NA	NA	NA	NA	NA
X.ID.500699_1.NAME.Packaging.of.Eight.RNA.Segments	NA	NA	NA	NA	NA	NA

## Sheet: Supplementary Table 9b (N)
Subnetwork module	HR	95% CI lower	95% CI upper	P	n	Q
X.ID.200050_1.NAME.EPHB.forward.signaling	1.702	1.317	2.2	4.91192e-05	566	0.0118132
X.ID.200197_1.NAME.Ephrin.B.reverse.signaling	1.702	1.317	2.2	4.91192e-05	566	0.0118132
X.ID.100088_2.NAME.nfkb.activation.by.nontypeable.hemophilus.influenzae	1.596	1.236	2.061	0.000336858	566	0.0373919
X.ID.100095_2.NAME.ras.independent.pathway.in.nk.cell.mediated.cytotoxicity	1.573	1.224	2.023	0.000407239	566	0.0373919
X.ID.200040_1.NAME.Signaling.events.mediated.by.PTP1B	1.574	1.223	2.026	0.000421003	566	0.0373919
X.ID.200180_1.NAME.Effects.of.Botulinum.toxin	1.563	1.213	2.013	0.000544165	566	0.0373919
X.ID.500150_1.NAME.Glutamate.Neurotransmitter.Release.Cycle	1.563	1.213	2.013	0.000544165	566	0.0373919
X.ID.500541_1.NAME.Gamma.carboxylation.of.protein.precursors	1.524	1.185	1.96	0.00101677	566	0.0559378
X.ID.100211_1.NAME.role.of.pi3k.subunit.p85.in.regulation.of.actin.organization.and.cell.migration	1.517	1.18	1.951	0.00116858	566	0.0559378
X.ID.200017_3.NAME.p38.MAPK.signaling.pathway	1.536	1.184	1.994	0.00125523	566	0.0559378
X.ID.200183_2.NAME.a6b1.and.a6b4.Integrin.signaling	1.511	1.175	1.942	0.00127924	566	0.0559378
X.ID.100008_1.NAME.ucalpain.and.friends.in.cell.spread	1.505	1.169	1.937	0.00153553	566	0.0574168
X.ID.200159_1.NAME.Signaling.mediated.by.p38.gamma.and.p38.delta	1.506	1.169	1.941	0.00155181	566	0.0574168
X.ID.100089_1.NAME.regulators.of.bone.mineralization	1.5	1.164	1.933	0.00174017	566	0.058886
X.ID.500177_2.NAME.CREB.phophorylation.through.the.activation.of.Ras	1.493	1.157	1.926	0.00207698	566	0.058886
X.ID.100047_2.NAME.ras.signaling.pathway	1.487	1.153	1.917	0.0021999	566	0.058886
X.ID.100167_1.NAME.fas.signaling.pathway..cd95.	1.478	1.151	1.898	0.00222716	566	0.058886
X.ID.100113_1.NAME.mapkinase.signaling.pathway	1.481	1.151	1.905	0.00227134	566	0.058886
X.ID.200076_2.NAME.FAS..CD95..signaling.pathway	1.476	1.149	1.896	0.00232606	566	0.058886
X.ID.200115_3.NAME.Regulation.of.Androgen.receptor.activity	1.472	1.144	1.893	0.00260455	566	0.0603456
X.ID.500179_1.NAME.RSK.activation	1.475	1.145	1.899	0.00263463	566	0.0603456
X.ID.200003_7.NAME.Fc.epsilon.receptor.I.signaling.in.mast.cells	1.46	1.137	1.876	0.00304879	566	0.0657892
X.ID.100098_1.NAME.nfat.and.hypertrophy.of.the.heart.	1.469	1.138	1.898	0.00318879	566	0.0657892
X.ID.200187_2.NAME.Aurora.A.signaling	1.457	1.134	1.873	0.00328262	566	0.0657892
X.ID.100171_3.NAME.role.of.erk5.in.neuronal.survival.pathway	1.455	1.131	1.871	0.00349543	566	0.0672521
X.ID.100119_1.NAME.keratinocyte.differentiation	1.45	1.128	1.865	0.00378032	566	0.0676398
X.ID.200183_1.NAME.a6b1.and.a6b4.Integrin.signaling	1.445	1.125	1.857	0.00400684	566	0.0676398
X.ID.200102_1.NAME.FoxO.family.signaling	1.446	1.124	1.861	0.00407207	566	0.0676398
X.ID.100054_3.NAME.influence.of.ras.and.rho.proteins.on.g1.to.s.transition	1.458	1.127	1.887	0.00407807	566	0.0676398
X.ID.100213_1.NAME.cd40l.signaling.pathway	1.446	1.122	1.864	0.00438595	566	0.0703213
X.ID.100116_4.NAME.lissencephaly.gene..lis1..in.neuronal.migration.and.development	1.437	1.119	1.847	0.00456056	566	0.0707622
X.ID.200206_1.NAME.Trk.receptor.signaling.mediated.by.the.MAPK.pathway	1.435	1.117	1.844	0.00472787	566	0.070951
X.ID.100185_1.NAME.regulation.of.map.kinase.pathways.through.dual.specificity.phosphatases	1.433	1.115	1.841	0.00492602	566	0.070951
X.ID.501001_1.NAME.Mitotic.Telophase..Cytokinesis	0.688	0.528	0.895	0.00529862	566	0.070951
X.ID.500141_1.NAME.Synthesis..Secretion..and.Deacylation.of.Ghrelin	1.445	1.115	1.872	0.00531972	566	0.070951
X.ID.500522_1.NAME.Regulation.of.gene.expression.in.beta.cells	1.431	1.112	1.843	0.00543963	566	0.070951
X.ID.100178_1.NAME.regulation.of.eif.4e.and.p70s6.kinase	1.427	1.11	1.835	0.00555108	566	0.070951
X.ID.100094_1.NAME.actions.of.nitric.oxide.in.the.heart	1.438	1.112	1.858	0.00560528	566	0.070951
X.ID.500306_1.NAME.Tie2.Signaling	1.433	1.109	1.85	0.00586756	566	0.0716726
X.ID.100152_1.NAME.inactivation.of.gsk3.by.akt.causes.accumulation.of.b.catenin.in.alveolar.macrophages	1.43	1.108	1.846	0.0059603	566	0.0716726
X.ID.200126_3.NAME.ErbB1.downstream.signaling	1.42	1.104	1.827	0.00638739	566	0.074935
X.ID.200065_1.NAME.TRAIL.signaling.pathway	1.417	1.102	1.823	0.00664308	566	0.0760791
X.ID.200139_2.NAME.BMP.receptor.signaling	1.404	1.093	1.804	0.00789827	566	0.0879007
X.ID.500405_15.NAME.Peptide.ligand.binding.receptors	1.417	1.095	1.834	0.00810339	566	0.0879007
X.ID.100246_1.NAME.protein.kinase.a.at.the.centrosome	1.412	1.093	1.824	0.00822356	566	0.0879007
X.ID.100195_1.NAME.sumoylation.as.a.mechanism.to.modulate.ctbp.dependent.gene.responses	1.398	1.088	1.795	0.00873367	566	0.0913238
X.ID.100016_1.NAME.chaperones.modulate.interferon.signaling.pathway	1.387	1.08	1.782	0.0104121	566	0.106558
X.ID.100194_1.NAME.ctcf..first.multivalent.nuclear.factor	1.385	1.079	1.779	0.0106951	566	0.107174
X.ID.200125_2.NAME.RXR.and.RAR.heterodimerization.with.other.nuclear.receptor	1.398	1.079	1.811	0.0112578	566	0.11051
X.ID.200093_2.NAME.CXCR4.mediated.signaling.events	1.384	1.074	1.784	0.0119306	566	0.110923
X.ID.200152_1.NAME.p38.signaling.mediated.by.MAPKAP.kinases	1.38	1.073	1.775	0.0121043	566	0.110923
X.ID.100059_2.NAME.phosphoinositides.and.their.downstream.targets	1.378	1.072	1.77	0.0121782	566	0.110923
X.ID.500769_1.NAME.Glycoprotein.hormones	0.688	0.513	0.922	0.012286	566	0.110923
X.ID.100204_2.NAME.apoptotic.signaling.in.response.to.dna.damage	1.377	1.071	1.769	0.0124529	566	0.110923
X.ID.100245_2.NAME.akt.signaling.pathway	1.376	1.068	1.772	0.0135755	566	0.118724
X.ID.200022_1.NAME.Signaling.events.mediated.by.HDAC.Class.II	1.377	1.067	1.778	0.0139708	566	0.12
X.ID.200064_1.NAME.Wnt.signaling.network	1.371	1.065	1.766	0.0144462	566	0.120847
X.ID.200164_1.NAME.Internalization.of.ErbB1	1.371	1.064	1.766	0.0146697	566	0.120847
X.ID.100226_1.NAME.bioactive.peptide.induced.signaling.pathway	1.365	1.063	1.754	0.0148232	566	0.120847
X.ID.200148_1.NAME.C.MYB.transcription.factor.network	1.361	1.059	1.748	0.0158613	566	0.127154
X.ID.200010_1.NAME.ErbB4.signaling.events	1.36	1.056	1.753	0.0173926	566	0.137145
X.ID.500123_1.NAME.Cell.extracellular.matrix.interactions	1.354	1.053	1.741	0.018015	566	0.138187
X.ID.200071_1.NAME.TCR.signaling.in.naive.CD8..T.cells	1.355	1.053	1.744	0.0180994	566	0.138187
X.ID.200079_2.NAME.Signaling.events.mediated.by.HDAC.Class.I	0.74	0.576	0.951	0.0186745	566	0.14035
X.ID.200122_1.NAME.Integrins.in.angiogenesis	1.345	1.047	1.727	0.0203345	566	0.148363
X.ID.500949_5.NAME.RNA.Polymerase.II.Pre.transcription.Events	1.345	1.047	1.728	0.0203575	566	0.148363
X.ID.500294_1.NAME.GPVI.mediated.activation.cascade	1.345	1.046	1.73	0.0210398	566	0.151047
X.ID.200081_1.NAME.Regulation.of.Telomerase	1.344	1.044	1.731	0.0218258	566	0.154385
X.ID.200026_4.NAME.TCR.signaling.in.naive.CD4..T.cells	1.34	1.043	1.723	0.0222014	566	0.154766
X.ID.200188_1.NAME.Arf1.pathway	1.339	1.039	1.725	0.0241336	566	0.164063
X.ID.100218_1.NAME.caspase.cascade.in.apoptosis	1.336	1.038	1.719	0.0242173	566	0.164063
X.ID.200003_1.NAME.Fc.epsilon.receptor.I.signaling.in.mast.cells	1.332	1.037	1.711	0.0248415	566	0.164496
X.ID.500455_1.NAME.ERK.MAPK.targets	1.339	1.037	1.73	0.0252421	566	0.164496
X.ID.100244_1.NAME.alk.in.cardiac.myocytes	1.336	1.036	1.722	0.0253071	566	0.164496
X.ID.100079_1.NAME.the.information.processing.pathway.at.the.ifn.beta.enhancer	1.329	1.034	1.708	0.0260957	566	0.166278
X.ID.500490_3.NAME.Interleukin.1.signaling	1.329	1.034	1.709	0.0263914	566	0.166278
X.ID.100056_1.NAME.rac1.cell.motility.signaling.pathway	1.328	1.033	1.707	0.0266183	566	0.166278
X.ID.100085_1.NAME.p38.mapk.signaling.pathway	1.326	1.032	1.703	0.0271464	566	0.167403
X.ID.200181_3.NAME.Signaling.events.mediated.by.VEGFR1.and.VEGFR2	1.322	1.029	1.699	0.0291748	566	0.175788
X.ID.200171_1.NAME.Regulation.of.cytoplasmic.and.nuclear.SMAD2.3.signaling	1.322	1.029	1.699	0.0292371	566	0.175788
X.ID.500841_1.NAME.DARPP.32.events	1.324	1.028	1.706	0.0297748	566	0.176657
X.ID.100054_1.NAME.influence.of.ras.and.rho.proteins.on.g1.to.s.transition	1.319	1.027	1.695	0.0301162	566	0.176657
X.ID.500592_1.NAME.Signaling.by.BMP	1.324	1.026	1.707	0.030939	566	0.177365
X.ID.200045_1.NAME.LPA4.mediated.signaling.events	1.326	1.026	1.713	0.0309743	566	0.177365
X.ID.500087_1.NAME.NCAM1.interactions	1.324	1.025	1.71	0.0318952	566	0.180489
X.ID.100236_3.NAME.angiotensin.ii.mediated.activation.of.jnk.pathway.via.pyk2.dependent.signaling	1.312	1.022	1.686	0.0332606	566	0.18551
X.ID.200181_1.NAME.Signaling.events.mediated.by.VEGFR1.and.VEGFR2	1.313	1.021	1.689	0.0337176	566	0.18551
X.ID.100201_1.NAME.regulation.of.ck1.cdk5.by.type.1.glutamate.receptors	1.311	1.021	1.685	0.0339394	566	0.18551
X.ID.200220_1.NAME.Notch.mediated.HES.HEY.network	1.31	1.02	1.683	0.0343907	566	0.185864
X.ID.500624_1.NAME.NGF.independant.TRKA.activation	0.761	0.591	0.981	0.0353432	566	0.187199
X.ID.500897_1.NAME.Cyclin.D.associated.events.in.G1	1.309	1.019	1.683	0.035416	566	0.187199
X.ID.200128_1.NAME.Syndecan.4.mediated.signaling.events	1.314	1.018	1.697	0.0358836	566	0.187609
X.ID.100238_1.NAME.oxidative.stress.induced.gene.expression.via.nrf2	0.764	0.594	0.983	0.0365433	566	0.189004
X.ID.200005_3.NAME.BCR.signaling.pathway	1.305	1.016	1.676	0.037481	566	0.190593
X.ID.500693_1.NAME.Viral.mRNA.Translation	1.304	1.015	1.674	0.0376431	566	0.190593
X.ID.500730_1.NAME.Integration.of.provirus	1.303	1.015	1.674	0.0380455	566	0.190624
X.ID.500510_1.NAME.Signaling.by.EGFR	1.301	1.013	1.67	0.0393721	566	0.195237
X.ID.200127_2.NAME.Lissencephaly.gene..LIS1..in.neuronal.migration.and.development	1.301	1.012	1.673	0.0401738	566	0.19718
X.ID.500641_1.NAME.AKT.phosphorylates.targets.in.the.nucleus	1.298	1.011	1.667	0.0410401	566	0.197542
X.ID.200213_2.NAME.FGF.signaling.pathway	1.299	1.011	1.67	0.041069	566	0.197542
X.ID.200126_2.NAME.ErbB1.downstream.signaling	1.297	1.009	1.666	0.0420164	566	0.200098
X.ID.100226_2.NAME.bioactive.peptide.induced.signaling.pathway	1.295	1.008	1.663	0.0427919	566	0.200751
X.ID.200175_7.NAME.Signaling.events.mediated.by.Stem.cell.factor.receptor..c.Kit.	1.295	1.008	1.664	0.0429883	566	0.200751
X.ID.100018_2.NAME.trefoil.factors.initiate.mucosal.healing	1.293	1.006	1.662	0.0447355	566	0.205023
X.ID.100132_2.NAME.signal.transduction.through.il1r	1.292	1.006	1.66	0.0447556	566	0.205023
X.ID.100075_1.NAME.regulation.of.pgc.1a	1.291	1.005	1.657	0.0455957	566	0.205164
X.ID.500755_1.NAME.Nef.and.signal.transduction	1.292	1.005	1.66	0.0456394	566	0.205164
X.ID.500134_1.NAME.Regulation.of.Insulin.Secretion	1.292	1.004	1.663	0.0463986	566	0.206646
X.ID.100047_1.NAME.ras.signaling.pathway	1.289	1.003	1.656	0.0472781	566	0.208184
X.ID.500865_1.NAME.mTOR.signalling	0.774	0.6	0.997	0.0477069	566	0.208184
X.ID.200073_1.NAME.Canonical.Wnt.signaling.pathway	1.288	1.002	1.655	0.0480425	566	0.208184
X.ID.200053_1.NAME.Validated.transcriptional.targets.of.AP1.family.members.Fra1.and.Fra2	1.285	0.999	1.652	0.0508015	566	0.218174
X.ID.100041_1.NAME.rho.cell.motility.signaling.pathway	1.284	0.998	1.652	0.0516294	566	0.219768
X.ID.500866_1.NAME.mRNA.Splicing...Major.Pathway	1.282	0.997	1.648	0.0523918	566	0.221057
X.ID.100022_1.NAME.t.cell.receptor.signaling.pathway	1.28	0.996	1.645	0.0534271	566	0.223169
X.ID.200146_1.NAME.JNK.signaling.in.the.CD4..TCR.pathway	1.284	0.995	1.656	0.0546079	566	0.223169
X.ID.500100_1.NAME.Signal.transduction.by.L1	1.286	0.995	1.663	0.0548243	566	0.223169
X.ID.100002_1.NAME.wnt.signaling.pathway	1.278	0.995	1.643	0.054924	566	0.223169
X.ID.200013_3.NAME.Insulin.Pathway	1.278	0.995	1.641	0.0552124	566	0.223169
X.ID.200052_1.NAME.S1P4.pathway	1.28	0.993	1.652	0.0570952	566	0.226965
X.ID.200072_1.NAME.S1P5.pathway	1.28	0.993	1.652	0.0570952	566	0.226965
X.ID.100181_1.NAME.egf.signaling.pathway	1.27	0.989	1.632	0.0612328	566	0.240119
X.ID.200003_5.NAME.Fc.epsilon.receptor.I.signaling.in.mast.cells	1.27	0.989	1.632	0.0614025	566	0.240119
X.ID.200090_1.NAME.mTOR.signaling.pathway	1.267	0.987	1.628	0.0633823	566	0.244142
X.ID.200181_5.NAME.Signaling.events.mediated.by.VEGFR1.and.VEGFR2	1.268	0.987	1.628	0.0634464	566	0.244142
X.ID.100123_1.NAME.integrin.signaling.pathway	1.266	0.986	1.626	0.0641571	566	0.244917
X.ID.200153_1.NAME.ErbB.receptor.signaling.network	1.266	0.984	1.628	0.0666665	566	0.251683
X.ID.200207_2.NAME.Trk.receptor.signaling.mediated.by.PI3K.and.PLC.gamma	1.267	0.984	1.633	0.0669759	566	0.251683
X.ID.200092_1.NAME.IL2.mediated.signaling.events	0.79	0.612	1.019	0.0692683	566	0.258279
X.ID.200061_2.NAME.Presenilin.action.in.Notch.and.Wnt.signaling	1.262	0.981	1.623	0.0700272	566	0.259101
X.ID.500408_1.NAME.Vasopressin.like.receptors	1.262	0.978	1.628	0.0735312	566	0.26682
X.ID.100066_3.NAME.mechanism.of.gene.regulation.by.peroxisome.proliferators.via.ppara	1.256	0.978	1.613	0.0738573	566	0.26682
X.ID.200067_1.NAME.Signaling.events.regulated.by.Ret.tyrosine.kinase	0.795	0.618	1.023	0.0748896	566	0.26682
X.ID.200019_3.NAME.Noncanonical.Wnt.signaling.pathway	1.256	0.977	1.615	0.0752693	566	0.26682
X.ID.200142_1.NAME.E.cadherin.signaling.in.keratinocytes	1.255	0.977	1.612	0.0752951	566	0.26682
X.ID.200216_1.NAME.Signaling.events.mediated.by.focal.adhesion.kinase	1.256	0.977	1.614	0.0754418	566	0.26682
X.ID.200019_2.NAME.Noncanonical.Wnt.signaling.pathway	1.255	0.975	1.614	0.0773716	566	0.268798
X.ID.200127_6.NAME.Lissencephaly.gene..LIS1..in.neuronal.migration.and.development	1.254	0.975	1.611	0.0775895	566	0.268798
X.ID.100164_1.NAME.fibrinolysis.pathway	1.255	0.975	1.615	0.0776774	566	0.268798
X.ID.500097_1.NAME.L1CAM.interactions	1.251	0.973	1.607	0.0802277	566	0.274184
X.ID.200063_1.NAME.Regulation.of.p38.alpha.and.p38.beta	1.25	0.973	1.606	0.0803742	566	0.274184
X.ID.500799_1.NAME.Hormone.sensitive.lipase..HSL..mediated.triacylglycerol.hydrolysis	1.251	0.971	1.611	0.0834574	566	0.282024
X.ID.500101_1.NAME.CHL1.interactions	1.249	0.971	1.608	0.0838449	566	0.282024
X.ID.500642_1.NAME.Negative.regulation.of.the.PI3K.AKT.network	1.246	0.969	1.6	0.0859449	566	0.28708
X.ID.200077_1.NAME.Circadian.rhythm.pathway	1.244	0.969	1.598	0.0872751	566	0.289513
X.ID.200066_2.NAME.CDC42.signaling.events	1.243	0.968	1.597	0.0886183	566	0.291955
X.ID.200048_1.NAME.Calcineurin.regulated.NFAT.dependent.transcription.in.lymphocytes	1.247	0.966	1.609	0.0903174	566	0.295528
X.ID.100183_1.NAME.phospholipids.as.signalling.intermediaries	1.242	0.966	1.598	0.091257	566	0.296585
X.ID.100064_1.NAME.basic.mechanism.of.action.of.ppara.pparb.d..and.pparg.and.effects.on.gene.expression	1.24	0.965	1.593	0.0930035	566	0.300233
X.ID.100077_2.NAME.pdgf.signaling.pathway	1.239	0.964	1.591	0.0937824	566	0.300729
X.ID.500655_1.NAME.Processing.of.Capped.Intron.Containing.Pre.mRNA	1.239	0.963	1.596	0.095915	566	0.302847
X.ID.500457_1.NAME.CREB.phosphorylation	1.238	0.963	1.592	0.0960808	566	0.302847
X.ID.500667_1.NAME.Telomere.Extension.By.Telomerase	1.237	0.962	1.59	0.09674	566	0.302847
X.ID.200070_2.NAME.LKB1.signaling.events	1.238	0.962	1.594	0.0975465	566	0.302847
X.ID.100170_2.NAME.erk1.erk2.mapk.signaling.pathway	1.235	0.962	1.587	0.0975912	566	0.302847
X.ID.100114_1.NAME.role.of.mal.in.rho.mediated.activation.of.srf	1.236	0.961	1.59	0.0990179	566	0.305305
X.ID.100173_1.NAME.neuroregulin.receptor.degredation.protein.1.controls.erbb3.receptor.recycling	1.234	0.96	1.585	0.100764	566	0.308711
X.ID.100252_1.NAME.agrin.in.postsynaptic.differentiation	1.23	0.957	1.58	0.105383	566	0.320819
X.ID.100084_1.NAME.hypoxia.and.p53.in.the.cardiovascular.system	1.227	0.955	1.577	0.110322	566	0.333742
X.ID.200093_3.NAME.CXCR4.mediated.signaling.events	1.225	0.954	1.573	0.112089	566	0.336967
X.ID.100105_1.NAME.signal.dependent.regulation.of.myogenesis.by.corepressor.mitr	1.221	0.95	1.568	0.118335	566	0.353534
X.ID.200195_1.NAME.HIF.1.alpha.transcription.factor.network	1.219	0.947	1.569	0.124663	566	0.368729
X.ID.500405_21.NAME.Peptide.ligand.binding.receptors	0.822	0.64	1.057	0.126158	566	0.368729
X.ID.100114_2.NAME.role.of.mal.in.rho.mediated.activation.of.srf	1.218	0.946	1.569	0.126487	566	0.368729
X.ID.200181_4.NAME.Signaling.events.mediated.by.VEGFR1.and.VEGFR2	1.218	0.946	1.569	0.126487	566	0.368729
X.ID.200044_1.NAME.S1P3.pathway	0.823	0.64	1.059	0.129545	566	0.370899
X.ID.200117_1.NAME.Sphingosine.1.phosphate..S1P..pathway	0.823	0.64	1.059	0.129545	566	0.370899
X.ID.200205_2.NAME.S1P2.pathway	0.823	0.64	1.059	0.129545	566	0.370899
X.ID.200219_5.NAME.TGF.beta.receptor.signaling	1.211	0.942	1.558	0.135816	566	0.386552
X.ID.200012_3.NAME.LPA.receptor.mediated.events	1.209	0.941	1.554	0.137918	566	0.389523
X.ID.200174_2.NAME.Stabilization.and.expansion.of.the.E.cadherin.adherens.junction	1.209	0.94	1.556	0.138479	566	0.389523
X.ID.100040_1.NAME.double.stranded.rna.induced.gene.expression	1.206	0.939	1.548	0.142801	566	0.399345
X.ID.200012_4.NAME.LPA.receptor.mediated.events	0.83	0.646	1.066	0.144189	566	0.400018
X.ID.200012_1.NAME.LPA.receptor.mediated.events	1.208	0.936	1.56	0.146729	566	0.400018
X.ID.100215_1.NAME.ccr3.signaling.in.eosinophils	1.204	0.937	1.548	0.147546	566	0.400018
X.ID.200204_1.NAME.Cellular.roles.of.Anthrax.toxin	1.204	0.936	1.548	0.147826	566	0.400018
X.ID.500866_3.NAME.mRNA.Splicing...Major.Pathway	0.831	0.646	1.068	0.147903	566	0.400018
X.ID.100062_2.NAME.prion.pathway	0.831	0.647	1.068	0.148032	566	0.400018
X.ID.200061_1.NAME.Presenilin.action.in.Notch.and.Wnt.signaling	1.203	0.936	1.548	0.14929	566	0.401165
X.ID.200116_4.NAME.p75.NTR..mediated.signaling	1.202	0.935	1.545	0.150806	566	0.402987
X.ID.200176_5.NAME.EPO.signaling.pathway	0.832	0.645	1.073	0.157291	566	0.417994
X.ID.200081_2.NAME.Regulation.of.Telomerase	0.836	0.651	1.074	0.160684	566	0.424666
X.ID.200006_1.NAME.Signaling.events.mediated.by.PRL	1.196	0.931	1.535	0.161617	566	0.424797
X.ID.100233_1.NAME.regulation.of.bad.phosphorylation	1.194	0.929	1.535	0.165206	566	0.429179
X.ID.100227_2.NAME.bcr.signaling.pathway	1.194	0.929	1.533	0.165685	566	0.429179
X.ID.100148_1.NAME.control.of.skeletal.myogenesis.by.hdac.and.calcium.calmodulin.dependent.kinase..camk.	1.196	0.928	1.541	0.165975	566	0.429179
X.ID.500609_1.NAME.NRAGE.signals.death.through.JNK	0.837	0.65	1.078	0.167259	566	0.429179
X.ID.200166_2.NAME.Caspase.cascade.in.apoptosis	1.192	0.929	1.531	0.167746	566	0.429179
X.ID.200140_1.NAME.IL3.mediated.signaling.events	0.839	0.654	1.078	0.17065	566	0.4343
X.ID.500796_1.NAME.Chylomicron.mediated.lipid.transport	1.193	0.926	1.538	0.172762	566	0.436056
X.ID.500697_1.NAME.Assembly.of.Viral.Components.at.the.Budding.Site	1.191	0.926	1.533	0.173998	566	0.436056
X.ID.200122_2.NAME.Integrins.in.angiogenesis	1.189	0.926	1.527	0.17406	566	0.436056
X.ID.100066_1.NAME.mechanism.of.gene.regulation.by.peroxisome.proliferators.via.ppara	1.185	0.923	1.522	0.183118	566	0.455327
X.ID.100017_1.NAME.tgf.beta.signaling.pathway	0.844	0.657	1.084	0.183645	566	0.455327
X.ID.100171_1.NAME.role.of.erk5.in.neuronal.survival.pathway	1.183	0.921	1.52	0.188925	566	0.464036
X.ID.200201_1.NAME.Endogenous.TLR.signaling	1.185	0.92	1.528	0.189175	566	0.464036
X.ID.200014_1.NAME.Notch.signaling.pathway	1.183	0.92	1.523	0.190052	566	0.464036
X.ID.200213_1.NAME.FGF.signaling.pathway	0.845	0.655	1.09	0.194358	566	0.472153
X.ID.500556_2.NAME.CDO.in.myogenesis	1.179	0.918	1.514	0.197948	566	0.477472
X.ID.100052_1.NAME.bone.remodeling	1.178	0.917	1.513	0.200355	566	0.477472
X.ID.100250_1.NAME.hemoglobins.chaperone	0.849	0.661	1.091	0.200839	566	0.477472
X.ID.500406_3.NAME.Chemokine.receptors.bind.chemokines	1.178	0.916	1.514	0.201298	566	0.477472
X.ID.500858_1.NAME.snRNP.Assembly	1.177	0.916	1.511	0.201716	566	0.477472
X.ID.100072_1.NAME.platelet.amyloid.precursor.protein.pathway	1.178	0.915	1.517	0.203104	566	0.477472
X.ID.500068_2.NAME.Fanconi.Anemia.pathway	1.181	0.914	1.525	0.203496	566	0.477472
X.ID.500796_2.NAME.Chylomicron.mediated.lipid.transport	1.184	0.912	1.538	0.205504	566	0.477752
X.ID.200116_1.NAME.p75.NTR..mediated.signaling	0.851	0.662	1.093	0.206201	566	0.477752
X.ID.200017_1.NAME.p38.MAPK.signaling.pathway	1.175	0.915	1.509	0.206596	566	0.477752
X.ID.200026_3.NAME.TCR.signaling.in.naive.CD4..T.cells	0.851	0.663	1.094	0.207626	566	0.477838
X.ID.200135_1.NAME.ErbB2.ErbB3.signaling.events	1.174	0.914	1.508	0.209326	566	0.478684
X.ID.500172_1.NAME.Trafficking.of.GluR2.containing.AMPA.receptors	1.173	0.914	1.507	0.209984	566	0.478684
X.ID.100149_1.NAME.human.cytomegalovirus.and.map.kinase.pathways	1.173	0.913	1.507	0.211576	566	0.478722
X.ID.200175_2.NAME.Signaling.events.mediated.by.Stem.cell.factor.receptor..c.Kit.	1.173	0.913	1.507	0.211991	566	0.478722
X.ID.500103_1.NAME.NrCAM.interactions	1.172	0.912	1.505	0.214742	566	0.48122
X.ID.200093_4.NAME.CXCR4.mediated.signaling.events	0.854	0.665	1.096	0.215098	566	0.48122
X.ID.200096_1.NAME.TNF.receptor.signaling.pathway	1.171	0.912	1.506	0.216337	566	0.481751
X.ID.100058_1.NAME.pten.dependent.cell.cycle.arrest.and.apoptosis	1.172	0.911	1.508	0.217411	566	0.481912
X.ID.200096_5.NAME.TNF.receptor.signaling.pathway	1.17	0.911	1.504	0.21849	566	0.482082
X.ID.200176_2.NAME.EPO.signaling.pathway	0.855	0.666	1.099	0.220951	566	0.483321
X.ID.100165_1.NAME.fc.epsilon.receptor.i.signaling.in.mast.cells	1.169	0.91	1.501	0.221062	566	0.483321
X.ID.500938_1.NAME.Ubiquitin.Mediated.Degradation.of.Phosphorylated.Cdc25A	0.856	0.666	1.1	0.223538	566	0.485987
X.ID.500060_2.NAME.Formation.of.incision.complex.in.GG.NER	1.169	0.909	1.503	0.224302	566	0.485987
X.ID.200012_2.NAME.LPA.receptor.mediated.events	1.167	0.908	1.499	0.227976	566	0.490727
X.ID.100018_3.NAME.trefoil.factors.initiate.mucosal.healing	0.857	0.667	1.102	0.22853	566	0.490727
X.ID.100240_1.NAME.generation.of.amyloid.b.peptide.by.ps1	0.858	0.667	1.103	0.232013	566	0.495993
X.ID.200158_1.NAME.Retinoic.acid.receptors.mediated.signaling	1.164	0.906	1.495	0.234563	566	0.499225
X.ID.100162_1.NAME.fmlp.induced.chemokine.gene.expression.in.hmc.1.cells	1.163	0.905	1.495	0.237887	566	0.504068
X.ID.100010_1.NAME.tsp.1.induced.apoptosis.in.microvascular.endothelial.cell	1.162	0.904	1.494	0.239813	566	0.504068
X.ID.200175_3.NAME.Signaling.events.mediated.by.Stem.cell.factor.receptor..c.Kit.	0.861	0.67	1.106	0.240747	566	0.504068
X.ID.200204_2.NAME.Cellular.roles.of.Anthrax.toxin	1.162	0.904	1.494	0.24103	566	0.504068
X.ID.200043_1.NAME.IL12.mediated.signaling.events	1.16	0.903	1.49	0.244853	566	0.509845
X.ID.200137_2.NAME.EPHA.forward.signaling	0.861	0.669	1.109	0.247093	566	0.512292
X.ID.200190_1.NAME.Class.I.PI3K.signaling.events.mediated.by.Akt	1.159	0.902	1.488	0.248976	566	0.513429
X.ID.200079_1.NAME.Signaling.events.mediated.by.HDAC.Class.I	1.159	0.901	1.49	0.249776	566	0.513429
X.ID.100053_1.NAME.sumoylation.by.ranbp2.regulates.transcriptional.repression	1.157	0.901	1.486	0.252645	566	0.515905
X.ID.200083_2.NAME.Netrin.mediated.signaling.events	1.158	0.901	1.488	0.253126	566	0.515905
X.ID.100236_2.NAME.angiotensin.ii.mediated.activation.of.jnk.pathway.via.pyk2.dependent.signaling	1.157	0.9	1.486	0.255137	566	0.517809
X.ID.200182_1.NAME.PAR1.mediated.thrombin.signaling.events	0.865	0.674	1.111	0.257509	566	0.520428
X.ID.100032_1.NAME.map.kinase.inactivation.of.smrt.corepressor	1.155	0.899	1.484	0.259086	566	0.521425
X.ID.100221_2.NAME.role.of.egf.receptor.transactivation.by.gpcrs.in.cardiac.hypertrophy	1.154	0.898	1.483	0.261878	566	0.524847
X.ID.200219_1.NAME.TGF.beta.receptor.signaling	1.152	0.897	1.48	0.266778	566	0.52875
X.ID.200004_2.NAME.Endothelins	1.154	0.896	1.487	0.267023	566	0.52875
X.ID.100174_2.NAME.er.associated.degradation..erad..pathway	1.152	0.897	1.48	0.267123	566	0.52875
X.ID.200211_1.NAME.Alpha.synuclein.signaling	1.15	0.896	1.477	0.272483	566	0.53715
X.ID.100257_1.NAME.the.41bb.dependent.immune.response	1.149	0.895	1.475	0.276694	566	0.538898
X.ID.100255_1.NAME.role.of.nicotinic.acetylcholine.receptors.in.the.regulation.of.apoptosis	1.149	0.894	1.477	0.276731	566	0.538898
X.ID.200207_1.NAME.Trk.receptor.signaling.mediated.by.PI3K.and.PLC.gamma	1.149	0.894	1.477	0.276731	566	0.538898
X.ID.200176_6.NAME.EPO.signaling.pathway	1.149	0.894	1.476	0.278932	566	0.539129
X.ID.200161_1.NAME.Signaling.events.mediated.by.the.Hedgehog.family	0.871	0.678	1.119	0.279092	566	0.539129
X.ID.500905_1.NAME.Notch.HLH.transcription.pathway	0.872	0.679	1.12	0.282824	566	0.544153
X.ID.200214_2.NAME.RAC1.signaling.pathway	1.146	0.893	1.472	0.28418	566	0.544583
X.ID.100169_1.NAME.mets.affect.on.macrophage.differentiation	1.145	0.889	1.475	0.292916	566	0.559097
X.ID.100026_1.NAME.tnf.stress.related.signaling	1.143	0.89	1.468	0.295811	566	0.562392
X.ID.200002_2.NAME.Regulation.of.nuclear.SMAD2.3.signaling	1.142	0.888	1.469	0.299897	566	0.567437
X.ID.100037_1.NAME.how.does.salmonella.hijack.a.cell	1.142	0.888	1.468	0.300824	566	0.567437
X.ID.200083_3.NAME.Netrin.mediated.signaling.events	1.14	0.888	1.464	0.304472	566	0.572075
X.ID.200175_5.NAME.Signaling.events.mediated.by.Stem.cell.factor.receptor..c.Kit.	0.878	0.684	1.128	0.30955	566	0.579352
X.ID.200075_1.NAME.Angiopoietin.receptor.Tie2.mediated.signaling	0.879	0.683	1.13	0.313259	566	0.582489
X.ID.100184_1.NAME.erk.and.pi.3.kinase.are.necessary.for.collagen.binding.in.corneal.epithelia	1.137	0.885	1.46	0.31483	566	0.582489
X.ID.100235_1.NAME.atm.signaling.pathway	0.88	0.685	1.13	0.314859	566	0.582489
X.ID.500477_2.NAME.Immunoregulatory.interactions.between.a.Lymphoid.and.a.non.Lymphoid.cell	0.882	0.687	1.133	0.326616	566	0.598649
X.ID.100145_1.NAME.hypoxia.inducible.factor.in.the.cardivascular.system	0.882	0.687	1.133	0.326793	566	0.598649
X.ID.500043_1.NAME.ATM.mediated.phosphorylation.of.repair.proteins	1.134	0.882	1.457	0.327328	566	0.598649
X.ID.500128_5.NAME.Insulin.Synthesis.and.Processing	0.883	0.687	1.134	0.329299	566	0.599972
X.ID.100101_1.NAME.mtor.signaling.pathway	1.132	0.881	1.453	0.332867	566	0.600006
X.ID.200045_2.NAME.LPA4.mediated.signaling.events	0.881	0.682	1.139	0.333764	566	0.600006
X.ID.100144_1.NAME.hiv.1.nef..negative.effector.of.fas.and.tnf	1.131	0.88	1.452	0.336017	566	0.600006
X.ID.100013_3.NAME.toll.like.receptor.pathway	1.131	0.88	1.452	0.336328	566	0.600006
X.ID.200219_2.NAME.TGF.beta.receptor.signaling	0.885	0.689	1.136	0.336682	566	0.600006
X.ID.200033_1.NAME.Plasma.membrane.estrogen.receptor.signaling	1.133	0.878	1.463	0.336802	566	0.600006
X.ID.100224_1.NAME.btg.family.proteins.and.cell.cycle.regulation	1.131	0.879	1.457	0.339039	566	0.601139
X.ID.100143_1.NAME.hop.pathway.in.cardiac.development	1.129	0.88	1.45	0.340228	566	0.601139
X.ID.100026_2.NAME.tnf.stress.related.signaling	1.13	0.879	1.453	0.341187	566	0.601139
X.ID.200198_3.NAME.BARD1.signaling.events	0.886	0.69	1.138	0.343311	566	0.602673
X.ID.200199_1.NAME.p53.pathway	1.127	0.878	1.448	0.347543	566	0.606186
X.ID.200094_1.NAME.IGF1.pathway	1.127	0.878	1.448	0.347832	566	0.606186
X.ID.100146_1.NAME.segmentation.clock	1.129	0.875	1.457	0.350693	566	0.60767
X.ID.200034_1.NAME.HIF.2.alpha.transcription.factor.network	0.888	0.691	1.14	0.351211	566	0.60767
X.ID.500575_2.NAME.RNA.Polymerase.I.Transcription.Initiation	1.125	0.876	1.445	0.355307	566	0.612555
X.ID.200175_4.NAME.Signaling.events.mediated.by.Stem.cell.factor.receptor..c.Kit.	1.125	0.875	1.447	0.356936	566	0.613164
X.ID.200118_1.NAME.E.cadherin.signaling.in.the.nascent.adherens.junction	1.125	0.875	1.445	0.358658	566	0.613217
X.ID.100039_2.NAME.rna.polymerase.iii.transcription	1.124	0.875	1.444	0.359516	566	0.613217
X.ID.100068_1.NAME.regulation.of.cell.cycle.progression.by.plk3	0.888	0.688	1.146	0.360924	566	0.613443
X.ID.200094_2.NAME.IGF1.pathway	1.123	0.874	1.443	0.365722	566	0.61941
X.ID.500406_1.NAME.Chemokine.receptors.bind.chemokines	0.892	0.694	1.146	0.3706	566	0.62399
X.ID.200097_1.NAME.PLK1.signaling.events	1.121	0.873	1.439	0.371021	566	0.62399
X.ID.100241_1.NAME.antisense.pathway	1.12	0.872	1.439	0.373374	566	0.625177
X.ID.100029_1.NAME.sprouty.regulation.of.tyrosine.kinase.signals	1.12	0.872	1.438	0.374326	566	0.625177
X.ID.200151_1.NAME.Syndecan.1.mediated.signaling.events	1.119	0.871	1.438	0.378292	566	0.625595
X.ID.200060_3.NAME.Reelin.signaling.pathway	1.119	0.871	1.437	0.378807	566	0.625595
X.ID.200198_1.NAME.BARD1.signaling.events	1.119	0.871	1.437	0.379226	566	0.625595
X.ID.200137_1.NAME.EPHA.forward.signaling	1.119	0.871	1.436	0.379854	566	0.625595
X.ID.100021_1.NAME.telomeres.telomerase.cellular.aging.and.immortality	1.118	0.87	1.438	0.382218	566	0.625595
X.ID.100102_1.NAME.downregulated.of.mta.3.in.er.negative.breast.tumors	1.118	0.87	1.436	0.38238	566	0.625595
X.ID.200175_6.NAME.Signaling.events.mediated.by.Stem.cell.factor.receptor..c.Kit.	0.895	0.696	1.151	0.388266	566	0.630209
X.ID.100108_1.NAME.melanocyte.development.and.pigmentation.pathway	1.117	0.869	1.434	0.38859	566	0.630209
X.ID.500458_1.NAME.Activation.of.the.AP.1.family.of.transcription.factors	1.116	0.869	1.434	0.389131	566	0.630209
X.ID.100052_2.NAME.bone.remodeling	1.113	0.867	1.43	0.400526	566	0.64509
X.ID.100123_2.NAME.integrin.signaling.pathway	0.898	0.699	1.155	0.402964	566	0.64509
X.ID.100091_1.NAME.proteolysis.and.signaling.pathway.of.notch	0.899	0.699	1.155	0.403102	566	0.64509
X.ID.100137_1.NAME.skeletal.muscle.hypertrophy.is.regulated.via.akt.mtor.pathway	1.113	0.866	1.429	0.403998	566	0.64509
X.ID.100219_1.NAME.carm1.and.regulation.of.the.estrogen.receptor	0.899	0.7	1.155	0.405026	566	0.64509
X.ID.500128_2.NAME.Insulin.Synthesis.and.Processing	1.111	0.865	1.428	0.408483	566	0.64845
X.ID.500945_1.NAME.Removal.of.DNA.patch.containing.abasic.residue	1.111	0.864	1.428	0.411278	566	0.650739
X.ID.200090_2.NAME.mTOR.signaling.pathway	1.111	0.863	1.429	0.41422	566	0.653245
X.ID.200011_1.NAME.Aurora.B.signaling	1.109	0.864	1.424	0.416571	566	0.654807
X.ID.500656_1.NAME.mRNA.Splicing...Minor.Pathway	1.109	0.863	1.425	0.420718	566	0.659171
X.ID.200074_1.NAME.Signaling.events.mediated.by.TCPTP	1.108	0.862	1.423	0.423968	566	0.660531
X.ID.200178_1.NAME.Calcium.signaling.in.the.CD4..TCR.pathway	1.108	0.862	1.424	0.424918	566	0.660531
X.ID.200156_1.NAME.PDGFR.alpha.signaling.pathway	0.902	0.7	1.162	0.425706	566	0.660531
X.ID.200168_4.NAME.CXCR3.mediated.signaling.events	0.904	0.702	1.162	0.430133	566	0.665254
X.ID.200189_1.NAME.Insulin.mediated.glucose.transport	0.906	0.704	1.166	0.441421	566	0.680524
X.ID.500689_1.NAME.vRNP.Assembly	1.102	0.858	1.416	0.447368	566	0.68541
X.ID.100234_3.NAME.role.of.brca1.brca2.and.atr.in.cancer.susceptibility	1.102	0.858	1.415	0.44744	566	0.68541
X.ID.100014_1.NAME.tnfr2.signaling.pathway	1.1	0.856	1.414	0.454741	566	0.694382
X.ID.500377_1.NAME.Unwinding.of.DNA	0.909	0.706	1.171	0.461508	566	0.697975
X.ID.200181_2.NAME.Signaling.events.mediated.by.VEGFR1.and.VEGFR2	1.098	0.855	1.411	0.463116	566	0.697975
X.ID.100197_1.NAME.regulation.of.spermatogenesis.by.crem	0.911	0.709	1.17	0.46322	566	0.697975
X.ID.100012_1.NAME.tpo.signaling.pathway	1.098	0.855	1.41	0.463635	566	0.697975
X.ID.200145_2.NAME.Neurotrophic.factor.mediated.Trk.receptor.signaling	1.098	0.855	1.41	0.464349	566	0.697975
X.ID.200165_1.NAME.Hedgehog.signaling.events.mediated.by.Gli.proteins	1.096	0.853	1.407	0.473373	566	0.704824
X.ID.500120_1.NAME.Adherens.junctions.interactions	1.096	0.853	1.407	0.473574	566	0.704824
X.ID.100100_1.NAME.pkc.catalyzed.phosphorylation.of.inhibitory.phosphoprotein.of.myosin.phosphatase	1.095	0.853	1.407	0.47503	566	0.704824
X.ID.100132_1.NAME.signal.transduction.through.il1r	1.096	0.851	1.411	0.478623	566	0.704824
X.ID.200095_1.NAME.EGF.receptor..ErbB1..signaling.pathway	0.913	0.71	1.174	0.479144	566	0.704824
X.ID.500112_1.NAME.Maturation.of.Notch.precursor.via.proteolytic.cleavage	1.095	0.851	1.408	0.480547	566	0.704824
X.ID.100038_1.NAME.srebp.control.of.lipid.synthesis	0.914	0.711	1.174	0.480842	566	0.704824
X.ID.200044_2.NAME.S1P3.pathway	1.094	0.851	1.406	0.482561	566	0.704824
X.ID.100212_1.NAME.cdc25.and.chk1.regulatory.pathway.in.response.to.dna.damage	1.094	0.851	1.407	0.483204	566	0.704824
X.ID.500366_1.NAME.MicroRNA..miRNA..Biogenesis	0.914	0.712	1.175	0.483559	566	0.704824
X.ID.200139_1.NAME.BMP.receptor.signaling	1.093	0.849	1.407	0.489426	566	0.71122
X.ID.500122_1.NAME.Tight.junction.interactions	1.092	0.849	1.405	0.491652	566	0.712303
X.ID.100120_1.NAME.internal.ribosome.entry.pathway	0.917	0.714	1.178	0.498166	566	0.719573
X.ID.200173_1.NAME.Signaling.mediated.by.p38.alpha.and.p38.beta	1.09	0.849	1.4	0.500129	566	0.720245
X.ID.200208_2.NAME.Downstream.signaling.in.naive.CD8..T.cells	1.089	0.848	1.399	0.502334	566	0.721262
X.ID.100111_1.NAME.mcalpain.and.friends.in.cell.motility	1.089	0.847	1.401	0.505402	566	0.723507
X.ID.100157_1.NAME.gata3.participate.in.activating.the.th2.cytokine.genes.expression	1.088	0.847	1.398	0.509209	566	0.726794
X.ID.200004_3.NAME.Endothelins	0.919	0.714	1.182	0.511827	566	0.728369
X.ID.200085_1.NAME.Role.of.Calcineurin.dependent.NFAT.signaling.in.lymphocytes	0.921	0.717	1.183	0.520569	566	0.732883
X.ID.200203_1.NAME.Paxillin.independent.events.mediated.by.a4b1.and.a4b7	1.085	0.845	1.394	0.521611	566	0.732883
X.ID.200148_2.NAME.C.MYB.transcription.factor.network	0.921	0.717	1.184	0.522285	566	0.732883
X.ID.200090_4.NAME.mTOR.signaling.pathway	1.085	0.845	1.393	0.523134	566	0.732883
X.ID.500949_3.NAME.RNA.Polymerase.II.Pre.transcription.Events	0.921	0.716	1.186	0.523752	566	0.732883
X.ID.200113_7.NAME.Ceramide.signaling.pathway	0.921	0.715	1.187	0.524671	566	0.732883
X.ID.200116_3.NAME.p75.NTR..mediated.signaling	1.084	0.844	1.393	0.525665	566	0.732883
X.ID.500652_1.NAME.Generic.Transcription.Pathway	1.083	0.843	1.391	0.532054	566	0.739647
X.ID.500490_2.NAME.Interleukin.1.signaling	1.083	0.843	1.391	0.534157	566	0.740431
X.ID.200058_1.NAME.Aurora.C.signaling	0.924	0.719	1.189	0.539595	566	0.744161
X.ID.200012_5.NAME.LPA.receptor.mediated.events	0.925	0.72	1.188	0.539942	566	0.744161
X.ID.100077_1.NAME.pdgf.signaling.pathway	1.081	0.841	1.388	0.543248	566	0.744451
X.ID.100136_2.NAME.igf.1.signaling.pathway	1.081	0.841	1.388	0.543248	566	0.744451
X.ID.200169_1.NAME.Regulation.of.nuclear.beta.catenin.signaling.and.target.gene.transcription	1.08	0.841	1.386	0.548548	566	0.749579
X.ID.100153_1.NAME.signaling.pathway.from.g.protein.families	1.078	0.839	1.385	0.55501	566	0.756259
X.ID.200127_4.NAME.Lissencephaly.gene..LIS1..in.neuronal.migration.and.development	1.078	0.839	1.384	0.558953	566	0.757508
X.ID.200075_2.NAME.Angiopoietin.receptor.Tie2.mediated.signaling	1.077	0.839	1.384	0.559075	566	0.757508
X.ID.200070_3.NAME.LKB1.signaling.events	1.077	0.839	1.383	0.561956	566	0.759272
X.ID.200093_1.NAME.CXCR4.mediated.signaling.events	1.074	0.837	1.38	0.574198	566	0.773639
X.ID.500993_1.NAME.S6K1.signalling	1.074	0.836	1.38	0.576463	566	0.774522
X.ID.500797_2.NAME.HDL.mediated.lipid.transport	1.072	0.834	1.379	0.585039	566	0.783855
X.ID.100154_2.NAME.inhibition.of.cellular.proliferation.by.gleevec	1.072	0.834	1.378	0.589091	566	0.784911
X.ID.200175_1.NAME.Signaling.events.mediated.by.Stem.cell.factor.receptor..c.Kit.	1.072	0.834	1.378	0.589091	566	0.784911
X.ID.200094_4.NAME.IGF1.pathway	1.071	0.834	1.376	0.590808	566	0.784973
X.ID.200105_1.NAME.C.MYC.pathway	1.071	0.833	1.375	0.593293	566	0.784973
X.ID.200004_1.NAME.Endothelins	1.07	0.832	1.377	0.596465	566	0.784973
X.ID.200036_1.NAME.ATR.signaling.pathway	1.069	0.83	1.377	0.603937	566	0.784973
X.ID.500379_1.NAME.Polo.like.kinase.mediated.events	1.068	0.832	1.372	0.604772	566	0.784973
X.ID.100057_1.NAME.links.between.pyk2.and.map.kinases	1.069	0.831	1.374	0.60478	566	0.784973
X.ID.100129_3.NAME.il.2.receptor.beta.chain.in.t.cell.activation	1.069	0.831	1.374	0.60478	566	0.784973
X.ID.100210_1.NAME.phosphorylation.of.mek1.by.cdk5.p35.down.regulates.the.map.kinase.pathway	1.069	0.831	1.374	0.60478	566	0.784973
X.ID.200163_1.NAME.Nongenotropic.Androgen.signaling	1.069	0.831	1.374	0.60478	566	0.784973
X.ID.200066_4.NAME.CDC42.signaling.events	1.068	0.832	1.371	0.606608	566	0.784973
X.ID.500130_1.NAME.Activation.of.Chaperones.by.ATF6.alpha	1.068	0.831	1.372	0.607089	566	0.784973
X.ID.200210_1.NAME.PLK3.signaling.events	0.937	0.73	1.204	0.612847	566	0.789939
X.ID.200191_1.NAME.Syndecan.3.mediated.signaling.events	0.938	0.73	1.205	0.617502	566	0.789939
X.ID.100030_1.NAME.aspirin.blocks.signaling.pathway.involved.in.platelet.activation	1.067	0.826	1.378	0.618072	566	0.789939
X.ID.500014_3.NAME.Golgi.Associated.Vesicle.Biogenesis	1.066	0.829	1.37	0.618278	566	0.789939
X.ID.200201_2.NAME.Endogenous.TLR.signaling	1.065	0.83	1.368	0.620486	566	0.789939
X.ID.200216_2.NAME.Signaling.events.mediated.by.focal.adhesion.kinase	1.065	0.829	1.368	0.620783	566	0.789939
X.ID.200083_1.NAME.Netrin.mediated.signaling.events	1.063	0.827	1.366	0.633755	566	0.800095
X.ID.500088_2.NAME.Netrin.1.signaling	1.063	0.827	1.366	0.633755	566	0.800095
X.ID.500090_1.NAME.Netrin.mediated.repulsion.signals	1.063	0.827	1.366	0.633755	566	0.800095
X.ID.500405_5.NAME.Peptide.ligand.binding.receptors	0.942	0.732	1.211	0.640821	566	0.805012
X.ID.500991_1.NAME.Cyclin.A.B1.associated.events.during.G2.M.transition	0.942	0.734	1.211	0.642459	566	0.805012
X.ID.200084_1.NAME.IL1.mediated.signaling.events	0.942	0.734	1.211	0.642671	566	0.805012
X.ID.200013_1.NAME.Insulin.Pathway	1.061	0.826	1.362	0.64494	566	0.805756
X.ID.100168_1.NAME.extrinsic.prothrombin.activation.pathway	1.062	0.821	1.373	0.648755	566	0.808423
X.ID.200132_1.NAME.AP.1.transcription.factor.network	1.059	0.824	1.36	0.653851	566	0.81259
X.ID.500428_4.NAME.Class.B.2..Secretin.family.receptors.	0.945	0.736	1.213	0.655478	566	0.81259
X.ID.200113_4.NAME.Ceramide.signaling.pathway	0.946	0.735	1.216	0.663161	566	0.820001
X.ID.100096_1.NAME.nerve.growth.factor.pathway..ngf.	1.055	0.821	1.354	0.677094	566	0.830219
X.ID.100150_1.NAME.calcium.signaling.by.hbx.of.hepatitis.b.virus	1.055	0.821	1.354	0.677094	566	0.830219
X.ID.100154_1.NAME.inhibition.of.cellular.proliferation.by.gleevec	1.055	0.821	1.354	0.677094	566	0.830219
X.ID.200003_4.NAME.Fc.epsilon.receptor.I.signaling.in.mast.cells	1.054	0.821	1.354	0.678328	566	0.830219
X.ID.500128_4.NAME.Insulin.Synthesis.and.Processing	1.054	0.818	1.359	0.684623	566	0.835796
X.ID.500445_3.NAME.MyD88.cascade	1.053	0.82	1.352	0.687691	566	0.837416
X.ID.200144_1.NAME.PDGFR.beta.signaling.pathway	1.05	0.817	1.348	0.70453	566	0.855755
X.ID.100098_2.NAME.nfat.and.hypertrophy.of.the.heart.	0.956	0.744	1.227	0.721665	566	0.87401
X.ID.200127_5.NAME.Lissencephaly.gene..LIS1..in.neuronal.migration.and.development	1.046	0.813	1.346	0.723847	566	0.87401
X.ID.500307_1.NAME.PECAM1.interactions	0.956	0.741	1.234	0.728546	566	0.87401
X.ID.200055_1.NAME.Arf6.trafficking.events	0.956	0.742	1.233	0.72989	566	0.87401
X.ID.200136_1.NAME.FOXM1.transcription.factor.network	1.045	0.814	1.342	0.731295	566	0.87401
X.ID.200076_5.NAME.FAS..CD95..signaling.pathway	1.045	0.813	1.342	0.731588	566	0.87401
X.ID.200112_1.NAME.IL2.signaling.events.mediated.by.PI3K	1.045	0.813	1.342	0.732279	566	0.87401
X.ID.100159_1.NAME.cell.cycle..g2.m.checkpoint	1.043	0.812	1.34	0.739263	566	0.878789
X.ID.200134_1.NAME.Urokinase.type.plasminogen.activator..uPA..and.uPAR.mediated.signaling	0.959	0.746	1.231	0.740373	566	0.878789
X.ID.200008_1.NAME.RhoA.signaling.pathway	1.043	0.812	1.34	0.742341	566	0.878789
X.ID.200025_1.NAME.Glypican.1.network	0.959	0.745	1.234	0.743738	566	0.878789
X.ID.200019_4.NAME.Noncanonical.Wnt.signaling.pathway	1.042	0.812	1.339	0.745417	566	0.878789
X.ID.100106_1.NAME.role.of.mitochondria.in.apoptotic.signaling	1.043	0.807	1.347	0.74828	566	0.880007
X.ID.100204_1.NAME.apoptotic.signaling.in.response.to.dna.damage	0.96	0.745	1.239	0.756286	566	0.887253
X.ID.500310_1.NAME.Degradation.of.beta.catenin.by.the.destruction.complex	0.962	0.748	1.236	0.761394	566	0.891072
X.ID.200098_1.NAME.Ras.signaling.in.the.CD4..TCR.pathway	1.039	0.809	1.334	0.765597	566	0.893723
X.ID.100227_1.NAME.bcr.signaling.pathway	0.962	0.743	1.245	0.767375	566	0.893723
X.ID.200215_2.NAME.Regulation.of.retinoblastoma.protein	1.036	0.807	1.331	0.781155	566	0.907574
X.ID.500121_1.NAME.Nectin.Necl..trans.heterodimerization	1.036	0.806	1.33	0.783886	566	0.908553
X.ID.200031_2.NAME.E2F.transcription.factor.network	1.035	0.806	1.328	0.790306	566	0.913385
X.ID.100142_2.NAME.stress.induction.of.hsp.regulation	0.967	0.753	1.243	0.793423	566	0.913385
X.ID.200075_4.NAME.Angiopoietin.receptor.Tie2.mediated.signaling	0.967	0.753	1.243	0.795617	566	0.913385
X.ID.100062_1.NAME.prion.pathway	1.034	0.804	1.328	0.795651	566	0.913385
X.ID.100082_1.NAME.thrombin.signaling.and.protease.activated.receptors	1.032	0.802	1.328	0.805792	566	0.922824
X.ID.100196_1.NAME.activation.of.csk.by.camp.dependent.protein.kinase.inhibits.signaling.through.the.t.cell.receptor	1.031	0.802	1.326	0.811867	566	0.923799
X.ID.200122_3.NAME.Integrins.in.angiogenesis	1.031	0.798	1.333	0.813357	566	0.923799
X.ID.500502_1.NAME.Regulation.of.AMPK.activity.via.LKB1	0.97	0.755	1.247	0.81361	566	0.923799
X.ID.500256_1.NAME.TNF.signaling	1.031	0.801	1.326	0.814326	566	0.923799
X.ID.100116_3.NAME.lissencephaly.gene..lis1..in.neuronal.migration.and.development	1.029	0.801	1.321	0.822841	566	0.928402
X.ID.500575_1.NAME.RNA.Polymerase.I.Transcription.Initiation	0.973	0.756	1.25	0.828216	566	0.928402
X.ID.100071_1.NAME.phospholipase.c.delta.in.phospholipid.associated.cell.signaling	0.973	0.756	1.252	0.831469	566	0.928402
X.ID.200145_5.NAME.Neurotrophic.factor.mediated.Trk.receptor.signaling	0.973	0.758	1.25	0.831595	566	0.928402
X.ID.200062_2.NAME.Nectin.adhesion.pathway	1.027	0.8	1.32	0.831805	566	0.928402
X.ID.200024_1.NAME.Signaling.events.mediated.by.HDAC.Class.III	0.973	0.758	1.25	0.83308	566	0.928402
X.ID.100252_2.NAME.agrin.in.postsynaptic.differentiation	1.027	0.8	1.32	0.833535	566	0.928402
X.ID.100186_1.NAME.repression.of.pain.sensation.by.the.transcriptional.regulator.dream	1.027	0.799	1.32	0.833825	566	0.928402
X.ID.200030_1.NAME.Canonical.NF.kappaB.pathway	1.026	0.799	1.318	0.838518	566	0.930473
X.ID.200062_1.NAME.Nectin.adhesion.pathway	0.975	0.759	1.252	0.841197	566	0.930473
X.ID.500833_1.NAME.Opioid.Signalling	1.026	0.797	1.321	0.841488	566	0.930473
X.ID.200070_1.NAME.LKB1.signaling.events	1.024	0.797	1.317	0.851894	566	0.939819
X.ID.100189_1.NAME.induction.of.apoptosis.through.dr3.and.dr4.5.death.receptors	0.977	0.76	1.255	0.85495	566	0.941032
X.ID.100147_1.NAME.role.of.erbb2.in.signal.transduction.and.oncology	0.978	0.761	1.258	0.863032	566	0.947759
X.ID.200202_1.NAME.N.cadherin.signaling.events	0.979	0.762	1.257	0.866482	566	0.94782
X.ID.200017_2.NAME.p38.MAPK.signaling.pathway	0.979	0.762	1.258	0.869497	566	0.94782
X.ID.500308_1.NAME.Basigin.interactions	0.979	0.761	1.26	0.870529	566	0.94782
X.ID.200086_1.NAME.Glucocorticoid.receptor.regulatory.network	0.98	0.763	1.258	0.872509	566	0.94782
X.ID.200187_1.NAME.Aurora.A.signaling	0.98	0.763	1.258	0.87294	566	0.94782
X.ID.500650_1.NAME.Neurophilin.interactions.with.VEGF.and.VEGFR	1.019	0.794	1.309	0.880054	566	0.953391
X.ID.100118_2.NAME.lectin.induced.complement.pathway	0.981	0.763	1.262	0.883132	566	0.954577
X.ID.200018_1.NAME.GMCSF.mediated.signaling.events	0.982	0.764	1.263	0.888686	566	0.955589
X.ID.100244_3.NAME.alk.in.cardiac.myocytes	0.982	0.765	1.262	0.889853	566	0.955589
X.ID.200020_2.NAME.Atypical.NF.kappaB.pathway	0.982	0.761	1.267	0.890029	566	0.955589
X.ID.200005_4.NAME.BCR.signaling.pathway	1.017	0.791	1.307	0.895504	566	0.95924
X.ID.200129_1.NAME.ATF.2.transcription.factor.network	0.984	0.766	1.264	0.897418	566	0.95924
X.ID.100046_1.NAME.rb.tumor.suppressor.checkpoint.signaling.in.response.to.dna.damage	0.985	0.765	1.267	0.905902	566	0.966154
X.ID.200185_1.NAME.Syndecan.2.mediated.signaling.events	1.015	0.789	1.305	0.907943	566	0.966154
X.ID.200005_1.NAME.BCR.signaling.pathway	1.015	0.79	1.303	0.909912	566	0.966154
X.ID.200039_1.NAME.Signaling.events.mediated.by.Hepatocyte.Growth.Factor.Receptor..c.Met.	1.014	0.789	1.303	0.912707	566	0.966987
X.ID.200212_1.NAME.VEGFR3.signaling.in.lymphatic.endothelium	0.989	0.769	1.272	0.931245	566	0.984459
X.ID.200114_1.NAME.Direct.p53.effectors	0.991	0.771	1.272	0.940488	566	0.989965
X.ID.200168_1.NAME.CXCR3.mediated.signaling.events	1.01	0.785	1.299	0.94057	566	0.989965
X.ID.100239_1.NAME.adp.ribosylation.factor	0.991	0.772	1.272	0.943253	566	0.990021
X.ID.200013_4.NAME.Insulin.Pathway	0.991	0.772	1.273	0.944739	566	0.990021
X.ID.200039_4.NAME.Signaling.events.mediated.by.Hepatocyte.Growth.Factor.Receptor..c.Met.	1.008	0.783	1.297	0.951666	566	0.991722
X.ID.200176_3.NAME.EPO.signaling.pathway	0.992	0.772	1.275	0.952598	566	0.991722
X.ID.200109_1.NAME.Sumoylation.by.RanBP2.regulates.transcriptional.repression	1.007	0.785	1.294	0.95361	566	0.991722
X.ID.500065_1.NAME.Formation.of.transcription.coupled.NER..TC.NER..repair.complex	1.007	0.783	1.294	0.959055	566	0.991722
X.ID.200135_6.NAME.ErbB2.ErbB3.signaling.events	0.993	0.771	1.28	0.959263	566	0.991722
X.ID.200123_1.NAME.IFN.gamma.pathway	1.006	0.783	1.293	0.961046	566	0.991722
X.ID.200138_1.NAME.Hypoxic.and.oxygen.homeostasis.regulation.of.HIF.1.alpha	0.994	0.774	1.277	0.963434	566	0.991722
X.ID.500543_1.NAME.Removal.of.aminoterminal.propeptides.from.gamma.carboxylated.proteins	1.006	0.782	1.293	0.964008	566	0.991722
X.ID.100215_2.NAME.ccr3.signaling.in.eosinophils	1.005	0.783	1.291	0.966495	566	0.991722
X.ID.500441_1.NAME.Olfactory.Signaling.Pathway	1.005	0.781	1.294	0.966981	566	0.991722
X.ID.500102_1.NAME.Neurofascin.interactions	1.005	0.782	1.29	0.971466	566	0.991981
X.ID.500328_1.NAME.Inactivation.of.APC.C.via.direct.inhibition.of.the.APC.C.complex	1.004	0.782	1.29	0.973339	566	0.991981
X.ID.500128_1.NAME.Insulin.Synthesis.and.Processing	1.004	0.782	1.29	0.97342	566	0.991981
X.ID.200205_1.NAME.S1P2.pathway	0.996	0.775	1.28	0.97605	566	0.992558
X.ID.200118_2.NAME.E.cadherin.signaling.in.the.nascent.adherens.junction	1.004	0.78	1.291	0.978205	566	0.992652
X.ID.100083_1.NAME.p53.signaling.pathway	0.998	0.777	1.282	0.987756	566	0.999531
X.ID.200114_2.NAME.Direct.p53.effectors	1.001	0.779	1.285	0.994275	566	0.999531
X.ID.100122_1.NAME.intrinsic.prothrombin.activation.pathway	1.001	0.776	1.29	0.995415	566	0.999531
X.ID.500515_2.NAME.EGFR.downregulation	1	0.778	1.284	0.997659	566	0.999531
X.ID.100129_1.NAME.il.2.receptor.beta.chain.in.t.cell.activation	1	0.779	1.285	0.998206	566	0.999531
X.ID.500068_1.NAME.Fanconi.Anemia.pathway	1	0.778	1.284	0.998597	566	0.999531
X.ID.200220_2.NAME.Notch.mediated.HES.HEY.network	1	0.776	1.289	0.999531	566	0.999531
X.ID.100039_1.NAME.rna.polymerase.iii.transcription	NA	NA	NA	NA	NA	NA
X.ID.100042_2.NAME.visual.signal.transduction	NA	NA	NA	NA	NA	NA
X.ID.100049_1.NAME.degradation.of.the.rar.and.rxr.by.the.proteasome	NA	NA	NA	NA	NA	NA
X.ID.100067_1.NAME.regulation.of.transcriptional.activity.by.pml	NA	NA	NA	NA	NA	NA
X.ID.100072_2.NAME.platelet.amyloid.precursor.protein.pathway	NA	NA	NA	NA	NA	NA
X.ID.100095_1.NAME.ras.independent.pathway.in.nk.cell.mediated.cytotoxicity	NA	NA	NA	NA	NA	NA
X.ID.100172_2.NAME.g.secretase.mediated.erbb4.signaling.pathway	NA	NA	NA	NA	NA	NA
X.ID.200039_3.NAME.Signaling.events.mediated.by.Hepatocyte.Growth.Factor.Receptor..c.Met.	NA	NA	NA	NA	NA	NA
X.ID.200079_3.NAME.Signaling.events.mediated.by.HDAC.Class.I	NA	NA	NA	NA	NA	NA
X.ID.200116_5.NAME.p75.NTR..mediated.signaling	NA	NA	NA	NA	NA	NA
X.ID.200117_3.NAME.Sphingosine.1.phosphate..S1P..pathway	NA	NA	NA	NA	NA	NA
X.ID.200208_1.NAME.Downstream.signaling.in.naive.CD8..T.cells	NA	NA	NA	NA	NA	NA
X.ID.500013_1.NAME.Clathrin.derived.vesicle.budding	NA	NA	NA	NA	NA	NA
X.ID.500014_1.NAME.Golgi.Associated.Vesicle.Biogenesis	NA	NA	NA	NA	NA	NA
X.ID.500490_4.NAME.Interleukin.1.signaling	NA	NA	NA	NA	NA	NA
X.ID.500527_1.NAME.Eukaryotic.Translation.Elongation	NA	NA	NA	NA	NA	NA
X.ID.500695_1.NAME.Viral.RNP.Complexes.in.the.Host.Cell.Nucleus	NA	NA	NA	NA	NA	NA
X.ID.500699_1.NAME.Packaging.of.Eight.RNA.Segments	NA	NA	NA	NA	NA	NA
X.ID.500759_1.NAME.Nef.Mediated.CD4.Down.regulation	NA	NA	NA	NA	NA	NA

## Sheet: Supplementary Table 9c (E)
Subnetwork module	HR	95% CI lower	95% CI upper	P	n	Q
X.ID.500897_1.NAME.Cyclin.D.associated.events.in.G1	1.542	1.2	1.981	0.000712255	566	0.314817
X.ID.200083_3.NAME.Netrin.mediated.signaling.events	0.7	0.545	0.899	0.00521996	566	0.729985
X.ID.100236_3.NAME.angiotensin.ii.mediated.activation.of.jnk.pathway.via.pyk2.dependent.signaling	1.408	1.095	1.81	0.00765746	566	0.729985
X.ID.501001_1.NAME.Mitotic.Telophase..Cytokinesis	0.73	0.567	0.939	0.0142325	566	0.729985
X.ID.500945_1.NAME.Removal.of.DNA.patch.containing.abasic.residue	0.731	0.569	0.94	0.0143996	566	0.729985
X.ID.200097_1.NAME.PLK1.signaling.events	0.733	0.57	0.941	0.0149538	566	0.729985
X.ID.100137_1.NAME.skeletal.muscle.hypertrophy.is.regulated.via.akt.mtor.pathway	1.364	1.062	1.752	0.0150839	566	0.729985
X.ID.200122_1.NAME.Integrins.in.angiogenesis	0.716	0.547	0.938	0.0151951	566	0.729985
X.ID.200019_3.NAME.Noncanonical.Wnt.signaling.pathway	0.735	0.572	0.943	0.01561	566	0.729985
X.ID.200030_1.NAME.Canonical.NF.kappaB.pathway	1.353	1.053	1.739	0.0180683	566	0.729985
X.ID.100227_2.NAME.bcr.signaling.pathway	1.353	1.053	1.738	0.018167	566	0.729985
X.ID.100246_1.NAME.protein.kinase.a.at.the.centrosome	0.745	0.579	0.959	0.0221728	566	0.796933
X.ID.100037_1.NAME.how.does.salmonella.hijack.a.cell	0.743	0.574	0.961	0.0234392	566	0.796933
X.ID.200205_1.NAME.S1P2.pathway	1.319	1.026	1.695	0.0306337	566	0.813262
X.ID.100101_1.NAME.mtor.signaling.pathway	1.317	1.025	1.692	0.0313785	566	0.813262
X.ID.500406_3.NAME.Chemokine.receptors.bind.chemokines	1.323	1.016	1.722	0.0376218	566	0.813262
X.ID.500490_4.NAME.Interleukin.1.signaling	1.305	1.013	1.681	0.0392624	566	0.813262
X.ID.200109_1.NAME.Sumoylation.by.RanBP2.regulates.transcriptional.repression	0.768	0.596	0.99	0.0417482	566	0.813262
X.ID.500490_3.NAME.Interleukin.1.signaling	0.77	0.597	0.993	0.0442162	566	0.813262
X.ID.200083_2.NAME.Netrin.mediated.signaling.events	0.773	0.6	0.995	0.0459849	566	0.813262
X.ID.100039_2.NAME.rna.polymerase.iii.transcription	1.29	1.004	1.658	0.0460699	566	0.813262
X.ID.500306_1.NAME.Tie2.Signaling	0.775	0.601	0.999	0.0489818	566	0.813262
X.ID.200171_1.NAME.Regulation.of.cytoplasmic.and.nuclear.SMAD2.3.signaling	1.311	0.998	1.721	0.0514398	566	0.813262
X.ID.200187_1.NAME.Aurora.A.signaling	0.778	0.604	1.003	0.052645	566	0.813262
X.ID.500307_1.NAME.PECAM1.interactions	0.781	0.607	1.004	0.0540686	566	0.813262
X.ID.100119_1.NAME.keratinocyte.differentiation	1.279	0.995	1.644	0.0544512	566	0.813262
X.ID.200004_2.NAME.Endothelins	0.782	0.609	1.005	0.0544523	566	0.813262
X.ID.100173_1.NAME.neuroregulin.receptor.degredation.protein.1.controls.erbb3.receptor.recycling	0.783	0.609	1.007	0.0563857	566	0.813262
X.ID.200137_1.NAME.EPHA.forward.signaling	1.271	0.99	1.632	0.0599464	566	0.813262
X.ID.100178_1.NAME.regulation.of.eif.4e.and.p70s6.kinase	1.269	0.988	1.63	0.0620543	566	0.813262
X.ID.500575_2.NAME.RNA.Polymerase.I.Transcription.Initiation	0.783	0.605	1.013	0.0630033	566	0.813262
X.ID.200173_1.NAME.Signaling.mediated.by.p38.alpha.and.p38.beta	0.79	0.614	1.016	0.0658557	566	0.813262
X.ID.200132_1.NAME.AP.1.transcription.factor.network	1.275	0.984	1.651	0.0658609	566	0.813262
X.ID.200095_1.NAME.EGF.receptor..ErbB1..signaling.pathway	1.266	0.984	1.629	0.0667203	566	0.813262
X.ID.200174_2.NAME.Stabilization.and.expansion.of.the.E.cadherin.adherens.junction	1.26	0.98	1.62	0.0708928	566	0.813262
X.ID.200115_3.NAME.Regulation.of.Androgen.receptor.activity	0.789	0.611	1.02	0.070965	566	0.813262
X.ID.100077_2.NAME.pdgf.signaling.pathway	0.794	0.617	1.023	0.0746057	566	0.813262
X.ID.200190_1.NAME.Class.I.PI3K.signaling.events.mediated.by.Akt	1.256	0.977	1.614	0.0750544	566	0.813262
X.ID.200137_2.NAME.EPHA.forward.signaling	1.254	0.974	1.616	0.079717	566	0.813262
X.ID.500405_21.NAME.Peptide.ligand.binding.receptors	1.249	0.972	1.605	0.0819261	566	0.813262
X.ID.200198_3.NAME.BARD1.signaling.events	0.801	0.623	1.029	0.082799	566	0.813262
X.ID.500455_1.NAME.ERK.MAPK.targets	0.802	0.624	1.03	0.0833022	566	0.813262
X.ID.200077_1.NAME.Circadian.rhythm.pathway	1.246	0.97	1.601	0.0845204	566	0.813262
X.ID.500065_1.NAME.Formation.of.transcription.coupled.NER..TC.NER..repair.complex	0.798	0.617	1.031	0.084691	566	0.813262
X.ID.100239_1.NAME.adp.ribosylation.factor	1.244	0.968	1.599	0.0881123	566	0.813262
X.ID.100059_2.NAME.phosphoinositides.and.their.downstream.targets	1.241	0.966	1.594	0.0908938	566	0.813262
X.ID.100123_1.NAME.integrin.signaling.pathway	1.24	0.965	1.594	0.0927772	566	0.813262
X.ID.100052_2.NAME.bone.remodeling	0.802	0.619	1.038	0.0931941	566	0.813262
X.ID.100100_1.NAME.pkc.catalyzed.phosphorylation.of.inhibitory.phosphoprotein.of.myosin.phosphatase	0.807	0.629	1.037	0.093692	566	0.813262
X.ID.500797_2.NAME.HDL.mediated.lipid.transport	1.241	0.964	1.597	0.0938017	566	0.813262
X.ID.100147_1.NAME.role.of.erbb2.in.signal.transduction.and.oncology	0.807	0.628	1.038	0.0947699	566	0.813262
X.ID.100042_2.NAME.visual.signal.transduction	1.248	0.959	1.625	0.0989468	566	0.813262
X.ID.200093_3.NAME.CXCR4.mediated.signaling.events	0.811	0.632	1.042	0.101089	566	0.813262
X.ID.200175_7.NAME.Signaling.events.mediated.by.Stem.cell.factor.receptor..c.Kit.	1.232	0.959	1.582	0.102424	566	0.813262
X.ID.100162_1.NAME.fmlp.induced.chemokine.gene.expression.in.hmc.1.cells	1.232	0.958	1.584	0.103591	566	0.813262
X.ID.200050_1.NAME.EPHB.forward.signaling	1.234	0.958	1.589	0.10361	566	0.813262
X.ID.200024_1.NAME.Signaling.events.mediated.by.HDAC.Class.III	0.81	0.627	1.046	0.106776	566	0.813262
X.ID.100105_1.NAME.signal.dependent.regulation.of.myogenesis.by.corepressor.mitr	1.227	0.956	1.576	0.108542	566	0.813262
X.ID.100227_1.NAME.bcr.signaling.pathway	1.23	0.955	1.585	0.10882	566	0.813262
X.ID.500650_1.NAME.Neurophilin.interactions.with.VEGF.and.VEGFR	0.808	0.622	1.05	0.110398	566	0.813262
X.ID.200013_1.NAME.Insulin.Pathway	1.225	0.953	1.573	0.112699	566	0.816603
X.ID.100098_2.NAME.nfat.and.hypertrophy.of.the.heart.	1.222	0.952	1.57	0.116169	566	0.825052
X.ID.200031_2.NAME.E2F.transcription.factor.network	1.23	0.949	1.593	0.117598	566	0.825052
X.ID.500128_4.NAME.Insulin.Synthesis.and.Processing	1.219	0.949	1.566	0.121278	566	0.837578
X.ID.100071_1.NAME.phospholipase.c.delta.in.phospholipid.associated.cell.signaling	1.219	0.947	1.57	0.123629	566	0.840676
X.ID.200061_2.NAME.Presenilin.action.in.Notch.and.Wnt.signaling	1.217	0.946	1.567	0.126197	566	0.84514
X.ID.100066_3.NAME.mechanism.of.gene.regulation.by.peroxisome.proliferators.via.ppara	0.824	0.642	1.058	0.129169	566	0.852132
X.ID.100053_1.NAME.sumoylation.by.ranbp2.regulates.transcriptional.repression	0.818	0.628	1.066	0.136772	566	0.889019
X.ID.200175_2.NAME.Signaling.events.mediated.by.Stem.cell.factor.receptor..c.Kit.	0.828	0.645	1.063	0.139205	566	0.891722
X.ID.200026_4.NAME.TCR.signaling.in.naive.CD4..T.cells	1.207	0.939	1.551	0.141395	566	0.892806
X.ID.200022_1.NAME.Signaling.events.mediated.by.HDAC.Class.II	0.829	0.645	1.066	0.143929	566	0.896008
X.ID.100189_1.NAME.induction.of.apoptosis.through.dr3.and.dr4.5.death.receptors	0.83	0.644	1.071	0.152471	566	0.91984
X.ID.500556_2.NAME.CDO.in.myogenesis	0.833	0.649	1.07	0.15306	566	0.91984
X.ID.200116_4.NAME.p75.NTR..mediated.signaling	1.199	0.934	1.54	0.154137	566	0.91984
X.ID.200017_1.NAME.p38.MAPK.signaling.pathway	1.199	0.933	1.542	0.156081	566	0.91984
X.ID.100145_1.NAME.hypoxia.inducible.factor.in.the.cardivascular.system	1.2	0.931	1.545	0.158713	566	0.923044
X.ID.200219_2.NAME.TGF.beta.receptor.signaling	0.831	0.64	1.079	0.164694	566	0.945388
X.ID.200165_1.NAME.Hedgehog.signaling.events.mediated.by.Gli.proteins	0.836	0.647	1.079	0.168991	566	0.957618
X.ID.200075_1.NAME.Angiopoietin.receptor.Tie2.mediated.signaling	0.84	0.652	1.083	0.17942	566	0.98959
X.ID.500128_1.NAME.Insulin.Synthesis.and.Processing	1.189	0.923	1.531	0.179998	566	0.98959
X.ID.500575_1.NAME.RNA.Polymerase.I.Transcription.Initiation	0.843	0.656	1.083	0.18135	566	0.98959
X.ID.200066_4.NAME.CDC42.signaling.events	0.839	0.645	1.093	0.193918	566	0.995015
X.ID.200178_1.NAME.Calcium.signaling.in.the.CD4..TCR.pathway	1.179	0.918	1.513	0.19777	566	0.995015
X.ID.500294_1.NAME.GPVI.mediated.activation.cascade	0.848	0.66	1.09	0.198395	566	0.995015
X.ID.200219_5.NAME.TGF.beta.receptor.signaling	1.178	0.917	1.513	0.199283	566	0.995015
X.ID.200176_2.NAME.EPO.signaling.pathway	0.849	0.66	1.091	0.200719	566	0.995015
X.ID.500769_1.NAME.Glycoprotein.hormones	0.819	0.601	1.115	0.204098	566	0.995015
X.ID.100171_1.NAME.role.of.erk5.in.neuronal.survival.pathway	1.174	0.914	1.51	0.209052	566	0.995015
X.ID.100083_1.NAME.p53.signaling.pathway	0.852	0.663	1.094	0.209653	566	0.995015
X.ID.200004_1.NAME.Endothelins	1.175	0.913	1.511	0.209883	566	0.995015
X.ID.100169_1.NAME.mets.affect.on.macrophage.differentiation	1.173	0.913	1.506	0.211387	566	0.995015
X.ID.200215_2.NAME.Regulation.of.retinoblastoma.protein	1.172	0.912	1.505	0.214557	566	0.995015
X.ID.100113_1.NAME.mapkinase.signaling.pathway	1.173	0.911	1.51	0.216512	566	0.995015
X.ID.200181_5.NAME.Signaling.events.mediated.by.VEGFR1.and.VEGFR2	1.171	0.911	1.506	0.217268	566	0.995015
X.ID.200020_2.NAME.Atypical.NF.kappaB.pathway	1.172	0.91	1.51	0.217591	566	0.995015
X.ID.200213_1.NAME.FGF.signaling.pathway	0.852	0.66	1.099	0.217964	566	0.995015
X.ID.100170_2.NAME.erk1.erk2.mapk.signaling.pathway	1.169	0.91	1.501	0.222437	566	0.995015
X.ID.200183_2.NAME.a6b1.and.a6b4.Integrin.signaling	1.173	0.906	1.519	0.225868	566	0.995015
X.ID.100102_1.NAME.downregulated.of.mta.3.in.er.negative.breast.tumors	0.856	0.665	1.102	0.228127	566	0.995015
X.ID.200201_1.NAME.Endogenous.TLR.signaling	1.169	0.906	1.509	0.229902	566	0.995015
X.ID.500103_1.NAME.NrCAM.interactions	1.165	0.907	1.496	0.231712	566	0.995015
X.ID.100194_1.NAME.ctcf..first.multivalent.nuclear.factor	0.86	0.67	1.104	0.236783	566	0.995015
X.ID.100029_1.NAME.sprouty.regulation.of.tyrosine.kinase.signals	1.162	0.905	1.492	0.240036	566	0.995015
X.ID.200006_1.NAME.Signaling.events.mediated.by.PRL	1.162	0.904	1.492	0.240643	566	0.995015
X.ID.100132_1.NAME.signal.transduction.through.il1r	0.858	0.662	1.111	0.245151	566	0.995015
X.ID.100221_2.NAME.role.of.egf.receptor.transactivation.by.gpcrs.in.cardiac.hypertrophy	1.16	0.902	1.492	0.24686	566	0.995015
X.ID.200207_2.NAME.Trk.receptor.signaling.mediated.by.PI3K.and.PLC.gamma	1.155	0.899	1.484	0.259971	566	0.995015
X.ID.200189_1.NAME.Insulin.mediated.glucose.transport	0.866	0.674	1.113	0.262486	566	0.995015
X.ID.200061_1.NAME.Presenilin.action.in.Notch.and.Wnt.signaling	1.153	0.898	1.482	0.264807	566	0.995015
X.ID.200017_2.NAME.p38.MAPK.signaling.pathway	1.156	0.894	1.495	0.268102	566	0.995015
X.ID.500655_1.NAME.Processing.of.Capped.Intron.Containing.Pre.mRNA	0.865	0.668	1.119	0.269537	566	0.995015
X.ID.500755_1.NAME.Nef.and.signal.transduction	1.151	0.896	1.478	0.271503	566	0.995015
X.ID.200065_1.NAME.TRAIL.signaling.pathway	1.149	0.894	1.477	0.276771	566	0.995015
X.ID.100183_1.NAME.phospholipids.as.signalling.intermediaries	0.87	0.677	1.119	0.277098	566	0.995015
X.ID.200070_3.NAME.LKB1.signaling.events	1.149	0.89	1.484	0.285158	566	0.995015
X.ID.100114_1.NAME.role.of.mal.in.rho.mediated.activation.of.srf	1.146	0.892	1.473	0.286285	566	0.995015
X.ID.100032_1.NAME.map.kinase.inactivation.of.smrt.corepressor	0.873	0.68	1.121	0.28637	566	0.995015
X.ID.500177_2.NAME.CREB.phophorylation.through.the.activation.of.Ras	0.873	0.678	1.122	0.288153	566	0.995015
X.ID.200039_4.NAME.Signaling.events.mediated.by.Hepatocyte.Growth.Factor.Receptor..c.Met.	1.145	0.891	1.471	0.291164	566	0.995015
X.ID.100077_1.NAME.pdgf.signaling.pathway	1.144	0.891	1.47	0.291273	566	0.995015
X.ID.200013_3.NAME.Insulin.Pathway	0.875	0.681	1.123	0.293812	566	0.995015
X.ID.100054_1.NAME.influence.of.ras.and.rho.proteins.on.g1.to.s.transition	0.875	0.681	1.124	0.296053	566	0.995015
X.ID.200094_1.NAME.IGF1.pathway	0.875	0.681	1.125	0.298568	566	0.995015
X.ID.200026_3.NAME.TCR.signaling.in.naive.CD4..T.cells	1.145	0.886	1.48	0.299231	566	0.995015
X.ID.200127_5.NAME.Lissencephaly.gene..LIS1..in.neuronal.migration.and.development	1.141	0.888	1.466	0.301198	566	0.995015
X.ID.200116_5.NAME.p75.NTR..mediated.signaling	0.876	0.682	1.126	0.301467	566	0.995015
X.ID.500667_1.NAME.Telomere.Extension.By.Telomerase	1.142	0.888	1.469	0.301688	566	0.995015
X.ID.200220_1.NAME.Notch.mediated.HES.HEY.network	1.141	0.885	1.472	0.30806	566	0.995015
X.ID.500014_1.NAME.Golgi.Associated.Vesicle.Biogenesis	0.877	0.682	1.129	0.308356	566	0.995015
X.ID.100234_3.NAME.role.of.brca1.brca2.and.atr.in.cancer.susceptibility	1.139	0.886	1.463	0.310286	566	0.995015
X.ID.200123_1.NAME.IFN.gamma.pathway	0.879	0.683	1.131	0.31542	566	0.995015
X.ID.500256_1.NAME.TNF.signaling	1.136	0.884	1.46	0.318426	566	0.995015
X.ID.500441_1.NAME.Olfactory.Signaling.Pathway	0.88	0.684	1.132	0.318939	566	0.995015
X.ID.500515_2.NAME.EGFR.downregulation	0.881	0.686	1.133	0.32415	566	0.995015
X.ID.100054_3.NAME.influence.of.ras.and.rho.proteins.on.g1.to.s.transition	1.144	0.874	1.496	0.327367	566	0.995015
X.ID.200086_1.NAME.Glucocorticoid.receptor.regulatory.network	0.883	0.687	1.135	0.330696	566	0.995015
X.ID.100245_2.NAME.akt.signaling.pathway	1.132	0.882	1.454	0.331332	566	0.995015
X.ID.200008_1.NAME.RhoA.signaling.pathway	1.132	0.881	1.455	0.332499	566	0.995015
X.ID.200058_1.NAME.Aurora.C.signaling	1.131	0.881	1.453	0.334733	566	0.995015
X.ID.100047_2.NAME.ras.signaling.pathway	1.13	0.88	1.452	0.336973	566	0.995015
X.ID.100233_1.NAME.regulation.of.bad.phosphorylation	1.13	0.88	1.453	0.337819	566	0.995015
X.ID.200011_1.NAME.Aurora.B.signaling	1.133	0.877	1.462	0.338799	566	0.995015
X.ID.100244_3.NAME.alk.in.cardiac.myocytes	0.885	0.689	1.137	0.33948	566	0.995015
X.ID.200145_2.NAME.Neurotrophic.factor.mediated.Trk.receptor.signaling	1.131	0.878	1.456	0.340998	566	0.995015
X.ID.200003_5.NAME.Fc.epsilon.receptor.I.signaling.in.mast.cells	0.888	0.69	1.141	0.352232	566	0.995015
X.ID.200134_1.NAME.Urokinase.type.plasminogen.activator..uPA..and.uPAR.mediated.signaling	0.888	0.692	1.141	0.352945	566	0.995015
X.ID.100016_1.NAME.chaperones.modulate.interferon.signaling.pathway	0.887	0.688	1.143	0.354185	566	0.995015
X.ID.500128_2.NAME.Insulin.Synthesis.and.Processing	1.126	0.876	1.446	0.355093	566	0.995015
X.ID.200136_1.NAME.FOXM1.transcription.factor.network	0.889	0.693	1.142	0.358641	566	0.995015
X.ID.500128_5.NAME.Insulin.Synthesis.and.Processing	0.89	0.693	1.143	0.360713	566	0.995015
X.ID.200048_1.NAME.Calcineurin.regulated.NFAT.dependent.transcription.in.lymphocytes	1.123	0.875	1.443	0.361524	566	0.995015
X.ID.100030_1.NAME.aspirin.blocks.signaling.pathway.involved.in.platelet.activation	1.122	0.873	1.442	0.36671	566	0.995015
X.ID.200063_1.NAME.Regulation.of.p38.alpha.and.p38.beta	1.122	0.874	1.441	0.36674	566	0.995015
X.ID.200188_1.NAME.Arf1.pathway	1.122	0.874	1.441	0.367757	566	0.995015
X.ID.200175_5.NAME.Signaling.events.mediated.by.Stem.cell.factor.receptor..c.Kit.	1.125	0.871	1.452	0.368549	566	0.995015
X.ID.200129_1.NAME.ATF.2.transcription.factor.network	1.124	0.871	1.451	0.3691	566	0.995015
X.ID.200012_5.NAME.LPA.receptor.mediated.events	1.121	0.872	1.44	0.37213	566	0.995015
X.ID.100164_1.NAME.fibrinolysis.pathway	0.893	0.695	1.147	0.374197	566	0.995015
X.ID.100018_2.NAME.trefoil.factors.initiate.mucosal.healing	1.119	0.871	1.439	0.379546	566	0.995015
X.ID.200208_2.NAME.Downstream.signaling.in.naive.CD8..T.cells	1.122	0.867	1.453	0.380121	566	0.995015
X.ID.500642_1.NAME.Negative.regulation.of.the.PI3K.AKT.network	1.119	0.87	1.439	0.380718	566	0.995015
X.ID.500179_1.NAME.RSK.activation	1.118	0.871	1.436	0.38149	566	0.995015
X.ID.100049_1.NAME.degradation.of.the.rar.and.rxr.by.the.proteasome	0.89	0.685	1.156	0.383915	566	0.995015
X.ID.100181_1.NAME.egf.signaling.pathway	1.119	0.869	1.441	0.38524	566	0.995015
X.ID.100238_1.NAME.oxidative.stress.induced.gene.expression.via.nrf2	1.117	0.87	1.435	0.386172	566	0.995015
X.ID.200158_1.NAME.Retinoic.acid.receptors.mediated.signaling	0.896	0.697	1.151	0.390029	566	0.995015
X.ID.100017_1.NAME.tgf.beta.signaling.pathway	0.896	0.697	1.151	0.391262	566	0.995015
X.ID.200114_1.NAME.Direct.p53.effectors	1.118	0.866	1.444	0.391296	566	0.995015
X.ID.100252_2.NAME.agrin.in.postsynaptic.differentiation	0.895	0.694	1.155	0.393505	566	0.995015
X.ID.100218_1.NAME.caspase.cascade.in.apoptosis	0.896	0.697	1.153	0.394437	566	0.995015
X.ID.200183_1.NAME.a6b1.and.a6b4.Integrin.signaling	1.115	0.866	1.435	0.399182	566	0.995015
X.ID.500406_1.NAME.Chemokine.receptors.bind.chemokines	1.116	0.864	1.44	0.401358	566	0.995015
X.ID.500841_1.NAME.DARPP.32.events	1.113	0.864	1.434	0.40637	566	0.995015
X.ID.200019_2.NAME.Noncanonical.Wnt.signaling.pathway	1.114	0.86	1.443	0.412163	566	0.995015
X.ID.200146_1.NAME.JNK.signaling.in.the.CD4..TCR.pathway	1.11	0.864	1.426	0.414879	566	0.995015
X.ID.500087_1.NAME.NCAM1.interactions	0.901	0.699	1.161	0.419435	566	0.995015
X.ID.100154_2.NAME.inhibition.of.cellular.proliferation.by.gleevec	1.109	0.862	1.428	0.419526	566	0.995015
X.ID.500833_1.NAME.Opioid.Signalling	1.113	0.855	1.45	0.425835	566	0.995015
X.ID.200180_1.NAME.Effects.of.Botulinum.toxin	0.904	0.703	1.162	0.42921	566	0.995015
X.ID.100142_2.NAME.stress.induction.of.hsp.regulation	0.905	0.704	1.162	0.432332	566	0.995015
X.ID.500060_2.NAME.Formation.of.incision.complex.in.GG.NER	0.904	0.703	1.163	0.432516	566	0.995015
X.ID.200096_5.NAME.TNF.receptor.signaling.pathway	1.106	0.86	1.424	0.432741	566	0.995015
X.ID.500377_1.NAME.Unwinding.of.DNA	1.106	0.86	1.422	0.434087	566	0.995015
X.ID.200197_1.NAME.Ephrin.B.reverse.signaling	1.104	0.86	1.418	0.437297	566	0.995015
X.ID.200017_3.NAME.p38.MAPK.signaling.pathway	1.104	0.86	1.418	0.437308	566	0.995015
X.ID.100154_1.NAME.inhibition.of.cellular.proliferation.by.gleevec	1.103	0.859	1.418	0.441592	566	0.995015
X.ID.100085_1.NAME.p38.mapk.signaling.pathway	0.907	0.706	1.165	0.442975	566	0.995015
X.ID.200094_2.NAME.IGF1.pathway	1.103	0.858	1.418	0.443149	566	0.995015
X.ID.200181_1.NAME.Signaling.events.mediated.by.VEGFR1.and.VEGFR2	1.103	0.858	1.418	0.443206	566	0.995015
X.ID.200005_4.NAME.BCR.signaling.pathway	1.101	0.857	1.414	0.451086	566	0.995015
X.ID.200138_1.NAME.Hypoxic.and.oxygen.homeostasis.regulation.of.HIF.1.alpha	1.103	0.852	1.428	0.454857	566	0.995015
X.ID.200055_1.NAME.Arf6.trafficking.events	0.908	0.703	1.172	0.457698	566	0.995015
X.ID.500641_1.NAME.AKT.phosphorylates.targets.in.the.nucleus	1.099	0.856	1.412	0.459033	566	0.995015
X.ID.100236_2.NAME.angiotensin.ii.mediated.activation.of.jnk.pathway.via.pyk2.dependent.signaling	1.098	0.854	1.413	0.465842	566	0.995015
X.ID.200085_1.NAME.Role.of.Calcineurin.dependent.NFAT.signaling.in.lymphocytes	0.911	0.71	1.17	0.466926	566	0.995015
X.ID.200211_1.NAME.Alpha.synuclein.signaling	0.91	0.706	1.174	0.469152	566	0.995015
X.ID.500428_4.NAME.Class.B.2..Secretin.family.receptors.	0.912	0.709	1.173	0.47451	566	0.995015
X.ID.500502_1.NAME.Regulation.of.AMPK.activity.via.LKB1	0.912	0.708	1.175	0.476458	566	0.995015
X.ID.100120_1.NAME.internal.ribosome.entry.pathway	0.913	0.711	1.173	0.47728	566	0.995015
X.ID.100098_1.NAME.nfat.and.hypertrophy.of.the.heart.	0.91	0.7	1.182	0.47917	566	0.995015
X.ID.200075_4.NAME.Angiopoietin.receptor.Tie2.mediated.signaling	1.094	0.852	1.405	0.481314	566	0.995015
X.ID.100226_2.NAME.bioactive.peptide.induced.signaling.pathway	1.095	0.851	1.409	0.481394	566	0.995015
X.ID.500102_1.NAME.Neurofascin.interactions	1.094	0.851	1.406	0.481594	566	0.995015
X.ID.500796_2.NAME.Chylomicron.mediated.lipid.transport	1.095	0.85	1.412	0.482421	566	0.995015
X.ID.200181_2.NAME.Signaling.events.mediated.by.VEGFR1.and.VEGFR2	0.914	0.712	1.174	0.482617	566	0.995015
X.ID.500905_1.NAME.Notch.HLH.transcription.pathway	0.913	0.709	1.177	0.482649	566	0.995015
X.ID.100212_1.NAME.cdc25.and.chk1.regulatory.pathway.in.response.to.dna.damage	1.094	0.852	1.404	0.483119	566	0.995015
X.ID.200070_1.NAME.LKB1.signaling.events	0.914	0.71	1.177	0.485635	566	0.995015
X.ID.100088_2.NAME.nfkb.activation.by.nontypeable.hemophilus.influenzae	1.094	0.85	1.407	0.486167	566	0.995015
X.ID.200212_1.NAME.VEGFR3.signaling.in.lymphatic.endothelium	1.093	0.851	1.404	0.487732	566	0.995015
X.ID.200060_3.NAME.Reelin.signaling.pathway	1.09	0.849	1.4	0.497215	566	0.995015
X.ID.200175_3.NAME.Signaling.events.mediated.by.Stem.cell.factor.receptor..c.Kit.	0.918	0.714	1.179	0.501385	566	0.995015
X.ID.100013_3.NAME.toll.like.receptor.pathway	1.089	0.848	1.398	0.505765	566	0.995015
X.ID.100252_1.NAME.agrin.in.postsynaptic.differentiation	0.917	0.71	1.184	0.507305	566	0.995015
X.ID.200144_1.NAME.PDGFR.beta.signaling.pathway	0.919	0.715	1.182	0.509658	566	0.995015
X.ID.100149_1.NAME.human.cytomegalovirus.and.map.kinase.pathways	0.919	0.716	1.181	0.509997	566	0.995015
X.ID.200153_1.NAME.ErbB.receptor.signaling.network	1.087	0.846	1.397	0.511979	566	0.995015
X.ID.200214_2.NAME.RAC1.signaling.pathway	0.92	0.716	1.182	0.514402	566	0.995015
X.ID.200169_1.NAME.Regulation.of.nuclear.beta.catenin.signaling.and.target.gene.transcription	1.088	0.845	1.401	0.515318	566	0.995015
X.ID.500477_2.NAME.Immunoregulatory.interactions.between.a.Lymphoid.and.a.non.Lymphoid.cell	1.087	0.845	1.397	0.516313	566	0.995015
X.ID.200175_4.NAME.Signaling.events.mediated.by.Stem.cell.factor.receptor..c.Kit.	1.086	0.845	1.395	0.519419	566	0.995015
X.ID.500405_15.NAME.Peptide.ligand.binding.receptors	0.921	0.716	1.184	0.519792	566	0.995015
X.ID.500543_1.NAME.Removal.of.aminoterminal.propeptides.from.gamma.carboxylated.proteins	1.086	0.844	1.399	0.52104	566	0.995015
X.ID.500689_1.NAME.vRNP.Assembly	0.919	0.709	1.191	0.522881	566	0.995015
X.ID.500457_1.NAME.CREB.phosphorylation	0.922	0.718	1.184	0.523347	566	0.995015
X.ID.200093_4.NAME.CXCR4.mediated.signaling.events	1.085	0.844	1.393	0.525036	566	0.995015
X.ID.200187_2.NAME.Aurora.A.signaling	0.923	0.718	1.186	0.53096	566	0.995015
X.ID.200185_1.NAME.Syndecan.2.mediated.signaling.events	0.922	0.715	1.189	0.533216	566	0.995015
X.ID.200096_1.NAME.TNF.receptor.signaling.pathway	0.924	0.719	1.187	0.536753	566	0.995015
X.ID.100106_1.NAME.role.of.mitochondria.in.apoptotic.signaling	0.924	0.719	1.188	0.539436	566	0.995015
X.ID.100204_1.NAME.apoptotic.signaling.in.response.to.dna.damage	0.924	0.719	1.188	0.539436	566	0.995015
X.ID.200005_1.NAME.BCR.signaling.pathway	1.081	0.84	1.391	0.545515	566	0.995015
X.ID.100091_1.NAME.proteolysis.and.signaling.pathway.of.notch	1.079	0.84	1.386	0.550018	566	0.995015
X.ID.500112_1.NAME.Maturation.of.Notch.precursor.via.proteolytic.cleavage	1.079	0.84	1.386	0.550018	566	0.995015
X.ID.500405_5.NAME.Peptide.ligand.binding.receptors	0.922	0.705	1.205	0.551286	566	0.995015
X.ID.200066_2.NAME.CDC42.signaling.events	1.078	0.839	1.386	0.556387	566	0.995015
X.ID.500043_1.NAME.ATM.mediated.phosphorylation.of.repair.proteins	0.928	0.722	1.191	0.556536	566	0.995015
X.ID.100108_1.NAME.melanocyte.development.and.pigmentation.pathway	1.079	0.837	1.391	0.556607	566	0.995015
X.ID.200039_1.NAME.Signaling.events.mediated.by.Hepatocyte.Growth.Factor.Receptor..c.Met.	0.928	0.722	1.192	0.557117	566	0.995015
X.ID.100026_1.NAME.tnf.stress.related.signaling	1.077	0.837	1.386	0.562178	566	0.995015
X.ID.200168_1.NAME.CXCR3.mediated.signaling.events	0.929	0.722	1.194	0.563838	566	0.995015
X.ID.200175_6.NAME.Signaling.events.mediated.by.Stem.cell.factor.receptor..c.Kit.	1.076	0.838	1.383	0.564664	566	0.995015
X.ID.200182_1.NAME.PAR1.mediated.thrombin.signaling.events	0.929	0.723	1.194	0.565377	566	0.995015
X.ID.200034_1.NAME.HIF.2.alpha.transcription.factor.network	0.929	0.723	1.194	0.566784	566	0.995015
X.ID.100062_1.NAME.prion.pathway	1.077	0.835	1.389	0.569371	566	0.995015
X.ID.500938_1.NAME.Ubiquitin.Mediated.Degradation.of.Phosphorylated.Cdc25A	0.91	0.658	1.26	0.570988	566	0.995015
X.ID.200079_1.NAME.Signaling.events.mediated.by.HDAC.Class.I	0.928	0.716	1.203	0.572356	566	0.995015
X.ID.200105_1.NAME.C.MYC.pathway	1.075	0.837	1.38	0.572734	566	0.995015
X.ID.100008_1.NAME.ucalpain.and.friends.in.cell.spread	1.076	0.835	1.386	0.572832	566	0.995015
X.ID.500510_1.NAME.Signaling.by.EGFR	1.076	0.834	1.388	0.573861	566	0.995015
X.ID.100072_1.NAME.platelet.amyloid.precursor.protein.pathway	0.931	0.724	1.197	0.575328	566	0.995015
X.ID.500130_1.NAME.Activation.of.Chaperones.by.ATF6.alpha	0.931	0.724	1.197	0.576937	566	0.995015
X.ID.200118_2.NAME.E.cadherin.signaling.in.the.nascent.adherens.junction	1.073	0.836	1.378	0.579001	566	0.995015
X.ID.100038_1.NAME.srebp.control.of.lipid.synthesis	1.073	0.835	1.379	0.580329	566	0.995015
X.ID.200176_6.NAME.EPO.signaling.pathway	0.932	0.726	1.197	0.581532	566	0.995015
X.ID.100152_1.NAME.inactivation.of.gsk3.by.akt.causes.accumulation.of.b.catenin.in.alveolar.macrophages	1.072	0.832	1.38	0.591662	566	0.995015
X.ID.500759_1.NAME.Nef.Mediated.CD4.Down.regulation	1.071	0.834	1.375	0.592684	566	0.995015
X.ID.200127_4.NAME.Lissencephaly.gene..LIS1..in.neuronal.migration.and.development	1.07	0.834	1.374	0.594664	566	0.995015
X.ID.200199_1.NAME.p53.pathway	0.934	0.726	1.203	0.597602	566	0.995015
X.ID.100129_1.NAME.il.2.receptor.beta.chain.in.t.cell.activation	0.935	0.728	1.201	0.600127	566	0.995015
X.ID.100174_2.NAME.er.associated.degradation..erad..pathway	1.069	0.832	1.373	0.602535	566	0.995015
X.ID.200161_1.NAME.Signaling.events.mediated.by.the.Hedgehog.family	0.936	0.729	1.203	0.605562	566	0.995015
X.ID.200043_1.NAME.IL12.mediated.signaling.events	0.936	0.726	1.207	0.610582	566	0.995015
X.ID.500120_1.NAME.Adherens.junctions.interactions	0.937	0.729	1.204	0.611402	566	0.995015
X.ID.200040_1.NAME.Signaling.events.mediated.by.PTP1B	0.937	0.728	1.205	0.611642	566	0.995015
X.ID.100146_1.NAME.segmentation.clock	1.068	0.829	1.376	0.612056	566	0.995015
X.ID.100167_1.NAME.fas.signaling.pathway..cd95.	1.067	0.829	1.374	0.613111	566	0.995015
X.ID.200003_4.NAME.Fc.epsilon.receptor.I.signaling.in.mast.cells	1.067	0.83	1.371	0.615286	566	0.995015
X.ID.100250_1.NAME.hemoglobins.chaperone	0.938	0.73	1.207	0.619414	566	0.995015
X.ID.200127_2.NAME.Lissencephaly.gene..LIS1..in.neuronal.migration.and.development	1.065	0.828	1.371	0.622833	566	0.995015
X.ID.200148_1.NAME.C.MYB.transcription.factor.network	1.065	0.829	1.367	0.624342	566	0.995015
X.ID.100211_1.NAME.role.of.pi3k.subunit.p85.in.regulation.of.actin.organization.and.cell.migration	0.939	0.731	1.207	0.625244	566	0.995015
X.ID.100213_1.NAME.cd40l.signaling.pathway	1.064	0.828	1.366	0.62874	566	0.995015
X.ID.200135_1.NAME.ErbB2.ErbB3.signaling.events	1.064	0.828	1.366	0.62935	566	0.995015
X.ID.200012_3.NAME.LPA.receptor.mediated.events	1.064	0.826	1.371	0.629692	566	0.995015
X.ID.200070_2.NAME.LKB1.signaling.events	0.941	0.733	1.209	0.63584	566	0.995015
X.ID.200102_1.NAME.FoxO.family.signaling	1.062	0.827	1.364	0.63675	566	0.995015
X.ID.200208_1.NAME.Downstream.signaling.in.naive.CD8..T.cells	1.064	0.82	1.38	0.640756	566	0.995015
X.ID.200168_4.NAME.CXCR3.mediated.signaling.events	1.061	0.825	1.364	0.644151	566	0.995015
X.ID.200113_4.NAME.Ceramide.signaling.pathway	1.061	0.823	1.366	0.648704	566	0.995015
X.ID.200071_1.NAME.TCR.signaling.in.naive.CD8..T.cells	1.063	0.816	1.385	0.650068	566	0.995015
X.ID.100210_1.NAME.phosphorylation.of.mek1.by.cdk5.p35.down.regulates.the.map.kinase.pathway	1.059	0.824	1.362	0.654188	566	0.995015
X.ID.100056_1.NAME.rac1.cell.motility.signaling.pathway	0.944	0.735	1.213	0.654233	566	0.995015
X.ID.200012_2.NAME.LPA.receptor.mediated.events	1.059	0.822	1.364	0.658136	566	0.995015
X.ID.100136_2.NAME.igf.1.signaling.pathway	1.058	0.823	1.36	0.658618	566	0.995015
X.ID.500949_5.NAME.RNA.Polymerase.II.Pre.transcription.Events	0.945	0.736	1.214	0.660326	566	0.995015
X.ID.200076_2.NAME.FAS..CD95..signaling.pathway	0.946	0.736	1.215	0.661874	566	0.995015
X.ID.100123_2.NAME.integrin.signaling.pathway	1.057	0.822	1.36	0.663223	566	0.995015
X.ID.500624_1.NAME.NGF.independant.TRKA.activation	1.059	0.819	1.369	0.663506	566	0.995015
X.ID.200081_2.NAME.Regulation.of.Telomerase	0.947	0.737	1.216	0.668402	566	0.995015
X.ID.500730_1.NAME.Integration.of.provirus	0.948	0.738	1.217	0.67343	566	0.995015
X.ID.200135_6.NAME.ErbB2.ErbB3.signaling.events	0.947	0.733	1.222	0.674281	566	0.995015
X.ID.500013_1.NAME.Clathrin.derived.vesicle.budding	0.948	0.738	1.217	0.674416	566	0.995015
X.ID.200090_2.NAME.mTOR.signaling.pathway	1.055	0.821	1.355	0.675315	566	0.995015
X.ID.100084_1.NAME.hypoxia.and.p53.in.the.cardiovascular.system	1.055	0.82	1.358	0.676494	566	0.995015
X.ID.100047_1.NAME.ras.signaling.pathway	0.948	0.738	1.218	0.676814	566	0.995015
X.ID.200175_1.NAME.Signaling.events.mediated.by.Stem.cell.factor.receptor..c.Kit.	0.947	0.732	1.225	0.678672	566	0.995015
X.ID.100082_1.NAME.thrombin.signaling.and.protease.activated.receptors	1.055	0.816	1.363	0.683229	566	0.995015
X.ID.200045_2.NAME.LPA4.mediated.signaling.events	0.95	0.739	1.221	0.688185	566	0.995015
X.ID.100018_3.NAME.trefoil.factors.initiate.mucosal.healing	1.052	0.819	1.352	0.689761	566	0.995015
X.ID.200139_2.NAME.BMP.receptor.signaling	1.054	0.812	1.367	0.693656	566	0.995015
X.ID.100143_1.NAME.hop.pathway.in.cardiac.development	1.052	0.818	1.352	0.695145	566	0.995015
X.ID.200207_1.NAME.Trk.receptor.signaling.mediated.by.PI3K.and.PLC.gamma	0.95	0.734	1.229	0.696586	566	0.995015
X.ID.200098_1.NAME.Ras.signaling.in.the.CD4..TCR.pathway	0.951	0.738	1.226	0.697585	566	0.995015
X.ID.200128_1.NAME.Syndecan.4.mediated.signaling.events	1.051	0.817	1.351	0.699786	566	0.995015
X.ID.100168_1.NAME.extrinsic.prothrombin.activation.pathway	1.049	0.817	1.348	0.707107	566	0.995015
X.ID.200004_3.NAME.Endothelins	1.048	0.813	1.349	0.718297	566	0.995015
X.ID.100226_1.NAME.bioactive.peptide.induced.signaling.pathway	0.956	0.742	1.231	0.725147	566	0.995015
X.ID.200210_1.NAME.PLK3.signaling.events	0.956	0.744	1.228	0.725301	566	0.995015
X.ID.100118_2.NAME.lectin.induced.complement.pathway	0.956	0.743	1.23	0.725877	566	0.995015
X.ID.100022_1.NAME.t.cell.receptor.signaling.pathway	0.956	0.745	1.228	0.727368	566	0.995015
X.ID.100186_1.NAME.repression.of.pain.sensation.by.the.transcriptional.regulator.dream	0.956	0.741	1.233	0.730321	566	0.995015
X.ID.500858_1.NAME.snRNP.Assembly	1.045	0.814	1.342	0.731128	566	0.995015
X.ID.200053_1.NAME.Validated.transcriptional.targets.of.AP1.family.members.Fra1.and.Fra2	0.957	0.743	1.233	0.732212	566	0.995015
X.ID.200003_7.NAME.Fc.epsilon.receptor.I.signaling.in.mast.cells	1.045	0.812	1.344	0.733354	566	0.995015
X.ID.100184_1.NAME.erk.and.pi.3.kinase.are.necessary.for.collagen.binding.in.corneal.epithelia	1.044	0.812	1.342	0.738233	566	0.995015
X.ID.100116_4.NAME.lissencephaly.gene..lis1..in.neuronal.migration.and.development	1.043	0.812	1.339	0.742683	566	0.995015
X.ID.200084_1.NAME.IL1.mediated.signaling.events	0.959	0.743	1.236	0.744219	566	0.995015
X.ID.100058_1.NAME.pten.dependent.cell.cycle.arrest.and.apoptosis	0.96	0.746	1.235	0.74888	566	0.995015
X.ID.200093_2.NAME.CXCR4.mediated.signaling.events	1.041	0.808	1.341	0.754769	566	0.995015
X.ID.100075_1.NAME.regulation.of.pgc.1a	0.961	0.748	1.234	0.755029	566	0.995015
X.ID.200195_1.NAME.HIF.1.alpha.transcription.factor.network	1.039	0.807	1.337	0.766879	566	0.995015
X.ID.100153_1.NAME.signaling.pathway.from.g.protein.families	1.038	0.809	1.333	0.767387	566	0.995015
X.ID.500490_2.NAME.Interleukin.1.signaling	0.963	0.75	1.237	0.769351	566	0.995015
X.ID.100157_1.NAME.gata3.participate.in.activating.the.th2.cytokine.genes.expression	0.963	0.75	1.237	0.769404	566	0.995015
X.ID.500991_1.NAME.Cyclin.A.B1.associated.events.during.G2.M.transition	0.963	0.749	1.239	0.771684	566	0.995015
X.ID.100002_1.NAME.wnt.signaling.pathway	1.038	0.808	1.333	0.77173	566	0.995015
X.ID.200166_2.NAME.Caspase.cascade.in.apoptosis	1.038	0.808	1.333	0.772196	566	0.995015
X.ID.500379_1.NAME.Polo.like.kinase.mediated.events	1.038	0.808	1.333	0.772666	566	0.995015
X.ID.200019_4.NAME.Noncanonical.Wnt.signaling.pathway	1.037	0.807	1.332	0.776363	566	0.995015
X.ID.200075_2.NAME.Angiopoietin.receptor.Tie2.mediated.signaling	0.965	0.751	1.239	0.777784	566	0.995015
X.ID.200219_1.NAME.TGF.beta.receptor.signaling	0.965	0.751	1.239	0.779789	566	0.995015
X.ID.500541_1.NAME.Gamma.carboxylation.of.protein.precursors	0.965	0.752	1.24	0.78177	566	0.995015
X.ID.100144_1.NAME.hiv.1.nef..negative.effector.of.fas.and.tnf	1.037	0.804	1.337	0.782138	566	0.995015
X.ID.200036_1.NAME.ATR.signaling.pathway	1.036	0.804	1.337	0.782966	566	0.995015
X.ID.200151_1.NAME.Syndecan.1.mediated.signaling.events	1.035	0.806	1.329	0.786331	566	0.995015
X.ID.100040_1.NAME.double.stranded.rna.induced.gene.expression	1.035	0.806	1.329	0.78704	566	0.995015
X.ID.200074_1.NAME.Signaling.events.mediated.by.TCPTP	0.966	0.752	1.241	0.787266	566	0.995015
X.ID.200062_1.NAME.Nectin.adhesion.pathway	0.966	0.752	1.241	0.787831	566	0.995015
X.ID.100257_1.NAME.the.41bb.dependent.immune.response	1.035	0.806	1.329	0.788495	566	0.995015
X.ID.200216_2.NAME.Signaling.events.mediated.by.focal.adhesion.kinase	1.035	0.805	1.33	0.789497	566	0.995015
X.ID.200003_1.NAME.Fc.epsilon.receptor.I.signaling.in.mast.cells	1.034	0.804	1.331	0.793353	566	0.995015
X.ID.100185_1.NAME.regulation.of.map.kinase.pathways.through.dual.specificity.phosphatases	0.968	0.754	1.243	0.800535	566	0.995015
X.ID.200139_1.NAME.BMP.receptor.signaling	0.968	0.751	1.247	0.800804	566	0.995015
X.ID.500652_1.NAME.Generic.Transcription.Pathway	0.968	0.751	1.248	0.802298	566	0.995015
X.ID.200116_1.NAME.p75.NTR..mediated.signaling	0.969	0.754	1.246	0.805306	566	0.995015
X.ID.200204_1.NAME.Cellular.roles.of.Anthrax.toxin	1.033	0.799	1.334	0.806191	566	0.995015
X.ID.200010_1.NAME.ErbB4.signaling.events	1.032	0.803	1.325	0.806738	566	0.995015
X.ID.100012_1.NAME.tpo.signaling.pathway	0.969	0.751	1.25	0.808833	566	0.995015
X.ID.100039_1.NAME.rna.polymerase.iii.transcription	0.969	0.748	1.254	0.809069	566	0.995015
X.ID.200083_1.NAME.Netrin.mediated.signaling.events	1.031	0.802	1.326	0.81137	566	0.995015
X.ID.500458_1.NAME.Activation.of.the.AP.1.family.of.transcription.factors	1.031	0.802	1.324	0.813043	566	0.995015
X.ID.100196_1.NAME.activation.of.csk.by.camp.dependent.protein.kinase.inhibits.signaling.through.the.t.cell.receptor	0.971	0.755	1.248	0.816285	566	0.995015
X.ID.500796_1.NAME.Chylomicron.mediated.lipid.transport	1.03	0.802	1.323	0.816501	566	0.995015
X.ID.200033_1.NAME.Plasma.membrane.estrogen.receptor.signaling	1.029	0.801	1.323	0.820641	566	0.995015
X.ID.100095_2.NAME.ras.independent.pathway.in.nk.cell.mediated.cytotoxicity	0.972	0.757	1.248	0.823206	566	0.995015
X.ID.100150_1.NAME.calcium.signaling.by.hbx.of.hepatitis.b.virus	1.029	0.798	1.328	0.823309	566	0.995015
X.ID.200116_3.NAME.p75.NTR..mediated.signaling	0.971	0.752	1.254	0.823322	566	0.995015
X.ID.500101_1.NAME.CHL1.interactions	1.029	0.801	1.321	0.824514	566	0.995015
X.ID.500609_1.NAME.NRAGE.signals.death.through.JNK	1.028	0.801	1.321	0.826239	566	0.995015
X.ID.200181_4.NAME.Signaling.events.mediated.by.VEGFR1.and.VEGFR2	0.971	0.745	1.265	0.826458	566	0.995015
X.ID.200112_1.NAME.IL2.signaling.events.mediated.by.PI3K	1.028	0.8	1.321	0.829851	566	0.995015
X.ID.500993_1.NAME.S6K1.signalling	0.973	0.758	1.249	0.830008	566	0.995015
X.ID.200064_1.NAME.Wnt.signaling.network	0.973	0.755	1.253	0.831064	566	0.995015
X.ID.100094_1.NAME.actions.of.nitric.oxide.in.the.heart	1.027	0.8	1.32	0.831946	566	0.995015
X.ID.500310_1.NAME.Degradation.of.beta.catenin.by.the.destruction.complex	1.027	0.8	1.32	0.832542	566	0.995015
X.ID.200216_1.NAME.Signaling.events.mediated.by.focal.adhesion.kinase	1.027	0.8	1.319	0.833173	566	0.995015
X.ID.500949_3.NAME.RNA.Polymerase.II.Pre.transcription.Events	1.027	0.797	1.324	0.835485	566	0.995015
X.ID.500068_2.NAME.Fanconi.Anemia.pathway	1.026	0.797	1.321	0.839644	566	0.995015
X.ID.100046_1.NAME.rb.tumor.suppressor.checkpoint.signaling.in.response.to.dna.damage	0.974	0.758	1.252	0.839645	566	0.995015
X.ID.500172_1.NAME.Trafficking.of.GluR2.containing.AMPA.receptors	1.026	0.794	1.326	0.844285	566	0.995015
X.ID.100111_1.NAME.mcalpain.and.friends.in.cell.motility	0.975	0.759	1.254	0.845665	566	0.995015
X.ID.100114_2.NAME.role.of.mal.in.rho.mediated.activation.of.srf	0.976	0.755	1.261	0.85123	566	0.995015
X.ID.100219_1.NAME.carm1.and.regulation.of.the.estrogen.receptor	0.977	0.758	1.259	0.858174	566	0.995015
X.ID.100165_1.NAME.fc.epsilon.receptor.i.signaling.in.mast.cells	1.023	0.794	1.319	0.858611	566	0.995015
X.ID.200152_1.NAME.p38.signaling.mediated.by.MAPKAP.kinases	1.023	0.796	1.314	0.859605	566	0.995015
X.ID.500592_1.NAME.Signaling.by.BMP	0.978	0.761	1.258	0.864558	566	0.995015
X.ID.100122_1.NAME.intrinsic.prothrombin.activation.pathway	0.979	0.762	1.257	0.864975	566	0.995015
X.ID.500866_3.NAME.mRNA.Splicing...Major.Pathway	0.979	0.761	1.259	0.866374	566	0.995015
X.ID.200176_5.NAME.EPO.signaling.pathway	1.021	0.794	1.312	0.872778	566	0.995015
X.ID.200045_1.NAME.LPA4.mediated.signaling.events	1.021	0.789	1.322	0.873759	566	0.995015
X.ID.200156_1.NAME.PDGFR.alpha.signaling.pathway	1.02	0.794	1.309	0.878003	566	0.995015
X.ID.100010_1.NAME.tsp.1.induced.apoptosis.in.microvascular.endothelial.cell	1.02	0.794	1.31	0.878119	566	0.995015
X.ID.200079_2.NAME.Signaling.events.mediated.by.HDAC.Class.I	1.02	0.794	1.309	0.879103	566	0.995015
X.ID.100066_1.NAME.mechanism.of.gene.regulation.by.peroxisome.proliferators.via.ppara	0.981	0.763	1.262	0.881848	566	0.995015
X.ID.100041_1.NAME.rho.cell.motility.signaling.pathway	1.018	0.793	1.307	0.888999	566	0.995015
X.ID.500150_1.NAME.Glutamate.Neurotransmitter.Release.Cycle	0.983	0.765	1.262	0.890345	566	0.995015
X.ID.200202_1.NAME.N.cadherin.signaling.events	1.018	0.792	1.307	0.890897	566	0.995015
X.ID.100215_2.NAME.ccr3.signaling.in.eosinophils	1.017	0.791	1.308	0.892698	566	0.995015
X.ID.200126_2.NAME.ErbB1.downstream.signaling	0.983	0.765	1.263	0.893353	566	0.995015
X.ID.100079_1.NAME.the.information.processing.pathway.at.the.ifn.beta.enhancer	1.017	0.791	1.306	0.897629	566	0.995015
X.ID.200126_3.NAME.ErbB1.downstream.signaling	1.016	0.79	1.308	0.899529	566	0.995015
X.ID.200012_4.NAME.LPA.receptor.mediated.events	1.016	0.79	1.306	0.900494	566	0.995015
X.ID.100215_1.NAME.ccr3.signaling.in.eosinophils	0.984	0.766	1.264	0.902131	566	0.995015
X.ID.100244_1.NAME.alk.in.cardiac.myocytes	0.983	0.735	1.315	0.906382	566	0.995015
X.ID.500308_1.NAME.Basigin.interactions	0.985	0.764	1.27	0.908125	566	0.995015
X.ID.200081_1.NAME.Regulation.of.Telomerase	0.985	0.767	1.266	0.908992	566	0.995015
X.ID.200191_1.NAME.Syndecan.3.mediated.signaling.events	0.986	0.767	1.266	0.910637	566	0.995015
X.ID.500097_1.NAME.L1CAM.interactions	0.986	0.767	1.269	0.915728	566	0.995015
X.ID.200176_3.NAME.EPO.signaling.pathway	0.987	0.768	1.268	0.918592	566	0.995015
X.ID.200142_1.NAME.E.cadherin.signaling.in.keratinocytes	1.013	0.789	1.301	0.919145	566	0.995015
X.ID.200198_1.NAME.BARD1.signaling.events	0.987	0.768	1.269	0.919409	566	0.995015
X.ID.100129_3.NAME.il.2.receptor.beta.chain.in.t.cell.activation	1.013	0.788	1.302	0.921804	566	0.995015
X.ID.100026_2.NAME.tnf.stress.related.signaling	1.012	0.786	1.304	0.923594	566	0.995015
X.ID.200052_1.NAME.S1P4.pathway	1.012	0.788	1.3	0.926179	566	0.995015
X.ID.200072_1.NAME.S1P5.pathway	1.012	0.788	1.3	0.926179	566	0.995015
X.ID.200145_5.NAME.Neurotrophic.factor.mediated.Trk.receptor.signaling	1.012	0.787	1.301	0.928779	566	0.995015
X.ID.100195_1.NAME.sumoylation.as.a.mechanism.to.modulate.ctbp.dependent.gene.responses	1.011	0.787	1.3	0.928976	566	0.995015
X.ID.200067_1.NAME.Signaling.events.regulated.by.Ret.tyrosine.kinase	0.989	0.77	1.27	0.930503	566	0.995015
X.ID.200122_3.NAME.Integrins.in.angiogenesis	1.012	0.781	1.311	0.930781	566	0.995015
X.ID.100014_1.NAME.tnfr2.signaling.pathway	0.989	0.771	1.27	0.933092	566	0.995015
X.ID.500134_1.NAME.Regulation.of.Insulin.Secretion	0.989	0.767	1.276	0.934797	566	0.995015
X.ID.200159_1.NAME.Signaling.mediated.by.p38.gamma.and.p38.delta	0.99	0.771	1.271	0.938095	566	0.995015
X.ID.100159_1.NAME.cell.cycle..g2.m.checkpoint	1.01	0.786	1.296	0.940899	566	0.995015
X.ID.100057_1.NAME.links.between.pyk2.and.map.kinases	1.009	0.784	1.298	0.943639	566	0.995015
X.ID.200090_4.NAME.mTOR.signaling.pathway	1.009	0.784	1.298	0.943639	566	0.995015
X.ID.200092_1.NAME.IL2.mediated.signaling.events	1.009	0.784	1.298	0.943639	566	0.995015
X.ID.100255_1.NAME.role.of.nicotinic.acetylcholine.receptors.in.the.regulation.of.apoptosis	1.008	0.785	1.295	0.947918	566	0.995015
X.ID.200163_1.NAME.Nongenotropic.Androgen.signaling	1.008	0.783	1.299	0.949043	566	0.995015
X.ID.200025_1.NAME.Glypican.1.network	1.007	0.783	1.295	0.957148	566	0.995015
X.ID.100096_1.NAME.nerve.growth.factor.pathway..ngf.	1.007	0.781	1.298	0.957948	566	0.995015
X.ID.200206_1.NAME.Trk.receptor.signaling.mediated.by.the.MAPK.pathway	1.006	0.783	1.293	0.959992	566	0.995015
X.ID.100148_1.NAME.control.of.skeletal.myogenesis.by.hdac.and.calcium.calmodulin.dependent.kinase..camk.	1.006	0.783	1.292	0.964107	566	0.995015
X.ID.100240_1.NAME.generation.of.amyloid.b.peptide.by.ps1	0.994	0.774	1.277	0.96484	566	0.995015
X.ID.100116_3.NAME.lissencephaly.gene..lis1..in.neuronal.migration.and.development	0.994	0.774	1.278	0.965576	566	0.995015
X.ID.200140_1.NAME.IL3.mediated.signaling.events	1.006	0.749	1.352	0.965775	566	0.995015
X.ID.100132_2.NAME.signal.transduction.through.il1r	1.005	0.782	1.291	0.967553	566	0.995015
X.ID.500697_1.NAME.Assembly.of.Viral.Components.at.the.Budding.Site	0.995	0.774	1.279	0.969128	566	0.995015
X.ID.500328_1.NAME.Inactivation.of.APC.C.via.direct.inhibition.of.the.APC.C.complex	1.005	0.781	1.292	0.970961	566	0.995015
X.ID.200014_1.NAME.Notch.signaling.pathway	1.004	0.78	1.294	0.972333	566	0.995015
X.ID.200114_2.NAME.Direct.p53.effectors	0.996	0.774	1.281	0.974593	566	0.995015
X.ID.200164_1.NAME.Internalization.of.ErbB1	0.996	0.775	1.281	0.975703	566	0.995015
X.ID.500366_1.NAME.MicroRNA..miRNA..Biogenesis	1.004	0.782	1.289	0.975912	566	0.995015
X.ID.100224_1.NAME.btg.family.proteins.and.cell.cycle.regulation	0.996	0.775	1.281	0.977006	566	0.995015
X.ID.500866_1.NAME.mRNA.Splicing...Major.Pathway	1.003	0.779	1.29	0.982351	566	0.997951
X.ID.200181_3.NAME.Signaling.events.mediated.by.VEGFR1.and.VEGFR2	1.002	0.781	1.287	0.984404	566	0.997951
X.ID.500522_1.NAME.Regulation.of.gene.expression.in.beta.cells	0.999	0.777	1.283	0.991361	566	0.999372
X.ID.200122_2.NAME.Integrins.in.angiogenesis	1.001	0.779	1.286	0.991507	566	0.999372
X.ID.200044_2.NAME.S1P3.pathway	1.001	0.778	1.288	0.992589	566	0.999372
X.ID.500799_1.NAME.Hormone.sensitive.lipase..HSL..mediated.triacylglycerol.hydrolysis	1	0.778	1.287	0.997208	566	0.999376
X.ID.100089_1.NAME.regulators.of.bone.mineralization	1	0.776	1.29	0.999084	566	0.999376
X.ID.500408_1.NAME.Vasopressin.like.receptors	1	0.777	1.287	0.999376	566	0.999376
X.ID.100021_1.NAME.telomeres.telomerase.cellular.aging.and.immortality	NA	NA	NA	NA	NA	NA
X.ID.100052_1.NAME.bone.remodeling	NA	NA	NA	NA	NA	NA
X.ID.100062_2.NAME.prion.pathway	NA	NA	NA	NA	NA	NA
X.ID.100064_1.NAME.basic.mechanism.of.action.of.ppara.pparb.d..and.pparg.and.effects.on.gene.expression	NA	NA	NA	NA	NA	NA
X.ID.100067_1.NAME.regulation.of.transcriptional.activity.by.pml	NA	NA	NA	NA	NA	NA
X.ID.100068_1.NAME.regulation.of.cell.cycle.progression.by.plk3	NA	NA	NA	NA	NA	NA
X.ID.100072_2.NAME.platelet.amyloid.precursor.protein.pathway	NA	NA	NA	NA	NA	NA
X.ID.100095_1.NAME.ras.independent.pathway.in.nk.cell.mediated.cytotoxicity	NA	NA	NA	NA	NA	NA
X.ID.100171_3.NAME.role.of.erk5.in.neuronal.survival.pathway	NA	NA	NA	NA	NA	NA
X.ID.100172_2.NAME.g.secretase.mediated.erbb4.signaling.pathway	NA	NA	NA	NA	NA	NA
X.ID.100197_1.NAME.regulation.of.spermatogenesis.by.crem	NA	NA	NA	NA	NA	NA
X.ID.100201_1.NAME.regulation.of.ck1.cdk5.by.type.1.glutamate.receptors	NA	NA	NA	NA	NA	NA
X.ID.100204_2.NAME.apoptotic.signaling.in.response.to.dna.damage	NA	NA	NA	NA	NA	NA
X.ID.100235_1.NAME.atm.signaling.pathway	NA	NA	NA	NA	NA	NA
X.ID.100241_1.NAME.antisense.pathway	NA	NA	NA	NA	NA	NA
X.ID.200002_2.NAME.Regulation.of.nuclear.SMAD2.3.signaling	NA	NA	NA	NA	NA	NA
X.ID.200005_3.NAME.BCR.signaling.pathway	NA	NA	NA	NA	NA	NA
X.ID.200012_1.NAME.LPA.receptor.mediated.events	NA	NA	NA	NA	NA	NA
X.ID.200013_4.NAME.Insulin.Pathway	NA	NA	NA	NA	NA	NA
X.ID.200018_1.NAME.GMCSF.mediated.signaling.events	NA	NA	NA	NA	NA	NA
X.ID.200039_3.NAME.Signaling.events.mediated.by.Hepatocyte.Growth.Factor.Receptor..c.Met.	NA	NA	NA	NA	NA	NA
X.ID.200044_1.NAME.S1P3.pathway	NA	NA	NA	NA	NA	NA
X.ID.200062_2.NAME.Nectin.adhesion.pathway	NA	NA	NA	NA	NA	NA
X.ID.200073_1.NAME.Canonical.Wnt.signaling.pathway	NA	NA	NA	NA	NA	NA
X.ID.200076_5.NAME.FAS..CD95..signaling.pathway	NA	NA	NA	NA	NA	NA
X.ID.200079_3.NAME.Signaling.events.mediated.by.HDAC.Class.I	NA	NA	NA	NA	NA	NA
X.ID.200090_1.NAME.mTOR.signaling.pathway	NA	NA	NA	NA	NA	NA
X.ID.200093_1.NAME.CXCR4.mediated.signaling.events	NA	NA	NA	NA	NA	NA
X.ID.200094_4.NAME.IGF1.pathway	NA	NA	NA	NA	NA	NA
X.ID.200113_7.NAME.Ceramide.signaling.pathway	NA	NA	NA	NA	NA	NA
X.ID.200117_1.NAME.Sphingosine.1.phosphate..S1P..pathway	NA	NA	NA	NA	NA	NA
X.ID.200117_3.NAME.Sphingosine.1.phosphate..S1P..pathway	NA	NA	NA	NA	NA	NA
X.ID.200118_1.NAME.E.cadherin.signaling.in.the.nascent.adherens.junction	NA	NA	NA	NA	NA	NA
X.ID.200125_2.NAME.RXR.and.RAR.heterodimerization.with.other.nuclear.receptor	NA	NA	NA	NA	NA	NA
X.ID.200127_6.NAME.Lissencephaly.gene..LIS1..in.neuronal.migration.and.development	NA	NA	NA	NA	NA	NA
X.ID.200148_2.NAME.C.MYB.transcription.factor.network	NA	NA	NA	NA	NA	NA
X.ID.200201_2.NAME.Endogenous.TLR.signaling	NA	NA	NA	NA	NA	NA
X.ID.200203_1.NAME.Paxillin.independent.events.mediated.by.a4b1.and.a4b7	NA	NA	NA	NA	NA	NA
X.ID.200204_2.NAME.Cellular.roles.of.Anthrax.toxin	NA	NA	NA	NA	NA	NA
X.ID.200205_2.NAME.S1P2.pathway	NA	NA	NA	NA	NA	NA
X.ID.200213_2.NAME.FGF.signaling.pathway	NA	NA	NA	NA	NA	NA
X.ID.200220_2.NAME.Notch.mediated.HES.HEY.network	NA	NA	NA	NA	NA	NA
X.ID.500014_3.NAME.Golgi.Associated.Vesicle.Biogenesis	NA	NA	NA	NA	NA	NA
X.ID.500068_1.NAME.Fanconi.Anemia.pathway	NA	NA	NA	NA	NA	NA
X.ID.500088_2.NAME.Netrin.1.signaling	NA	NA	NA	NA	NA	NA
X.ID.500090_1.NAME.Netrin.mediated.repulsion.signals	NA	NA	NA	NA	NA	NA
X.ID.500100_1.NAME.Signal.transduction.by.L1	NA	NA	NA	NA	NA	NA
X.ID.500121_1.NAME.Nectin.Necl..trans.heterodimerization	NA	NA	NA	NA	NA	NA
X.ID.500122_1.NAME.Tight.junction.interactions	NA	NA	NA	NA	NA	NA
X.ID.500123_1.NAME.Cell.extracellular.matrix.interactions	NA	NA	NA	NA	NA	NA
X.ID.500141_1.NAME.Synthesis..Secretion..and.Deacylation.of.Ghrelin	NA	NA	NA	NA	NA	NA
X.ID.500445_3.NAME.MyD88.cascade	NA	NA	NA	NA	NA	NA
X.ID.500527_1.NAME.Eukaryotic.Translation.Elongation	NA	NA	NA	NA	NA	NA
X.ID.500656_1.NAME.mRNA.Splicing...Minor.Pathway	NA	NA	NA	NA	NA	NA
X.ID.500693_1.NAME.Viral.mRNA.Translation	NA	NA	NA	NA	NA	NA
X.ID.500695_1.NAME.Viral.RNP.Complexes.in.the.Host.Cell.Nucleus	NA	NA	NA	NA	NA	NA
X.ID.500699_1.NAME.Packaging.of.Eight.RNA.Segments	NA	NA	NA	NA	NA	NA
X.ID.500865_1.NAME.mTOR.signalling	NA	NA	NA	NA	NA	NA

## Sheet: Supplementary Table 9d
Subnetwork module	OR	P
X.ID.100149_1.NAME.human.cytomegalovirus.and.map.kinase.pathways	3.39523	0.00348861
X.ID.100054_1.NAME.influence.of.ras.and.rho.proteins.on.g1.to.s.transition	2.7389	0.0112627
X.ID.100114_1.NAME.role.of.mal.in.rho.mediated.activation.of.srf	2.87312	0.0115862
X.ID.100119_1.NAME.keratinocyte.differentiation	2.54837	0.0207844
X.ID.100085_1.NAME.p38.mapk.signaling.pathway	2.40964	0.0293299
X.ID.200004_1.NAME.Endothelins	2.30096	0.0346722
X.ID.200081_1.NAME.Regulation.of.Telomerase	2.3462	0.0347808
X.ID.200183_2.NAME.a6b1.and.a6b4.Integrin.signaling	2.26977	0.0525554
X.ID.500641_1.NAME.AKT.phosphorylates.targets.in.the.nucleus	2.20539	0.0526154
X.ID.100008_1.NAME.ucalpain.and.friends.in.cell.spread	2.25195	0.0531792
X.ID.500103_1.NAME.NrCAM.interactions	2.25195	0.0531792
X.ID.100113_1.NAME.mapkinase.signaling.pathway	2.11456	0.0564743
X.ID.200039_1.NAME.Signaling.events.mediated.by.Hepatocyte.Growth.Factor.Receptor..c.Met.	2.11456	0.0564743
X.ID.200073_1.NAME.Canonical.Wnt.signaling.pathway	0.49307	0.0826361
X.ID.200220_1.NAME.Notch.mediated.HES.HEY.network	1.97529	0.0843085
X.ID.100178_1.NAME.regulation.of.eif.4e.and.p70s6.kinase	2.00572	0.0847193
X.ID.200034_1.NAME.HIF.2.alpha.transcription.factor.network	0.498574	0.0847193
X.ID.100082_1.NAME.thrombin.signaling.and.protease.activated.receptors	0.528007	0.121565
X.ID.100170_2.NAME.erk1.erk2.mapk.signaling.pathway	1.89392	0.121565
X.ID.100245_2.NAME.akt.signaling.pathway	1.92546	0.122567
X.ID.200199_1.NAME.p53.pathway	1.84865	0.12671
X.ID.200128_1.NAME.Syndecan.4.mediated.signaling.events	1.84865	0.12671
X.ID.100059_2.NAME.phosphoinositides.and.their.downstream.targets	1.84865	0.12671
X.ID.200077_1.NAME.Circadian.rhythm.pathway	1.81648	0.12747
X.ID.200005_1.NAME.BCR.signaling.pathway	1.77208	0.173706
X.ID.100239_1.NAME.adp.ribosylation.factor	0.54411	0.174927
X.ID.200185_1.NAME.Syndecan.2.mediated.signaling.events	1.76485	0.177074
X.ID.500065_1.NAME.Formation.of.transcription.coupled.NER..TC.NER..repair.complex	0.566622	0.177074
X.ID.100255_1.NAME.role.of.nicotinic.acetylcholine.receptors.in.the.regulation.of.apoptosis	1.77502	0.177229
X.ID.200207_1.NAME.Trk.receptor.signaling.mediated.by.PI3K.and.PLC.gamma	1.77502	0.177229
X.ID.100144_1.NAME.hiv.1.nef..negative.effector.of.fas.and.tnf	0.573822	0.1776
X.ID.500179_1.NAME.RSK.activation	1.7427	0.1776
X.ID.200102_1.NAME.FoxO.family.signaling	1.69897	0.179784
X.ID.500945_1.NAME.Removal.of.DNA.patch.containing.abasic.residue	1.72035	0.180601
X.ID.100152_1.NAME.inactivation.of.gsk3.by.akt.causes.accumulation.of.b.catenin.in.alveolar.macrophages	1.7045	0.182738
X.ID.100058_1.NAME.pten.dependent.cell.cycle.arrest.and.apoptosis	1.7045	0.182738
X.ID.100030_1.NAME.aspirin.blocks.signaling.pathway.involved.in.platelet.activation	1.69838	0.235566
X.ID.200122_1.NAME.Integrins.in.angiogenesis	1.66017	0.241347
X.ID.200115_3.NAME.Regulation.of.Androgen.receptor.activity	1.60504	0.249861
X.ID.200158_1.NAME.Retinoic.acid.receptors.mediated.signaling	1.58599	0.252702
X.ID.100098_1.NAME.nfat.and.hypertrophy.of.the.heart.	1.58599	0.252702
X.ID.500866_1.NAME.mRNA.Splicing...Major.Pathway	1.5633	0.253405
X.ID.200204_1.NAME.Cellular.roles.of.Anthrax.toxin	1.45963	0.332306
X.ID.200002_2.NAME.Regulation.of.nuclear.SMAD2.3.signaling	1.5408	0.33488
X.ID.100164_1.NAME.fibrinolysis.pathway	1.46323	0.338306
X.ID.200024_1.NAME.Signaling.events.mediated.by.HDAC.Class.III	0.675982	0.339406
X.ID.200190_1.NAME.Class.I.PI3K.signaling.events.mediated.by.Akt	1.4625	0.341901
X.ID.100221_2.NAME.role.of.egf.receptor.transactivation.by.gpcrs.in.cardiac.hypertrophy	1.39776	0.433542
X.ID.200062_1.NAME.Nectin.adhesion.pathway	1.43988	0.439906
X.ID.500405_5.NAME.Peptide.ligand.binding.receptors	0.694504	0.439906
X.ID.200013_3.NAME.Insulin.Pathway	1.37039	0.440629
X.ID.200216_1.NAME.Signaling.events.mediated.by.focal.adhesion.kinase	1.42045	0.441126
X.ID.100032_1.NAME.map.kinase.inactivation.of.smrt.corepressor	1.42045	0.441126
X.ID.100108_1.NAME.melanocyte.development.and.pigmentation.pathway	1.38224	0.443383
X.ID.100174_2.NAME.er.associated.degradation..erad..pathway	1.38224	0.443383
X.ID.500522_1.NAME.Regulation.of.gene.expression.in.beta.cells	1.36401	0.446184
X.ID.100215_2.NAME.ccr3.signaling.in.eosinophils	1.36401	0.446184
X.ID.100183_1.NAME.phospholipids.as.signalling.intermediaries	1.34709	0.446693
X.ID.100072_1.NAME.platelet.amyloid.precursor.protein.pathway	1.34709	0.446693
X.ID.200148_1.NAME.C.MYB.transcription.factor.network	1.31435	0.56052
X.ID.100132_2.NAME.signal.transduction.through.il1r	1.31435	0.56052
X.ID.100016_1.NAME.chaperones.modulate.interferon.signaling.pathway	1.31435	0.56052
X.ID.200175_2.NAME.Signaling.events.mediated.by.Stem.cell.factor.receptor..c.Kit.	1.3271	0.563147
X.ID.200026_4.NAME.TCR.signaling.in.naive.CD4..T.cells	1.3271	0.563147
X.ID.100056_1.NAME.rac1.cell.motility.signaling.pathway	0.763445	0.563841
X.ID.200129_1.NAME.ATF.2.transcription.factor.network	0.763445	0.563841
X.ID.200173_1.NAME.Signaling.mediated.by.p38.alpha.and.p38.beta	1.29295	0.564022
X.ID.200126_2.NAME.ErbB1.downstream.signaling	1.29295	0.564022
X.ID.100185_1.NAME.regulation.of.map.kinase.pathways.through.dual.specificity.phosphatases	1.26095	0.565795
X.ID.200139_2.NAME.BMP.receptor.signaling	1.26095	0.565795
X.ID.200212_1.NAME.VEGFR3.signaling.in.lymphatic.endothelium	1.23057	0.696544
X.ID.500652_1.NAME.Generic.Transcription.Pathway	1.24119	0.699525
X.ID.200019_3.NAME.Noncanonical.Wnt.signaling.pathway	0.847291	0.699909
X.ID.200061_1.NAME.Presenilin.action.in.Notch.and.Wnt.signaling	1.19349	0.700331
X.ID.100041_1.NAME.rho.cell.motility.signaling.pathway	0.827913	0.700553
X.ID.200211_1.NAME.Alpha.synuclein.signaling	1.19167	0.701676
X.ID.200144_1.NAME.PDGFR.beta.signaling.pathway	1.19167	0.701676
X.ID.200064_1.NAME.Wnt.signaling.network	1.17505	0.703446
X.ID.100123_1.NAME.integrin.signaling.pathway	1.17505	0.703446
X.ID.200093_1.NAME.CXCR4.mediated.signaling.events	0.851025	0.703446
X.ID.100189_1.NAME.induction.of.apoptosis.through.dr3.and.dr4.5.death.receptors	0.861049	0.703701
X.ID.100168_1.NAME.extrinsic.prothrombin.activation.pathway	1.14551	0.845882
X.ID.200206_1.NAME.Trk.receptor.signaling.mediated.by.the.MAPK.pathway	1.13228	0.846208
X.ID.500408_1.NAME.Vasopressin.like.receptors	1.15978	0.846693
X.ID.200079_1.NAME.Signaling.events.mediated.by.HDAC.Class.I	0.862236	0.846693
X.ID.100066_1.NAME.mechanism.of.gene.regulation.by.peroxisome.proliferators.via.ppara	0.873946	0.84723
X.ID.200195_1.NAME.HIF.1.alpha.transcription.factor.network	1.12839	0.847502
X.ID.200022_1.NAME.Signaling.events.mediated.by.HDAC.Class.II	0.886215	0.847502
X.ID.200191_1.NAME.Syndecan.3.mediated.signaling.events	0.886215	0.847502
X.ID.200219_5.NAME.TGF.beta.receptor.signaling	0.886215	0.847502
X.ID.500097_1.NAME.L1CAM.interactions	1.11349	0.847517
X.ID.100089_1.NAME.regulators.of.bone.mineralization	0.896957	0.84756
X.ID.200171_1.NAME.Regulation.of.cytoplasmic.and.nuclear.SMAD2.3.signaling	0.910114	0.848631
X.ID.100241_1.NAME.antisense.pathway	1.09876	0.848631
X.ID.200165_1.NAME.Hedgehog.signaling.events.mediated.by.Gli.proteins	1.08354	0.849442
X.ID.100218_1.NAME.caspase.cascade.in.apoptosis	0.922902	0.849442
X.ID.100145_1.NAME.hypoxia.inducible.factor.in.the.cardivascular.system	1.08354	0.849442
X.ID.500406_3.NAME.Chemokine.receptors.bind.chemokines	1.0011	1
X.ID.100171_3.NAME.role.of.erk5.in.neuronal.survival.pathway	1.0011	1
X.ID.500575_2.NAME.RNA.Polymerase.I.Transcription.Initiation	1.07038	1
X.ID.200040_1.NAME.Signaling.events.mediated.by.PTP1B	0.986937	1
X.ID.500455_1.NAME.ERK.MAPK.targets	1.04043	1
X.ID.200138_1.NAME.Hypoxic.and.oxygen.homeostasis.regulation.of.HIF.1.alpha	0.944495	1
X.ID.200012_2.NAME.LPA.receptor.mediated.events	0.972957	1
X.ID.100227_2.NAME.bcr.signaling.pathway	0.935559	1
X.ID.100147_1.NAME.role.of.erbb2.in.signal.transduction.and.oncology	0.961372	1
X.ID.200011_1.NAME.Aurora.B.signaling	0.986937	1
X.ID.200112_1.NAME.IL2.signaling.events.mediated.by.PI3K	1.02779	1
X.ID.100204_2.NAME.apoptotic.signaling.in.response.to.dna.damage	1.02779	1
X.ID.200052_1.NAME.S1P4.pathway	1.01324	1
X.ID.200072_1.NAME.S1P5.pathway	1.01324	1
