# Supplementary material for: Pathway-based subnetworks enable cross-disease biomarker discovery
Source: Nat Commun. 2018 Nov 12;9:4746. doi: 10.1038/s41467-018-07021-3 (PMC6232113; doi:10.1038/s41467-018-07021-3)
Supplement: Supplementary file 12 — Supplementary Data 10 [file 41467_2018_7021_MOESM12_ESM.xlsx]

## Sheet: Supplementary Table 10
Subnetwork module	beta
X.ID.200097_1.NAME.PLK1.signaling.events	0.00436906
X.ID.200102_1.NAME.FoxO.family.signaling	0.00555113
X.ID.200077_1.NAME.Circadian.rhythm.pathway	0.00170564
X.ID.100113_1.NAME.mapkinase.signaling.pathway	0.0449077
X.ID.200006_1.NAME.Signaling.events.mediated.by.PRL	0.0940014
X.ID.200064_1.NAME.Wnt.signaling.network	0.0533554
X.ID.100144_1.NAME.hiv.1.nef..negative.effector.of.fas.and.tnf	0.0189316
X.ID.100084_1.NAME.hypoxia.and.p53.in.the.cardiovascular.system	0.0872362
X.ID.200079_1.NAME.Signaling.events.mediated.by.HDAC.Class.I	0.0401853
X.ID.500652_1.NAME.Generic.Transcription.Pathway	0.0524973
X.ID.100046_1.NAME.rb.tumor.suppressor.checkpoint.signaling.in.response.to.dna.damage	-0.0397118
X.ID.500945_1.NAME.Removal.of.DNA.patch.containing.abasic.residue	0.00596961
X.ID.200076_2.NAME.FAS..CD95..signaling.pathway	0.0499892
X.ID.500377_1.NAME.Unwinding.of.DNA	-0.0456055
X.ID.100119_1.NAME.keratinocyte.differentiation	0.0574323
X.ID.200070_3.NAME.LKB1.signaling.events	0.092992
X.ID.500755_1.NAME.Nef.and.signal.transduction	0.0798276
X.ID.200126_2.NAME.ErbB1.downstream.signaling	-0.0903599
X.ID.100122_1.NAME.intrinsic.prothrombin.activation.pathway	0.0323733
X.ID.500655_1.NAME.Processing.of.Capped.Intron.Containing.Pre.mRNA	0.0195756
X.ID.200036_1.NAME.ATR.signaling.pathway	-0.0424047
X.ID.200129_1.NAME.ATF.2.transcription.factor.network	0.101359
X.ID.100137_1.NAME.skeletal.muscle.hypertrophy.is.regulated.via.akt.mtor.pathway	0.00654758
