# Supplementary material for: Pathway-based subnetworks enable cross-disease biomarker discovery
Source: Nat Commun. 2018 Nov 12;9:4746. doi: 10.1038/s41467-018-07021-3 (PMC6232113; doi:10.1038/s41467-018-07021-3)
Supplement: Supplementary file 13 — Supplementary Data 11 [file 41467_2018_7021_MOESM13_ESM.xlsx]

## Sheet: Supplementary Table 11
Subnetwork module	beta
X.ID.100113_1.NAME.mapkinase.signaling.pathway	0.0833736
X.ID.100085_1.NAME.p38.mapk.signaling.pathway	0.0367948
X.ID.100106_1.NAME.role.of.mitochondria.in.apoptotic.signaling	0.0454355
X.ID.200166_2.NAME.Caspase.cascade.in.apoptosis	0.0619544
X.ID.200185_1.NAME.Syndecan.2.mediated.signaling.events	0.0218431
