# Supplementary material for: Pathway-based subnetworks enable cross-disease biomarker discovery
Source: Nat Commun. 2018 Nov 12;9:4746. doi: 10.1038/s41467-018-07021-3 (PMC6232113; doi:10.1038/s41467-018-07021-3)
Supplement: Supplementary file 14 — Supplementary Data 12 [file 41467_2018_7021_MOESM14_ESM.xlsx]

## Sheet: Supplementary Table 12
Subnetwork module	beta
X.ID.100113_1.NAME.mapkinase.signaling.pathway	0.0496193
X.ID.200011_1.NAME.Aurora.B.signaling	0.00408654
X.ID.200097_1.NAME.PLK1.signaling.events	0.0498799
X.ID.200187_1.NAME.Aurora.A.signaling	-0.0047164
X.ID.200211_1.NAME.Alpha.synuclein.signaling	0.14099
X.ID.100159_1.NAME.cell.cycle..g2.m.checkpoint	0.163382
X.ID.200053_1.NAME.Validated.transcriptional.targets.of.AP1.family.members.Fra1.and.Fra2	0.0882598
X.ID.200006_1.NAME.Signaling.events.mediated.by.PRL	0.122227
X.ID.200102_1.NAME.FoxO.family.signaling	-0.0569831
X.ID.200173_1.NAME.Signaling.mediated.by.p38.alpha.and.p38.beta	0.0879385
X.ID.200079_1.NAME.Signaling.events.mediated.by.HDAC.Class.I	0.0194868
X.ID.200081_2.NAME.Regulation.of.Telomerase	0.0835038
X.ID.100059_2.NAME.phosphoinositides.and.their.downstream.targets	0.0328932
X.ID.200003_1.NAME.Fc.epsilon.receptor.I.signaling.in.mast.cells	0.0283354
X.ID.200128_1.NAME.Syndecan.4.mediated.signaling.events	0.0536363
X.ID.100041_1.NAME.rho.cell.motility.signaling.pathway	0.110546
X.ID.500328_1.NAME.Inactivation.of.APC.C.via.direct.inhibition.of.the.APC.C.complex	-0.420372
X.ID.200206_1.NAME.Trk.receptor.signaling.mediated.by.the.MAPK.pathway	-0.121154
X.ID.200190_1.NAME.Class.I.PI3K.signaling.events.mediated.by.Akt	0.0279504
X.ID.200185_1.NAME.Syndecan.2.mediated.signaling.events	0.0246081
X.ID.100098_1.NAME.nfat.and.hypertrophy.of.the.heart.	0.0632783
X.ID.100056_1.NAME.rac1.cell.motility.signaling.pathway	-0.115964
X.ID.200031_2.NAME.E2F.transcription.factor.network	0.128327
