# Supplementary material for: Pathway-based subnetworks enable cross-disease biomarker discovery
Source: Nat Commun. 2018 Nov 12;9:4746. doi: 10.1038/s41467-018-07021-3 (PMC6232113; doi:10.1038/s41467-018-07021-3)
Supplement: Supplementary file 15 — Supplementary Data 13 [file 41467_2018_7021_MOESM15_ESM.xlsx]

## Sheet: Supplementary Table 13
Subnetwork module	beta
X.ID.200199_1.NAME.p53.pathway	0.0279994
X.ID.200064_1.NAME.Wnt.signaling.network	0.0462675
X.ID.100113_1.NAME.mapkinase.signaling.pathway	0.0332975
X.ID.200061_1.NAME.Presenilin.action.in.Notch.and.Wnt.signaling	0.0680952
X.ID.200022_1.NAME.Signaling.events.mediated.by.HDAC.Class.II	0.0725963
X.ID.100245_2.NAME.akt.signaling.pathway	0.0945781
X.ID.200102_1.NAME.FoxO.family.signaling	0.00930786
X.ID.500065_1.NAME.Formation.of.transcription.coupled.NER..TC.NER..repair.complex	0.147712
X.ID.100152_1.NAME.inactivation.of.gsk3.by.akt.causes.accumulation.of.b.catenin.in.alveolar.macrophages	0.0258045
X.ID.200040_1.NAME.Signaling.events.mediated.by.PTP1B	0.116315
X.ID.200206_1.NAME.Trk.receptor.signaling.mediated.by.the.MAPK.pathway	-0.117021
X.ID.200138_1.NAME.Hypoxic.and.oxygen.homeostasis.regulation.of.HIF.1.alpha	0.0245044
X.ID.100123_1.NAME.integrin.signaling.pathway	0.127709
X.ID.200081_1.NAME.Regulation.of.Telomerase	-0.0987616
X.ID.200012_2.NAME.LPA.receptor.mediated.events	0.0312346
X.ID.500945_1.NAME.Removal.of.DNA.patch.containing.abasic.residue	-0.0243561
X.ID.200062_1.NAME.Nectin.adhesion.pathway	0.12419
X.ID.100056_1.NAME.rac1.cell.motility.signaling.pathway	0.103902
X.ID.200191_1.NAME.Syndecan.3.mediated.signaling.events	0.102752
X.ID.100185_1.NAME.regulation.of.map.kinase.pathways.through.dual.specificity.phosphatases	0.115296
X.ID.100114_1.NAME.role.of.mal.in.rho.mediated.activation.of.srf	0.142569
X.ID.100183_1.NAME.phospholipids.as.signalling.intermediaries	0.075789
X.ID.100227_2.NAME.bcr.signaling.pathway	0.150379
