# Supplementary material for: Pathway-based subnetworks enable cross-disease biomarker discovery
Source: Nat Commun. 2018 Nov 12;9:4746. doi: 10.1038/s41467-018-07021-3 (PMC6232113; doi:10.1038/s41467-018-07021-3)
Supplement: Supplementary file 16 — Supplementary Data 14 [file 41467_2018_7021_MOESM16_ESM.xlsx]

## Sheet: Supplementary Table 14
	Validation datasets
Breast cancer markers	Curtis et al. (Metabric.Training)
SIMMS Model N (Affymetrix Trained)	HR=1.85 (1.41-2.41), p=6.23 x 10-6
SIMMS Model N (Illumina Trained)	HR=3.40 (2.55-4.52), p=6.47 x 10-17
21-gene signature (OncotypeDX)	HR=1.94 (1.69-2.24), p<0.0001
70-gene signature (MammaPrint)	HR=1.99 (1.63-2.41), p<0.0001
76-gene signature	HR=1.57 (1.31-1.87), p<0.0001
EndoPredict (EP)	HR=1.96 (1.64-2.33), p<0.0001
Genomic Grade Index (GGI)	HR=1.91 (1.59-2.31), p<0.0001
Hypoxia	HR=1.32 (1.11-1.56), p=0.0015
Intrinsic-RORs	HR=2.00 (1.66-2.41), p<0.0001
PAM50-RORs	HR=2.20 (1.78-2.72), p<0.0001
Wound Response Signature (WR)	HR=1.70 (1.41-2.06), p<0.0001
Colon cancer markers	Smith et al.	TCGA
SIMMS Model N	HR=2.78 (1.58-4.89), p=4.06 x 10-4	HR=2.01 (1-4.01), p=0.049
Oh et al. (CCP)	p=0.032
Smith et al.	HR=1.85 (1.07-3.21), p=0.03	HR=1.02 (0.53-1.97), p=0.95
NSCLC markers	Beer et al.	Bild et al.	Shedden et al. (DFCI)	Shedden et al. (MSKCC)
SIMMS Model N	HR=2.41 (1-5.8), p=0.05	HR=3.58 (1.68-7.64), p=9.69 x 10-4	HR=4.22 (1.94-9.19), p=2.91 x 10-4	HR=1.75 (0.89-3.43), p=0.1
Boutros et al.		HR=3.3, p=0.002	HR=0.63 (0.22-1.78), p=0.38	HR=2.04 (0.97-4.26), p=0.06
Chen et al.	p=0.06
Lau et al.	HR=1.91 (0.82-4.46), p=0.14	HR=2.5 (1.40-4.60), p=0.004	HR=1.36 (0.60-3.05), p=0.46	HR=1.88 (0.94-3.77), p=0.08
Shedden et al. (C)			HR=1.07 (0.45-2.56), p=0.878	HR=1.74 (0.87-3.47), p=0.111
Shedden et al. (E)			HR=0.53 (0.18-1.56), p=0.239	HR=1.44 (0.71-2.89), p=0.301
Shedden et al. (F)			HR=0.98 (0.46-2.08), p=0.947	HR=2.65 (1.32-5.33), p=0.005
Shedden et al. (G)			HR=1.13 (0.52-2.46), p=0.751	HR=3.19 (1.50-6.78), p=0.002
Ovarian cancer markers	TCGA	Tothill et al.
SIMMS Model N	HR=1.52 (1.07-2.15), p=0.018	HR=1.74 (1.18-2.57), p=0.005
Yoshihara et al.	HR=1.68 (1.20-2.32), p=0.003
Mankoo et al.		HR=2.06 (1.11-3.30), p=0.014
Wu & Stein	HR=1.33 (1.04-1.69), p=0.021	HR=2.43 (1.06-5.55), p=0.036
Shedden et al. (C,E,F and G) refer to different classifiers trained on gene expression profiles only
