# Supplementary material for: Pathway-based subnetworks enable cross-disease biomarker discovery
Source: Nat Commun. 2018 Nov 12;9:4746. doi: 10.1038/s41467-018-07021-3 (PMC6232113; doi:10.1038/s41467-018-07021-3)
Supplement: Supplementary file 17 — Supplementary Data 15 [file 41467_2018_7021_MOESM17_ESM.xlsx]

## Sheet: Supplementary Table 15
Intent to treat population	9,776 a
Pathology population	6,120b
Pathology samples received	4,781 c		0.796
Eligible samples	4,598d	183d
mRNA extracted	4,191e	407e
mRNA successfully analysed	3496f	695
Eligible for analysis	3476 g	20
a Patients were recruited from 9 separate countries (Belgium, France, Germany, Greece, Japan, The Netherlands, United Kingdom, Ireland and USA). Similar protocols were used in all 9 countries, although minor differences were allowed to accommodate regional treatment guidelines (see Van der Velde et al, 2011).
bSix countries (Belgium, Germany, Greece, The Netherlands and the United Kingdom/Ireland) agreed to participate in a pathology sub-study. The goal was to provide a cohort statistically powered to allow analysis of prespecified biological markers (see Bartlett et al, 2011 and 2013?). Three countries (Japan, France, and the USA) did not participate for financial or logistic reasons. A total of 6,12…
c1097/1275 (86.0%) of cases from UK/Ireland, 2722/2753 (98.9%) of cases from the Netherlands, 122/414 (29.5%) of cases from Belgium, 745/1,471 (50.6%) cases from Germany1 and 95/207 (45.9%) cases from Greece.
dLess than 200 samples were excluded due to a lack of sufficient tumour tissue, incomplete fixation etc in the tissue sample provided for the central pathology biobank.
e Samples available for mRNA extraction (275 samples excluded due to lack of slides, 73 insufficient invasive tissue, remainder poor fixation etc).
fSamples successfully extracted with sufficient mRNA for analysis, 695 samples provided insufficient mRNA for analysis.
g Samples available for analysis (2 failed Nanostring, 2 duplicate samples, remainder excluded due to ineligibility, randomized after trial close/withdrew from study etc.)
