# Supplementary material for: Pathway-based subnetworks enable cross-disease biomarker discovery
Source: Nat Commun. 2018 Nov 12;9:4746. doi: 10.1038/s41467-018-07021-3 (PMC6232113; doi:10.1038/s41467-018-07021-3)
Supplement: Supplementary file 18 — Supplementary Data 16 [file 41467_2018_7021_MOESM18_ESM.xlsx]

## Sheet: Supplementary Table 16
Gene	TEAM Training Cohort
	HR	95% CI	Wald Padjusted	N
PgR	0.347	0.263-0.459	2.82x10-12	1734
Ki67	2.472	1.888-3.238	8.31x10-10	1733
HER2	2.208	1.646-2.961	1.44x10-6	1734
4EBP1	1.673	1.297-2.158	0.001	1734
E1F4G	1.57	1.218-2.024	0.003	1734
GSK3B	1.462	1.137-1.88	0.018	1734
KRAS	1.391	1.082-1.788	0.048	1734
TSC2	0.733	0.57-0.942	0.064	1734
AKT1	1.326	1.033-1.703	0.102	1734
HRAS	1.317	1.026-1.69	0.105	1733
HER4	0.775	0.604-0.995	0.129	1732
PDK1	1.295	1.009-1.662	0.129	1734
ERa	0.797	0.621-1.023	0.188	1734
HER1	1.252	0.976-1.607	0.188	1734
CDK4	1.238	0.965-1.589	0.201	1731
NRAS	1.236	0.964-1.586	0.201	1734
PTEN	1.216	0.948-1.559	0.248	1734
E1F4E	1.205	0.939-1.545	0.268	1734
HER3	0.833	0.649-1.068	0.268	1734
PRAS40	1.185	0.924-1.519	0.309	1734
p70S6K	1.166	0.909-1.495	0.367	1734
RICTOR	0.866	0.675-1.11	0.394	1733
RAPTOR	1.14	0.889-1.461	0.447	1734
AKT2	1.122	0.875-1.438	0.45	1734
AKT3	0.898	0.701-1.151	0.45	1734
CCND1	1.115	0.87-1.429	0.45	1734
E1F4A	0.895	0.698-1.147	0.45	1734
PI3KCA	1.12	0.874-1.436	0.45	1734
RAF1	1.123	0.876-1.44	0.45	1733
TSC1	0.883	0.688-1.131	0.45	1733
mTOR	1.1	0.858-1.409	0.497	1734
BRAF	1.056	0.824-1.354	0.707	1734
RHEB	1.025	0.8-1.314	0.871	1733
RHEB/	0.986	0.77-1.264	0.913	1734
RHEBP1
