# Supplementary material for: Pathway-based subnetworks enable cross-disease biomarker discovery
Source: Nat Commun. 2018 Nov 12;9:4746. doi: 10.1038/s41467-018-07021-3 (PMC6232113; doi:10.1038/s41467-018-07021-3)
Supplement: Supplementary file 19 — Supplementary Data 17 [file 41467_2018_7021_MOESM19_ESM.xlsx]

## Sheet: Supplementary Table 17
	TEAM Training Cohort
Variable	HR	95%CI	P value	N
Age	0.964	0.67-1.38	0.84	1734
Grade	1.583
1 vs 2	2.45	0.89-2.80	0.84	1658
1 vs 3		1.38-4.35	0.002
Nodal status	1.183	0.86-1.63		1692
0 vs 1-3	3.377	2.36-4.82	0.31
0 vs 4-9	5.604	3.79-8.28	2.19x10-11
0 vs 10+			0
Tumour Size	1.86	1.41-2.46
≤2 vs (>2 cm & ≤5 cm)	2.64	1.70-4.09	1.02x10-5	1731
≤2 vs >5			1.47x10-5
HER2 IHC	2.104	1.57-2.82	7.45x10-7	1671
PIK3CA Mutation	0.75	0.57-0.98	0.08	1670
AKT1 Mutation	1.165	0.62-2.19	0.64	1670
RAS Mutation	2.191	0.31-15.6	0.43	1670
