# Supplementary material for: Pathway-based subnetworks enable cross-disease biomarker discovery
Source: Nat Commun. 2018 Nov 12;9:4746. doi: 10.1038/s41467-018-07021-3 (PMC6232113; doi:10.1038/s41467-018-07021-3)
Supplement: Supplementary file 20 — Supplementary Data 18 [file 41467_2018_7021_MOESM20_ESM.xlsx]

## Sheet: Supplementary Table 18
	Module Name	Genes
Module 1	PIK3CA/AKT signalling	AKT1, AKT2, AKT3, PDK1, PIK3CA, PTEN
Module 2	Rheb activation	GSK3B, AKT1S1, TSC1, TSC2, RHEB
Module 3	mTOR signalling	RPS6KB1, RAPTOR, RICTOR, mTOR
Module 4	Protein translation	EIF4EBP1, EIF4G1, GSK3B, EIF4E, EIF4A1, RPS6KB1
Module 5	GSK3B signalling	GSK3B, CDK4, CCND1
Module 6	RAS	KRAS, HRAS, NRAS, RAF1, BRAF
Module 7	ERBB	ERBB2, EGFR, ERBB3, ERBB4
Module 8	IHC4 biomarker	MKI67, ERBB2, ESR1, PGR
