# Supplementary material for: Pathway-based subnetworks enable cross-disease biomarker discovery
Source: Nat Commun. 2018 Nov 12;9:4746. doi: 10.1038/s41467-018-07021-3 (PMC6232113; doi:10.1038/s41467-018-07021-3)
Supplement: Supplementary file 21 — Supplementary data 19 [file 41467_2018_7021_MOESM21_ESM.xlsx]

## Sheet: Supplementary Table 19
	coef	exp(coef)	se(coef)	z	Pr(>|z|)
Module 2	0.11349	1.12018	0.08892	1.276	2.02x10-1
Module 3	-0.25609	0.77407	0.17452	-1.467	0.14228
Module 7	-0.09618	0.9083	0.05698	-1.688	9.14x10-2
Module 8	0.20169	1.22346	0.03316	6.083	1.18x10-9
N Stage-1	0.32735	1.38729	0.16815	1.947	5.16x10-2
N Stage-2	1.24807	3.48361	0.18991	6.572	4.97x10-11
N Stage-3	1.41443	4.11412	0.21555	6.562	5.31x10-11
Pathological Size	0.14558	1.15671	0.04274	3.406	0.00066
