# Supplementary material for: Pathway-based subnetworks enable cross-disease biomarker discovery
Source: Nat Commun. 2018 Nov 12;9:4746. doi: 10.1038/s41467-018-07021-3 (PMC6232113; doi:10.1038/s41467-018-07021-3)
Supplement: Supplementary file 23 — Supplementary Data 20 [file 41467_2018_7021_MOESM23_ESM.xlsx]

## Sheet: Supplementary Table 20
	Overall	TEAM Training Cohort	TEAM Validation Cohort	P (Training vs. Validation)
Samples	3476	1734	1742
Age				0.88
>55	3020 (87%)	1505 (87%)	1515 (87%)
<55	455 (13%)	229 (13%)	226 (13%)
Grade				0.18
1	351 (11%)	159 (10%)	192 (12%)
2	1769 (53%)	913 (55%)	856 (52%)
3	1196 (36%	586 (35%)	610 (37%)
Number of positive nodes				0.88
0	1334 (39%)	669 (40%)	665 (39%)
1 to 3	1493 (44%)	731 (43%)	762 (45%)
4 to 9	389 (11%)	196 (12%)	193 (11%)
10+	182 (5%)	96 (6%)	86 (5%)
Tumour Size				0.25
<2cm	1593 (46%)	770 (44%)	823 (47%)
>2<5cm	1671 (48%)	847 (49%)	824 (47%)
>5cm	212 (6%)	117 (7%)	95 (5%)
HER2				0.18
Negative	2907 (87%)	1427 (85%)	1480 (88%)
Positive	451 (13%)	244 (15%)	207 (12%)
