# Supplementary material for: Pathway-based subnetworks enable cross-disease biomarker discovery
Source: Nat Commun. 2018 Nov 12;9:4746. doi: 10.1038/s41467-018-07021-3 (PMC6232113; doi:10.1038/s41467-018-07021-3)
Supplement: Supplementary file 24 — Supplementary Data 21 [file 41467_2018_7021_MOESM24_ESM.xlsx]

## Sheet: Supplementary Table 21
NAME=BRCA.Module.1
AKT1
EGFR
ERBB2
IGF1R
PIK3CA
PIK3R1
PTEN
NAME=BRCA.Module.2
AKT1
EGFR
IGF1R
PAK1
PIK3CA
PIK3R1
PTEN
NAME=BRCA.Module.3
AKT1
BRCA1
EGFR
PAK1
PIK3CA
PIK3R1
PTEN
NAME=BRCA.Module.4
AKT1
ERBB2
IGF1R
PAK1
PIK3CA
PIK3R1
PTEN
NAME=BRCA.Module.5
AKT1
ERBB2
IGF1R
MAP3K1
PAK1
PIK3CA
PIK3R1
NAME=BRCA.Module.6
AKT1
CCND1
EGFR
IGF1R
MAP2K4
PIK3CA
PIK3R1
NAME=BRCA.Module.7
AKT1
ERBB2
MAP3K1
MYC
PAK1
PIK3CA
NAME=BRCA.Module.8
AKT1
BRCA1
CCND1
EGFR
PIK3CA
PIK3R1
NAME=BRCA.Module.9
AKT1
BRCA1
CCND1
MYC
PIK3CA
PIK3R1
NAME=BRCA.Module.10
AKT1
CCND1
ERBB2
MYC
PIK3CA
NAME=BRCA.Module.11
AKT1
ATM
MDM2
MDM4
TP53
NAME=BRCA.Module.12
AKT1
BRCA1
IKBKB
PIK3CA
PIK3R1
NAME=BRCA.Module.13
AKT1
EGFR
MAP3K1
MYC
PAK1
PIK3CA
PIK3R1
NAME=BRCA.Module.14
AKT1
EGFR
ERBB2
MAP3K1
MYC
PIK3CA
PIK3R1
NAME=BRCA.Module.15
AKT1
CCND1
EGFR
MAP2K4
MYC
PIK3CA
PIK3R1
NAME=BRCA.Module.16
AKT1
AKT3
CCND1
IGF1R
MAP2K4
NAME=BRCA.Module.17
AKT1
EGFR
MAP2K4
MAP3K1
MYC
PAK1
PIK3R1
NAME=BRCA.Module.18
AKT1
CCND1
EGFR
ERBB2
IGF1R
PIK3CA
NAME=BRCA.Module.19
BRCA1
CCND1
MDM2
NBN
RB1
NAME=BRCA.Module.20
AKT1
BRCA1
MYC
PAK1
PIK3CA
PIK3R1
NAME=BRCA.Module.21
AKT1
EGFR
IGF1R
MAP2K4
MAP3K1
PAK1
PIK3CA
PIK3R1
NAME=BRCA.Module.22
CCND1
CDKN2A
MDM2
MYB
RB1
NAME=BRCA.Module.23
ATM
CHEK2
MDM2
MDM4
TP53
NAME=COADREAD.Module.1
ERBB2
IGF2
PIK3CA
PTEN
NAME=KIRC.Module.1
AKT1
EGFR
MTOR
PIK3CA
PTEN
NAME=KIRC.Module.2
AKT1
MTOR
PIK3CA
PTEN
TSC1
TSC2
NAME=KIRC.Module.3
AKT1
EGFR
GNB2L1
PIK3CA
NAME=KIRC.Module.4
AKT1
MAPK9
MTOR
NAME=KIRC.Module.5
AKT1
EGFR
PTEN
TP53
NAME=KIRC.Module.6
ATM
CDKN2A
TP53
NAME=KIRC.Module.7
AKT1
PIK3CA
SQSTM1
NAME=KIRC.Module.8
AKT1
MTOR
RHEB
TSC1
TSC2
NAME=OV.Module.1
TP53
MDM2
MDM4
TP53BP1
NAME=OV.Module.2
CCNE1
RB1
CDKN2A
CCND1
CCND2
NAME=OV.Module.3
PIK3CA
PTEN
AKT1
AKT2
KRAS
BRAF
NF1
